# Supplementary material for: A new organic molecular probe as a powerful tool for fluorescence imaging and biological study of lipid droplets
Source: Theranostics. 2023 Jan 1;13(1):95–105. doi: 10.7150/thno.79052 (PMC9800742; doi:10.7150/thno.79052)
Supplement: Supplementary file 4 — Supplementary crystal structure of Lipi-QA. [file thnov13p0095s4.cif]

data_mo_zr_1_0624_0m
_audit_creation_date               2021-06-24
_audit_creation_method
;
Olex2 1.2
(compiled 2018.05.29 svn.r3508 for OlexSys, GUI svn.r5506)
;
_shelx_SHELXL_version_number       '2018/3'
_audit_contact_author_address      ?
_audit_contact_author_email        ?
_audit_contact_author_name         ''
_audit_contact_author_phone        ?
_publ_contact_author_id_orcid      ?
_publ_section_references
;
Dolomanov, O.V., Bourhis, L.J., Gildea, R.J, Howard, J.A.K. & Puschmann, H.
 (2009), J. Appl. Cryst. 42, 339-341.

Sheldrick, G.M. (2015). Acta Cryst. A71, 3-8.

Sheldrick, G.M. (2015). Acta Cryst. C71, 3-8.
;
_chemical_name_common              ?
_chemical_name_systematic          ?
_chemical_formula_moiety           '0.08(C32 H36 N2 O2)'
_chemical_formula_sum              'C2.56 H2.88 N0.16 O0.16'
_chemical_formula_weight           38.45
_chemical_melting_point            ?
loop_
  _atom_type_symbol
  _atom_type_description
  _atom_type_scat_dispersion_real
  _atom_type_scat_dispersion_imag
  _atom_type_scat_source
 'C' 'C' 0.0033 0.0016 'International Tables Vol C Tables 4.2.6.8 and 6.1.1.4'
 'H' 'H' 0.0000 0.0000 'International Tables Vol C Tables 4.2.6.8 and 6.1.1.4'
 'N' 'N' 0.0061 0.0033 'International Tables Vol C Tables 4.2.6.8 and 6.1.1.4'
 'O' 'O' 0.0106 0.0060 'International Tables Vol C Tables 4.2.6.8 and 6.1.1.4'

_shelx_space_group_comment
;
The symmetry employed for this shelxl refinement is uniquely defined
by the following loop, which should always be used as a source of
symmetry information in preference to the above space-group names.
They are only intended as comments.
;
_space_group_crystal_system        'monoclinic'
_space_group_IT_number             14
_space_group_name_H-M_alt          'P 1 21/c 1'
_space_group_name_Hall             '-P 2ybc'
loop_
  _space_group_symop_operation_xyz
 'x, y, z'
 '-x, y+1/2, -z+1/2'
 '-x, -y, -z'
 'x, -y-1/2, z-1/2'

_cell_length_a                     5.5620(2)
_cell_length_b                     20.1557(8)
_cell_length_c                     11.3777(5)
_cell_angle_alpha                  90
_cell_angle_beta                   97.151(2)
_cell_angle_gamma                  90
_cell_volume                       1265.59(9)
_cell_formula_units_Z              25
_cell_measurement_reflns_used      6395
_cell_measurement_temperature      294.0
_cell_measurement_theta_max        27.54
_cell_measurement_theta_min        2.71
_shelx_estimated_absorpt_T_max     0.969
_shelx_estimated_absorpt_T_min     0.955
_exptl_absorpt_coefficient_mu      0.078
_exptl_absorpt_correction_T_max    ?
_exptl_absorpt_correction_T_min    ?
_exptl_absorpt_correction_type     'none'
_exptl_absorpt_process_details     ?
_exptl_absorpt_special_details     ?
_exptl_crystal_colour              orange
_exptl_crystal_colour_primary      orange
_exptl_crystal_density_diffrn      1.261
_exptl_crystal_density_meas        ?
_exptl_crystal_density_method      ?
_exptl_crystal_description         needle
_exptl_crystal_F_000               516
_exptl_crystal_size_max            0.6
_exptl_crystal_size_mid            0.5
_exptl_crystal_size_min            0.4
_exptl_transmission_factor_max     ?
_exptl_transmission_factor_min     ?
_diffrn_reflns_av_R_equivalents    0.0575
_diffrn_reflns_av_unetI/netI       0.0335
_diffrn_reflns_Laue_measured_fraction_full  0.999
_diffrn_reflns_Laue_measured_fraction_max  0.997
_diffrn_reflns_limit_h_max         6
_diffrn_reflns_limit_h_min         -7
_diffrn_reflns_limit_k_max         26
_diffrn_reflns_limit_k_min         -26
_diffrn_reflns_limit_l_max         14
_diffrn_reflns_limit_l_min         -14
_diffrn_reflns_number              23900
_diffrn_reflns_point_group_measured_fraction_full  0.999
_diffrn_reflns_point_group_measured_fraction_max  0.997
_diffrn_reflns_theta_full          25.242
_diffrn_reflns_theta_max           27.530
_diffrn_reflns_theta_min           2.709
_diffrn_ambient_temperature        294.0
_diffrn_detector_area_resol_mean   ?
_diffrn_measured_fraction_theta_full  0.999
_diffrn_measured_fraction_theta_max  0.997
_diffrn_measurement_device_type    'Bruker APEX-II CCD'
_diffrn_measurement_method         '\f and \w scans'
_diffrn_radiation_type             MoK\a
_diffrn_radiation_wavelength       0.71073
_diffrn_source                     ?
_diffrn_standards_number           0
_reflns_Friedel_coverage           0.000
_reflns_Friedel_fraction_full      .
_reflns_Friedel_fraction_max       .
_reflns_number_gt                  1910
_reflns_number_total               2906
_reflns_special_details
;
 Reflections were merged by SHELXL according to the crystal
 class for the calculation of statistics and refinement.
 
 _reflns_Friedel_fraction is defined as the number of unique
 Friedel pairs measured divided by the number that would be
 possible theoretically, ignoring centric projections and
 systematic absences.
;
_reflns_threshold_expression       'I > 2\s(I)'
_computing_cell_refinement         djn-8
_computing_data_collection         ?
_computing_data_reduction          djn-8
_computing_molecular_graphics      'Olex2 (Dolomanov et al., 2009)'
_computing_publication_material    'Olex2 (Dolomanov et al., 2009)'
_computing_structure_refinement    'ShelXL (Sheldrick, 2015)'
_computing_structure_solution      'ShelXT (Sheldrick, 2015)'
_refine_diff_density_max           0.234
_refine_diff_density_min           -0.196
_refine_diff_density_rms           0.044
_refine_ls_extinction_coef         .
_refine_ls_extinction_method       none
_refine_ls_goodness_of_fit_ref     1.037
_refine_ls_hydrogen_treatment      constr
_refine_ls_matrix_type             full
_refine_ls_number_parameters       167
_refine_ls_number_reflns           2906
_refine_ls_number_restraints       0
_refine_ls_R_factor_all            0.0923
_refine_ls_R_factor_gt             0.0521
_refine_ls_restrained_S_all        1.037
_refine_ls_shift/su_max            0.000
_refine_ls_shift/su_mean           0.000
_refine_ls_structure_factor_coef   Fsqd
_refine_ls_weighting_details      
 'w=1/[\s^2^(Fo^2^)+(0.0506P)^2^+0.7439P] where P=(Fo^2^+2Fc^2^)/3'
_refine_ls_weighting_scheme        calc
_refine_ls_wR_factor_gt            0.1191
_refine_ls_wR_factor_ref           0.1460
_refine_special_details            ?
_olex2_refinement_description
;
1. Fixed Uiso
 At 1.2 times of:
  All C(H) groups, All C(H,H) groups
 At 1.5 times of:
  All C(H,H,H) groups
2.a Secondary CH2 refined with riding coordinates:
 C12(H12A,H12B)
2.b Aromatic/amide H refined with riding coordinates:
 C15(H15), C10(H10), C7(H7), C6(H6)
2.c Idealised Me refined as rotating group:
 C4(H4A,H4B,H4C), C1(H1A,H1B,H1C), C3(H3A,H3B,H3C), C13(H13A,H13B,H13C)
;
_atom_sites_solution_hydrogens     geom
_atom_sites_solution_primary       dual
_atom_sites_solution_secondary     ?
loop_
  _atom_site_label
  _atom_site_type_symbol
  _atom_site_fract_x
  _atom_site_fract_y
  _atom_site_fract_z
  _atom_site_U_iso_or_equiv
  _atom_site_adp_type
  _atom_site_occupancy
  _atom_site_site_symmetry_order
  _atom_site_calc_flag
  _atom_site_refinement_flags_posn
  _atom_site_refinement_flags_adp
  _atom_site_refinement_flags_occupancy
  _atom_site_disorder_assembly
  _atom_site_disorder_group
 O1 O 0.6470(3) 0.34732(7) 0.50298(13) 0.0468(4) Uani 1 1 d . . . . .
 N1 N 0.6077(3) 0.52423(7) 0.32327(14) 0.0357(4) Uani 1 1 d . . . . .
 C14 C 0.8029(3) 0.51253(9) 0.41057(15) 0.0304(4) Uani 1 1 d . . . . .
 C9 C 0.4614(3) 0.41136(9) 0.34216(16) 0.0313(4) Uani 1 1 d . . . . .
 C8 C 0.4502(3) 0.47297(9) 0.28429(16) 0.0326(4) Uani 1 1 d . . . . .
 C16 C 1.1757(3) 0.54852(9) 0.52838(15) 0.0306(4) Uani 1 1 d . . . . .
 C11 C 0.6424(3) 0.39894(9) 0.44462(16) 0.0325(4) Uani 1 1 d . . . . .
 C15 C 0.9825(4) 0.55996(9) 0.44062(16) 0.0335(4) Uani 1 1 d . . . . .
 H15 H 0.972952 0.600393 0.400921 0.040 Uiso 1 1 calc R . . . .
 C5 C 0.1327(3) 0.36671(9) 0.20125(17) 0.0337(4) Uani 1 1 d . . . . .
 C2 C -0.0182(4) 0.30736(10) 0.14984(17) 0.0361(4) Uani 1 1 d . . . . .
 C10 C 0.3026(3) 0.36007(9) 0.30011(17) 0.0340(4) Uani 1 1 d . . . . .
 H10 H 0.312068 0.319874 0.340564 0.041 Uiso 1 1 calc R . . . .
 C7 C 0.2740(4) 0.48081(10) 0.18527(19) 0.0436(5) Uani 1 1 d . . . . .
 H7 H 0.259722 0.521237 0.145619 0.052 Uiso 1 1 calc R . . . .
 C6 C 0.1221(4) 0.42907(10) 0.14648(19) 0.0434(5) Uani 1 1 d . . . . .
 H6 H 0.007298 0.435907 0.080894 0.052 Uiso 1 1 calc R . . . .
 C12 C 0.5742(4) 0.59053(10) 0.27039(19) 0.0427(5) Uani 1 1 d . . . . .
 H12A H 0.631049 0.623449 0.329585 0.051 Uiso 1 1 calc R . . . .
 H12B H 0.402526 0.598102 0.247383 0.051 Uiso 1 1 calc R . . . .
 C4 C 0.1491(4) 0.26134(11) 0.0886(2) 0.0487(6) Uani 1 1 d . . . . .
 H4A H 0.213311 0.285154 0.026411 0.073 Uiso 1 1 calc GR . . . .
 H4B H 0.058336 0.223751 0.055731 0.073 Uiso 1 1 calc GR . . . .
 H4C H 0.279924 0.246424 0.145500 0.073 Uiso 1 1 calc GR . . . .
 C1 C -0.2280(4) 0.32851(12) 0.0575(2) 0.0537(6) Uani 1 1 d . . . . .
 H1A H -0.329571 0.359377 0.092583 0.081 Uiso 1 1 calc GR . . . .
 H1B H -0.321266 0.290203 0.030226 0.081 Uiso 1 1 calc GR . . . .
 H1C H -0.164724 0.349206 -0.008140 0.081 Uiso 1 1 calc GR . . . .
 C3 C -0.1212(4) 0.26790(12) 0.2469(2) 0.0513(6) Uani 1 1 d . . . . .
 H3A H 0.009540 0.250843 0.301625 0.077 Uiso 1 1 calc GR . . . .
 H3B H -0.216899 0.231721 0.211861 0.077 Uiso 1 1 calc GR . . . .
 H3C H -0.220757 0.296376 0.288194 0.077 Uiso 1 1 calc GR . . . .
 C13 C 0.7057(5) 0.59988(14) 0.1640(2) 0.0651(7) Uani 1 1 d . . . . .
 H13A H 0.653462 0.566748 0.105706 0.098 Uiso 1 1 calc GR . . . .
 H13B H 0.876957 0.595689 0.187162 0.098 Uiso 1 1 calc GR . . . .
 H13C H 0.670700 0.643167 0.131004 0.098 Uiso 1 1 calc GR . . . .

loop_
  _atom_site_aniso_label
  _atom_site_aniso_U_11
  _atom_site_aniso_U_22
  _atom_site_aniso_U_33
  _atom_site_aniso_U_23
  _atom_site_aniso_U_13
  _atom_site_aniso_U_12
 O1 0.0507(9) 0.0385(8) 0.0462(8) 0.0115(6) -0.0136(7) -0.0117(7)
 N1 0.0374(9) 0.0277(8) 0.0380(9) 0.0030(6) -0.0105(7) -0.0011(7)
 C14 0.0326(10) 0.0287(9) 0.0279(9) -0.0006(7) -0.0048(7) 0.0003(7)
 C9 0.0307(10) 0.0305(9) 0.0309(9) -0.0018(7) -0.0029(8) -0.0012(8)
 C8 0.0308(10) 0.0305(9) 0.0345(9) -0.0010(7) -0.0042(8) -0.0002(7)
 C16 0.0331(10) 0.0287(9) 0.0284(9) -0.0011(7) -0.0024(7) -0.0018(7)
 C11 0.0351(10) 0.0298(9) 0.0309(9) -0.0007(7) -0.0022(8) -0.0011(8)
 C15 0.0393(11) 0.0278(9) 0.0308(9) 0.0016(7) -0.0059(8) -0.0020(8)
 C5 0.0290(10) 0.0331(10) 0.0370(10) -0.0044(8) -0.0034(8) -0.0003(8)
 C2 0.0294(10) 0.0379(10) 0.0388(10) -0.0024(8) -0.0046(8) -0.0041(8)
 C10 0.0323(10) 0.0315(9) 0.0363(10) 0.0011(8) -0.0027(8) -0.0016(8)
 C7 0.0462(13) 0.0328(10) 0.0463(11) 0.0055(8) -0.0157(10) -0.0018(9)
 C6 0.0396(12) 0.0410(11) 0.0440(11) 0.0031(9) -0.0166(9) -0.0019(9)
 C12 0.0409(12) 0.0333(10) 0.0489(12) 0.0060(9) -0.0138(9) -0.0014(9)
 C4 0.0432(13) 0.0445(12) 0.0578(14) -0.0136(10) 0.0039(11) -0.0064(10)
 C1 0.0390(12) 0.0528(13) 0.0626(14) 0.0003(11) -0.0199(11) -0.0072(10)
 C3 0.0483(13) 0.0541(13) 0.0507(13) -0.0024(11) 0.0028(10) -0.0144(11)
 C13 0.0621(17) 0.0743(18) 0.0558(14) 0.0202(13) -0.0053(13) -0.0092(14)

_geom_special_details
;
 All esds (except the esd in the dihedral angle between two l.s. planes)
 are estimated using the full covariance matrix.  The cell esds are taken
 into account individually in the estimation of esds in distances, angles
 and torsion angles; correlations between esds in cell parameters are only
 used when they are defined by crystal symmetry.  An approximate (isotropic)
 treatment of cell esds is used for estimating esds involving l.s. planes.
;
loop_
  _geom_bond_atom_site_label_1
  _geom_bond_atom_site_label_2
  _geom_bond_distance
  _geom_bond_site_symmetry_2
  _geom_bond_publ_flag
 O1 C11 1.233(2) . ?
 N1 C14 1.397(2) . ?
 N1 C8 1.391(2) . ?
 N1 C12 1.468(2) . ?
 C14 C16 1.411(2) 3_766 ?
 C14 C15 1.394(3) . ?
 C9 C8 1.403(3) . ?
 C9 C11 1.464(2) . ?
 C9 C10 1.405(2) . ?
 C8 C7 1.407(3) . ?
 C16 C11 1.470(2) 3_766 ?
 C16 C15 1.392(2) . ?
 C5 C2 1.535(2) . ?
 C5 C10 1.382(2) . ?
 C5 C6 1.401(3) . ?
 C2 C4 1.541(3) . ?
 C2 C1 1.530(3) . ?
 C2 C3 1.529(3) . ?
 C7 C6 1.379(3) . ?
 C12 C13 1.503(3) . ?

loop_
  _geom_angle_atom_site_label_1
  _geom_angle_atom_site_label_2
  _geom_angle_atom_site_label_3
  _geom_angle
  _geom_angle_site_symmetry_1
  _geom_angle_site_symmetry_3
  _geom_angle_publ_flag
 C14 N1 C12 119.52(15) . . ?
 C8 N1 C14 120.27(15) . . ?
 C8 N1 C12 120.18(15) . . ?
 N1 C14 C16 120.50(16) . 3_766 ?
 C15 C14 N1 121.89(16) . . ?
 C15 C14 C16 117.61(16) . 3_766 ?
 C8 C9 C11 120.73(16) . . ?
 C8 C9 C10 120.15(16) . . ?
 C10 C9 C11 119.11(16) . . ?
 N1 C8 C9 121.22(16) . . ?
 N1 C8 C7 121.35(17) . . ?
 C9 C8 C7 117.43(17) . . ?
 C14 C16 C11 120.78(16) 3_766 3_766 ?
 C15 C16 C14 120.53(16) . 3_766 ?
 C15 C16 C11 118.69(16) . 3_766 ?
 O1 C11 C9 122.64(17) . . ?
 O1 C11 C16 121.86(16) . 3_766 ?
 C9 C11 C16 115.48(16) . 3_766 ?
 C16 C15 C14 121.86(17) . . ?
 C10 C5 C2 121.37(17) . . ?
 C10 C5 C6 115.81(17) . . ?
 C6 C5 C2 122.62(16) . . ?
 C5 C2 C4 108.01(16) . . ?
 C1 C2 C5 112.25(16) . . ?
 C1 C2 C4 108.01(18) . . ?
 C3 C2 C5 111.49(16) . . ?
 C3 C2 C4 108.37(18) . . ?
 C3 C2 C1 108.58(18) . . ?
 C5 C10 C9 122.90(17) . . ?
 C6 C7 C8 120.60(18) . . ?
 C7 C6 C5 123.08(18) . . ?
 N1 C12 C13 113.25(19) . . ?

loop_
  _refln_index_h
  _refln_index_k
  _refln_index_l
  _refln_F_squared_meas
  _refln_F_squared_sigma
 1 0 0 1.6 1.6
 -1 0 0 3.7 1.7
 -2 0 0 431.66 17.1
 -2 0 0 468.65 12.9
 2 0 0 474.25 13.9
 -3 0 0 23.3 5.7
 -3 0 0 31.3 4.5
 -4 0 0 126.39 12.9
 -4 0 0 119.29 8.2
 -5 0 0 40 5.8
 -5 0 0 33.1 8
 -6 0 0 48.3 7.7
 -6 0 0 34 9.9
 -6 0 0 64.09 9
 -7 0 0 71.69 10.6
 -7 0 0 59.09 11.9
 1 -1 0 64.29 4.4
 -1 -1 0 63.79 5.3
 -1 1 0 61.59 3.6
 1 1 0 56.09 5.1
 -1 1 0 61.19 4.4
 -2 -1 0 45.2 3.9
 -2 -1 0 47.2 6.6
 2 -1 0 45.6 5
 -2 1 0 46.6 4.9
 3 -1 0 48.2 5.6
 -3 -1 0 46.4 4.8
 -3 -1 0 35.5 6.5
 -3 1 0 35.4 6.1
 -3 1 0 44.5 5.6
 -4 -1 0 9.5 3.4
 -4 -1 0 19.2 5.5
 -4 1 0 8 3.2
 -4 1 0 15.9 5.4
 -5 -1 0 -0.8 3.8
 -5 -1 0 -0.3 3.2
 -5 1 0 2.1 4.5
 -5 1 0 -1.6 3.3
 -5 1 0 6.5 2.9
 -6 -1 0 167.98 18.3
 -6 1 0 157.48 10.4
 -6 1 0 133.59 17.8
 -6 1 0 154.28 11.7
 -7 -1 0 -1.5 6.4
 -7 1 0 6.6 5.4
 -7 1 0 -8.8 6.5
 -7 1 0 -0.1 6.5
 -1 -2 0 2682.73 44.7
 1 -2 0 2817.82 41.5
 1 -2 0 2830.52 41.8
 1 -2 0 2810.12 46.9
 -1 -2 0 2824.72 40.1
 -1 2 0 2754.82 42
 -1 2 0 2674.13 44.9
 -1 2 0 2774.82 42.5
 1 2 0 2803.62 45.5
 -2 -2 0 61.29 6.9
 2 -2 0 56.69 5.6
 -2 -2 0 51.69 3.9
 -2 2 0 48.4 5.4
 -2 2 0 56.09 4.6
 -2 2 0 54.99 4.8
 2 2 0 52.79 6.7
 3 -2 0 31.5 5.4
 -3 -2 0 25.4 3.8
 -3 -2 0 30.5 5.7
 -3 2 0 29.4 4.6
 -3 2 0 23.4 4
 -3 2 0 36.9 5.5
 -4 -2 0 6.8 4.3
 -4 -2 0 16.4 3.3
 4 -2 0 14.9 4.3
 -4 2 0 12.7 3.9
 -4 2 0 16.1 4.2
 -4 2 0 7.8 3.2
 -4 2 0 8.9 4.2
 -5 -2 0 58.09 11.2
 -5 2 0 35.4 8.3
 -5 2 0 53.49 8.5
 -5 2 0 68.89 9.6
 -6 -2 0 8.4 4.1
 -6 -2 0 -5.1 5.2
 -6 2 0 5.3 5.7
 -6 2 0 17.7 5
 -6 2 0 13 4
 -7 -2 0 -0.1 5.5
 -7 2 0 0 6.5
 -7 2 0 15.7 4.7
 -7 2 0 5.5 4.8
 0 -3 0 0.6 1.7
 0 -3 0 -1.1 1.6
 0 -3 0 -0.7 1.1
 0 3 0 1.8 2.2
 0 3 0 1 2
 0 3 0 0.1 0.8
 1 -3 0 1840.62 30.3
 -1 -3 0 1790.02 31.4
 1 -3 0 1825.52 31.3
 -1 -3 0 1813.22 29.2
 -1 -3 0 1739.83 31.4
 -1 -3 0 1777.32 28.3
 1 -3 0 1760.42 33.8
 1 3 0 1766.72 32
 -1 3 0 1771.72 30.3
 1 3 0 1777.72 27.6
 1 3 0 1761.12 28.3
 -1 3 0 1732.33 33.4
 -1 3 0 1774.02 31.3
 -2 -3 0 6.3 2.7
 2 -3 0 5 2.4
 2 3 0 5.6 2.9
 -2 3 0 4.7 2.2
 -2 3 0 5 2.6
 -2 3 0 6 2.9
 3 -3 0 416.76 16.9
 -3 -3 0 421.96 12.2
 -3 -3 0 397.36 18.8
 -3 3 0 407.26 16.5
 -3 3 0 412.86 14
 -3 3 0 417.26 14.6
 -4 -3 0 2 3.3
 4 -3 0 -4.4 2.4
 -4 3 0 -0.4 2.6
 -4 3 0 -2.7 2.3
 -4 3 0 -0.7 2.4
 -5 -3 0 202.78 17.5
 -5 3 0 189.68 18.3
 -5 3 0 209.08 13
 -5 3 0 190.68 12.7
 -6 -3 0 136.99 16.3
 -6 3 0 123.89 11.5
 -6 3 0 137.99 13.5
 -6 3 0 104.89 10
 -6 3 0 122.69 17.3
 -7 -3 0 7.5 4.9
 -7 3 0 -2.2 7
 -7 3 0 3.3 6.3
 -7 3 0 -9.3 4.9
 0 -4 0 71.39 4.1
 0 -4 0 70.29 5
 0 -4 0 64.39 5.5
 0 -4 0 68.89 5.6
 0 4 0 72.89 4
 0 4 0 64.09 5.6
 0 4 0 72.69 6
 0 4 0 73.29 4.9
 1 -4 0 1539.85 29.4
 -1 -4 0 1516.75 26.4
 -1 -4 0 1533.05 30.8
 1 -4 0 1564.54 28.4
 -1 -4 0 1496.95 28.1
 1 -4 0 1484.35 32
 -1 -4 0 1563.24 28.1
 -1 4 0 1513.95 28.3
 1 4 0 1526.45 29
 -1 4 0 1487.55 31.9
 -1 4 0 1524.35 29.7
 1 4 0 1543.55 27.3
 1 4 0 1558.94 26.7
 2 -4 0 0.8 1.9
 2 -4 0 0.4 1.8
 -2 -4 0 0.4 1.6
 -2 -4 0 1.6 1.8
 2 -4 0 2.1 2.3
 -2 -4 0 1.9 2.3
 -2 4 0 -0.6 2.2
 -2 4 0 1.7 2.3
 2 4 0 -2.1 1.5
 -2 4 0 1 1.7
 -3 -4 0 655.53 24.1
 3 -4 0 639.04 22.1
 -3 -4 0 647.14 15.9
 -3 -4 0 642.94 16.3
 -3 4 0 625.24 18.7
 -3 4 0 638.34 19.6
 3 4 0 634.24 24.9
 -3 4 0 651.73 22.2
 -4 -4 0 30.8 6.2
 4 -4 0 42 7.2
 -4 -4 0 33.5 5.1
 -4 4 0 31.2 6.6
 -4 4 0 30.3 7
 -4 4 0 43.6 6.1
 5 -4 0 62.19 9.5
 -5 -4 0 91.39 12.3
 -5 4 0 79.69 9
 -5 4 0 77.69 8.9
 -5 4 0 76.59 13.7
 -5 4 0 76.49 9.5
 -6 -4 0 5.9 5.5
 -6 4 0 7.1 4.5
 -6 4 0 5.2 5.7
 -6 4 0 10.3 4.1
 -6 4 0 4.8 5.5
 -7 -4 0 -7 5.7
 -7 -4 0 9.5 5.2
 -7 4 0 1.2 4.3
 -7 4 0 10.5 6.6
 -7 4 0 11 5.4
 -7 4 0 9.4 7
 0 -5 0 3.1 2.9
 0 -5 0 -0.4 2.2
 0 -5 0 -0.4 2.8
 0 -5 0 -1.4 1.2
 0 5 0 -1 2.5
 0 5 0 0.7 2.4
 0 5 0 -0.4 1.4
 0 5 0 0.1 2.8
 1 -5 0 1097.29 23.7
 -1 -5 0 1095.09 22
 1 -5 0 1059.09 27.2
 -1 -5 0 1085.19 21.8
 -1 -5 0 1070.19 23.8
 -1 -5 0 1049.09 23
 1 -5 0 1048.5 24.5
 -1 5 0 1020.4 26.7
 1 5 0 1127.09 23.6
 1 5 0 1081.19 23.3
 1 5 0 1096.49 21.3
 1 5 0 1084.99 23.3
 -1 5 0 1100.69 25.2
 -1 5 0 1092.19 23.6
 -2 -5 0 782.42 17.9
 2 -5 0 797.12 19.3
 -2 -5 0 822.42 22.5
 2 -5 0 781.62 24
 -2 -5 0 777.82 19.4
 2 -5 0 767.22 19.2
 -2 -5 0 768.82 17.8
 -2 5 0 765.82 20.1
 -2 5 0 775.32 21.3
 2 5 0 782.82 23.6
 -2 5 0 768.12 23.9
 -3 -5 0 190.18 12.8
 -3 -5 0 208.38 10.1
 -3 -5 0 199.38 9
 3 -5 0 189.38 12.2
 -3 5 0 199.38 13
 -3 5 0 187.38 10.4
 3 5 0 225.58 14.6
 -3 5 0 199.78 11.3
 -4 -5 0 36.9 7.2
 4 -5 0 26.5 6.2
 -4 -5 0 42.7 6.4
 -4 5 0 25.8 5.5
 -4 5 0 36.4 6.7
 -4 5 0 29.1 5.2
 -5 -5 0 50.49 8.8
 -5 -5 0 49.1 6.7
 -5 -5 0 74.19 9.4
 5 -5 0 50.99 8.4
 -5 5 0 59.59 8.6
 -5 5 0 38.7 9.8
 -5 5 0 56.79 8.6
 -5 5 0 55.59 8.3
 -6 -5 0 25.8 7.1
 -6 5 0 36.4 6.7
 -6 5 0 19.1 7.8
 -6 5 0 40 8.7
 -7 -5 0 -10.8 6.5
 -7 5 0 0 7.6
 -7 5 0 7.8 5.8
 -7 5 0 9.3 5.5
 -7 5 0 7.9 7.8
 0 -6 0 167.98 9
 0 -6 0 160.18 10.6
 0 -6 0 157.58 7.2
 0 -6 0 161.98 10.7
 0 6 0 173.08 10.9
 0 6 0 163.88 9.3
 0 6 0 164.78 10.9
 0 6 0 162.08 7.3
 -1 -6 0 311.87 12.4
 1 -6 0 314.47 12
 1 -6 0 323.27 13.1
 1 -6 0 323.17 14.5
 -1 -6 0 306.17 11.8
 -1 -6 0 329.97 10.5
 -1 -6 0 306.17 10.7
 1 6 0 313.97 10.4
 -1 6 0 311.27 14.2
 1 6 0 312.97 11.9
 1 6 0 304.17 11.1
 1 6 0 314.67 12
 -1 6 0 309.87 11.7
 -1 6 0 310.87 13.1
 2 -6 0 1122.89 31.3
 -2 -6 0 1131.89 27.5
 -2 -6 0 1099.19 24.2
 -2 -6 0 1108.79 23.8
 -2 -6 0 1107.39 25.8
 2 -6 0 1097.59 25.3
 2 -6 0 1118.89 26.1
 -2 6 0 1085.59 26.1
 -2 6 0 1134.69 28.2
 2 6 0 1116.79 29.4
 -2 6 0 1128.89 31.3
 3 -6 0 187.48 12.9
 -3 -6 0 179.58 10.3
 -3 -6 0 190.88 8.4
 -3 -6 0 184.18 9
 -3 -6 0 184.08 12.4
 -3 6 0 193.68 10.9
 3 6 0 188.18 13.6
 -3 6 0 196.28 13.3
 -3 6 0 201.98 13
 -4 -6 0 88.99 10.6
 -4 -6 0 96.49 7.4
 -4 -6 0 82.69 8.4
 4 -6 0 99.39 10.4
 -4 6 0 99.09 9.5
 -4 6 0 92.59 8.7
 4 6 0 73.69 11.1
 -4 6 0 103.99 10.6
 -5 -6 0 32.4 5.4
 5 -6 0 40.8 9
 -5 -6 0 28.4 7.5
 -5 6 0 27.9 6.3
 -5 6 0 30.4 6.3
 -5 6 0 26.5 8.3
 6 -6 0 -5.9 5
 -6 -6 0 -1.6 4.7
 -6 -6 0 6.1 3.4
 -6 6 0 2.7 5.7
 -6 6 0 4.4 5.2
 -6 6 0 9.8 5.9
 0 -7 0 -1.1 2.1
 0 -7 0 0.2 2.6
 0 -7 0 0.2 1.5
 0 -7 0 0 2.4
 0 7 0 0.3 1.6
 0 7 0 -0.3 2.9
 0 7 0 -0.8 1.9
 0 7 0 1.7 2.5
 1 -7 0 296.07 14.6
 -1 -7 0 289.37 11.2
 -1 -7 0 285.57 12.3
 1 -7 0 280.87 12.9
 -1 -7 0 298.87 10.3
 1 -7 0 288.07 12.2
 -1 -7 0 294.97 12.9
 1 7 0 295.17 12.3
 -1 7 0 280.07 11.8
 1 7 0 284.27 12.1
 1 7 0 293.47 10.7
 -1 7 0 276.07 14.4
 1 7 0 294.97 11.1
 -1 7 0 303.47 13.6
 -2 -7 0 470.95 16.3
 -2 -7 0 505.55 21.3
 2 -7 0 470.15 16.1
 -2 -7 0 450.35 15
 2 -7 0 482.95 16.8
 2 -7 0 459.35 19.9
 -2 -7 0 462.15 14.6
 -2 7 0 469.25 16.5
 2 7 0 464.45 17.9
 -2 7 0 450.85 17.6
 2 7 0 468.15 12.6
 3 -7 0 76.19 9.2
 -3 -7 0 74.99 7.8
 -3 -7 0 69.69 5.8
 3 -7 0 75.49 6.3
 -3 -7 0 71.29 6.5
 -3 -7 0 70.99 8
 -3 7 0 77.09 7.6
 -3 7 0 70.39 8.4
 -3 7 0 76.19 9.2
 3 7 0 80.89 9.5
 4 -7 0 10.1 5.3
 -4 -7 0 10 4.1
 -4 -7 0 4.5 3.1
 4 7 0 3.1 3.7
 -4 7 0 10.3 4.6
 -4 7 0 10.5 3.4
 -4 7 0 8.8 4.5
 -5 -7 0 -3.7 3.9
 -5 -7 0 -6.8 3.3
 -5 -7 0 8.6 3.4
 5 -7 0 -0.2 4.7
 -5 7 0 5.7 4
 -5 7 0 4.8 3.6
 6 -7 0 14.9 6.5
 -6 -7 0 18.5 8.1
 -6 -7 0 5 4.1
 -6 -7 0 3.1 4.8
 -6 7 0 3.9 5.6
 -6 7 0 -6.1 5.5
 -6 7 0 17.6 7.4
 0 -8 0 336.67 15.5
 0 -8 0 328.27 11.6
 0 -8 0 339.97 13.4
 0 -8 0 319.87 14.5
 0 8 0 330.87 11
 0 8 0 338.27 12.9
 0 8 0 320.57 14.9
 0 8 0 348.97 14.9
 -1 -8 0 598.44 15.8
 1 -8 0 586.94 20
 1 -8 0 592.34 18.8
 1 -8 0 546.55 21.5
 -1 -8 0 568.44 19.4
 -1 -8 0 579.94 17.4
 -1 -8 0 548.85 18.9
 -1 8 0 583.74 20.4
 1 8 0 601.34 17.1
 1 8 0 584.34 16.7
 -1 8 0 586.94 18.4
 -1 8 0 583.34 22.2
 1 8 0 595.94 19
 1 8 0 583.34 18.6
 -2 -8 0 730.93 20
 -2 -8 0 709.73 20.7
 2 -8 0 743.83 26.6
 -2 -8 0 731.23 22.3
 2 -8 0 745.33 21.7
 2 -8 0 752.82 22.7
 -2 -8 0 700.53 20.6
 -2 8 0 730.13 24.1
 2 8 0 721.73 19.1
 2 8 0 721.63 23.2
 -2 8 0 711.73 21.8
 -2 8 0 708.53 26.2
 2 8 0 698.93 17.5
 3 -8 0 17.4 3.9
 -3 -8 0 19.9 4
 -3 -8 0 16.6 3.7
 -3 -8 0 19.4 4.9
 3 -8 0 21.6 5.9
 3 -8 0 18 4.1
 -3 -8 0 16 4.2
 3 8 0 15 5.2
 -3 8 0 13.6 5
 -3 8 0 17.7 5.1
 -3 8 0 15.5 4
 -4 -8 0 206.88 11.4
 -4 -8 0 191.98 13
 -4 -8 0 206.78 14.8
 4 -8 0 198.18 21
 -4 8 0 188.08 13.9
 -4 8 0 190.78 12.9
 -4 8 0 203.88 15.6
 4 8 0 183.28 16.3
 -5 -8 0 77.59 10.9
 5 -8 0 72.29 11.6
 -5 -8 0 78.09 12.1
 -5 -8 0 69.99 8.2
 -5 8 0 83.39 11.5
 -5 8 0 89.89 11.1
 -5 8 0 64.79 9.6
 -6 -8 0 1.2 8.9
 -6 -8 0 0.7 4.9
 6 -8 0 -6.3 5.4
 -6 -8 0 4.1 4
 -6 8 0 -12.7 5.4
 -6 8 0 -1.7 5.4
 -6 8 0 -4.2 5.3
 -6 8 0 -6.8 5.1
 0 -9 0 -1.1 1.4
 0 -9 0 0.8 2.9
 0 -9 0 3.6 2.5
 0 -9 0 6.2 4.7
 0 9 0 1.1 1.4
 0 9 0 -0.3 2.2
 0 9 0 1.4 2.4
 0 9 0 -1.4 2.2
 -1 -9 0 496.45 18
 1 -9 0 518.95 19.7
 1 -9 0 489.15 21
 -1 -9 0 469.85 18.5
 -1 -9 0 501.55 18.9
 -1 -9 0 533.15 17.9
 1 9 0 486.45 15.9
 1 9 0 500.45 16
 -1 9 0 495.45 19.6
 -1 9 0 510.65 21.3
 -1 9 0 498.45 16.3
 1 9 0 514.45 18.6
 1 9 0 506.65 18.2
 -2 -9 0 4.7 2.8
 2 -9 0 7.2 3.5
 2 -9 0 1.8 3.1
 2 -9 0 2.8 3.5
 -2 -9 0 3.5 2.2
 -2 -9 0 -1 2.7
 2 9 0 3.3 2.5
 -2 9 0 7.1 4
 2 9 0 -0.6 2.5
 -2 9 0 4.5 3.6
 -2 9 0 5 3.2
 2 9 0 3 2.1
 -3 -9 0 24 6.1
 3 -9 0 29.9 6.7
 -3 -9 0 30.7 5.1
 3 -9 0 36.9 5.8
 -3 -9 0 37.5 5.3
 3 -9 0 29.9 5.4
 -3 -9 0 25.4 4.8
 -3 9 0 30.2 6
 -3 9 0 39.1 8.8
 -3 9 0 37.5 7.4
 3 9 0 33.2 7.1
 -4 -9 0 -3.5 2.3
 -4 -9 0 0.3 2
 -4 -9 0 1.6 4.1
 4 -9 0 -1.8 4
 -4 -9 0 -2.4 3
 -4 9 0 0.3 3.6
 4 9 0 -3.5 3.8
 -4 9 0 0.1 4.1
 -4 9 0 -5 3.5
 -5 -9 0 -1.7 2.8
 -5 -9 0 15.8 6.3
 -5 -9 0 -4.3 3
 5 -9 0 1.6 5.3
 -5 9 0 0.3 4.6
 -5 9 0 1.6 4.1
 -5 9 0 2.1 4.1
 6 -9 0 9.2 5.6
 -6 -9 0 7.7 6
 -6 -9 0 3.6 4.3
 -6 -9 0 -7.1 7.7
 -6 9 0 -5.8 4.3
 -6 9 0 -8.8 5.4
 -6 9 0 -6.8 6.1
 0 -10 0 69.89 7.4
 0 -10 0 73.29 6.6
 0 -10 0 69.99 8.4
 0 -10 0 75.89 8.4
 0 10 0 78.99 8.6
 0 10 0 75.69 8.6
 0 10 0 71.29 7
 0 10 0 69.29 5.8
 -1 -10 0 492.35 17.7
 1 -10 0 502.05 22.3
 1 -10 0 493.05 18.7
 1 -10 0 496.05 20.1
 -1 -10 0 488.35 19.8
 -1 -10 0 500.15 15.4
 -1 -10 0 481.15 19.5
 -1 10 0 494.35 20.5
 -1 10 0 473.95 18.1
 1 10 0 481.05 19.2
 1 10 0 508.05 16.9
 -1 10 0 480.95 16.5
 1 10 0 482.35 16.4
 -1 10 0 514.45 22.2
 -2 -10 0 101.69 7.8
 -2 -10 0 96.69 8
 -2 -10 0 94.59 8.5
 2 -10 0 99.29 8.7
 2 -10 0 102.69 11.1
 -2 -10 0 85.39 9.2
 2 -10 0 109.09 9.9
 -2 10 0 98.09 10.9
 -2 10 0 94.49 10
 2 10 0 97.39 6.9
 -2 10 0 94.79 8.5
 2 10 0 90.69 7.8
 2 10 0 96.89 8.8
 3 -10 0 12.6 4.5
 3 -10 0 15.8 5.8
 -3 -10 0 12.5 5
 3 -10 0 17.2 4.4
 -3 -10 0 18.7 4.9
 -3 -10 0 12.4 3.7
 -3 -10 0 14.3 4
 -3 10 0 18.1 6.1
 -3 10 0 18.4 5.2
 -3 10 0 15.8 5.2
 3 10 0 12.5 6
 -4 -10 0 93.79 9
 -4 -10 0 97.69 12.4
 -4 -10 0 74.19 6.9
 -4 -10 0 89.29 10.1
 4 -10 0 85.49 11.9
 -4 10 0 96.89 11.6
 -4 10 0 101.19 11
 4 10 0 93.59 11.5
 -4 10 0 91.59 11
 5 -10 0 15.8 6.5
 -5 -10 0 24.6 9.1
 -5 -10 0 8 6.5
 -5 -10 0 17.7 4.7
 -5 10 0 19.3 6.8
 -5 10 0 29.4 7.7
 -5 10 0 19.6 7.3
 -6 -10 0 17.1 5.3
 6 -10 0 3.6 6.6
 -6 -10 0 18.3 6.1
 -6 10 0 6.3 5.7
 -6 10 0 34.7 8.2
 0 -11 0 3.6 3.3
 0 -11 0 0.2 2.7
 0 -11 0 -1.2 2.9
 0 -11 0 0.2 1.9
 0 11 0 -1.3 2.5
 0 11 0 0.7 1.6
 0 11 0 -0.6 3.1
 0 11 0 2.4 3.1
 -1 -11 0 539.05 22.1
 -1 -11 0 556.24 19.8
 -1 -11 0 553.64 17
 1 -11 0 564.64 22.5
 1 -11 0 555.54 20.7
 -1 -11 0 561.34 22.2
 1 -11 0 522.05 24
 1 11 0 550.24 21
 1 11 0 526.95 21
 1 11 0 524.65 17.9
 1 11 0 578.64 19
 -1 11 0 533.45 17.9
 -1 11 0 546.65 22.6
 -1 11 0 534.75 20
 -1 11 0 573.04 24.3
 -2 -11 0 370.26 17.2
 2 -11 0 392.96 17.5
 -2 -11 0 353.16 17.9
 2 -11 0 371.36 18.1
 -2 -11 0 365.96 15.8
 -2 -11 0 384.76 15
 2 -11 0 366.86 21.1
 2 11 0 382.66 14.4
 2 11 0 383.96 16.6
 2 11 0 386.46 17.5
 -2 11 0 385.76 21.4
 -2 11 0 371.56 17.2
 -2 11 0 386.76 19.4
 3 -11 0 15.5 6.2
 -3 -11 0 14.3 4.1
 -3 -11 0 12.8 4
 -3 -11 0 10.3 3.3
 -3 -11 0 9.1 4.8
 3 -11 0 10.4 4
 3 -11 0 15.9 5.1
 3 11 0 9.8 4
 -3 11 0 12.1 5.1
 -3 11 0 11.2 5.4
 -3 11 0 12.6 5.6
 -4 -11 0 53.89 13.6
 -4 -11 0 32.1 6.7
 -4 -11 0 33.5 5.5
 4 -11 0 39.8 9.7
 -4 -11 0 37.8 6.3
 4 11 0 34.3 6.8
 -4 11 0 49.8 10.3
 -4 11 0 44.7 8.2
 -4 11 0 31.4 7.4
 -5 -11 0 11.9 5.3
 5 -11 0 11.4 6.8
 -5 -11 0 4.8 7
 -5 -11 0 10.7 4.4
 -5 11 0 20.1 6.5
 -5 11 0 19.8 7.3
 -5 11 0 4.3 5.1
 -6 -11 0 -1.5 4.7
 -6 -11 0 -1.8 4.2
 -6 -11 0 9.6 9.1
 -6 11 0 -6.6 5.3
 -6 11 0 5.7 7.4
 -6 11 0 5.7 6.1
 0 -12 0 215.58 15.2
 0 -12 0 258.87 14.4
 0 -12 0 269.57 16.2
 0 12 0 251.27 13.5
 0 12 0 267.07 16.6
 0 12 0 261.97 11.8
 0 12 0 283.97 16.4
 1 -12 0 143.89 11.2
 1 -12 0 112.89 11.1
 -1 -12 0 132.89 11.6
 -1 -12 0 127.79 9.9
 1 -12 0 136.99 13.2
 -1 -12 0 122.29 8.3
 -1 -12 0 132.69 11.4
 -1 12 0 131.09 9
 -1 12 0 122.89 12.3
 1 12 0 128.49 9.6
 1 12 0 138.99 11.3
 1 12 0 123.99 8.9
 -1 12 0 122.39 12
 1 12 0 155.78 12.1
 -1 12 0 123.59 10.1
 -2 -12 0 12.6 4.9
 -2 -12 0 7.7 3.4
 2 -12 0 10.6 5.3
 2 -12 0 6.1 3.6
 -2 -12 0 2.3 4.4
 -2 -12 0 9.3 2.9
 2 -12 0 12.5 4.8
 2 12 0 9.3 3.9
 2 12 0 4.3 3.4
 -2 12 0 15 4.2
 2 12 0 9.8 3.4
 -2 12 0 8.8 4.1
 -2 12 0 15 5.3
 -3 -12 0 11.7 4.5
 -3 -12 0 7.5 3.9
 3 -12 0 14.6 4.6
 3 -12 0 7.3 4.7
 -3 -12 0 4 2.9
 3 -12 0 4.8 4.9
 -3 -12 0 9.6 6.7
 -3 12 0 9 4.5
 -3 12 0 5.4 4.9
 -3 12 0 7.3 4.1
 3 12 0 2.5 3.3
 4 -12 0 3 3.4
 -4 -12 0 0.5 3.1
 -4 -12 0 6.9 4.2
 -4 -12 0 3.4 6.2
 -4 -12 0 3.4 3.8
 4 -12 0 7.2 4.4
 -4 12 0 1.3 4.6
 -4 12 0 4.2 4.5
 -4 12 0 7 4.6
 4 12 0 2.6 3.6
 -5 -12 0 1.5 4.3
 -5 -12 0 -4.1 3.4
 -5 -12 0 12.4 7.7
 5 -12 0 1.7 4.3
 -5 12 0 -0.2 4.9
 -5 12 0 -7.8 4.6
 -5 12 0 1.7 4.8
 -6 -12 0 19.1 6.3
 6 -12 0 34.3 8.9
 -6 -12 0 8.4 10.4
 -6 -12 0 10.4 5
 -6 12 0 26.5 7.7
 -6 12 0 16 8.2
 -6 12 0 4.4 6.1
 0 -13 0 2.4 4.9
 0 -13 0 2.7 3.2
 0 -13 0 -0.1 3.2
 0 13 0 -1.5 3
 0 13 0 -3.1 3.1
 0 13 0 1.7 2.5
 0 13 0 1.3 2.1
 -1 -13 0 119.09 18
 1 -13 0 111.59 10.5
 1 -13 0 105.69 12.2
 -1 -13 0 114.89 10
 -1 -13 0 111.19 8.2
 -1 -13 0 100.89 10.8
 -1 13 0 111.19 12
 1 13 0 112.49 9.3
 1 13 0 97.59 8.5
 1 13 0 95.39 10.5
 -1 13 0 110.39 11.9
 -1 13 0 122.39 10.6
 -1 13 0 104.29 10.2
 1 13 0 106.39 10.8
 -2 -13 0 150.88 12.4
 2 -13 0 152.18 12.1
 2 -13 0 127.69 13.7
 -2 -13 0 138.89 11
 -2 -13 0 144.59 9.8
 -2 -13 0 129.59 16
 2 13 0 142.39 11.5
 2 13 0 140.69 9.7
 -2 13 0 138.09 10.8
 -2 13 0 152.78 12.1
 -2 13 0 150.08 14.6
 -2 13 0 155.78 14.1
 2 13 0 158.98 11.9
 3 -13 0 7.6 4.1
 -3 -13 0 11.7 3.8
 -3 -13 0 11.9 4.8
 3 -13 0 9.6 5.3
 -3 -13 0 12.3 6.6
 3 -13 0 14.5 5.2
 -3 -13 0 11.3 4.4
 3 13 0 6.5 4.1
 -3 13 0 6.4 4.5
 -3 13 0 -1 4
 -3 13 0 10.9 4.7
 -4 -13 0 274.97 20.4
 4 -13 0 264.57 15.3
 4 -13 0 274.17 20.2
 -4 -13 0 245.58 14
 4 -13 0 249.88 15.1
 -4 -13 0 272.47 16.2
 -4 -13 0 248.48 15.1
 -4 13 0 280.57 19.3
 -4 13 0 251.57 17.1
 4 13 0 240.88 18.6
 -4 13 0 278.07 20.7
 -5 -13 0 37.3 6.7
 -5 -13 0 19.4 5.5
 -5 13 0 27.9 7.9
 5 13 0 15.6 5.6
 -5 13 0 22.2 7.9
 -5 13 0 38.1 9.2
 -6 -13 0 -5.6 5
 -6 -13 0 13.7 11.1
 6 -13 0 -10.8 9.2
 -6 -13 0 0 5.3
 -6 13 0 0.8 5.2
 -6 13 0 5.3 8
 0 -14 0 1.7 3.1
 0 -14 0 7.5 4.3
 0 -14 0 1.4 3.7
 0 14 0 -1.5 3.4
 0 14 0 4.3 4
 0 14 0 -0.1 2.5
 0 14 0 2.8 2.6
 -1 -14 0 102.49 10.5
 1 -14 0 116.59 12.4
 -1 -14 0 102.89 11.6
 1 -14 0 114.49 13.2
 -1 -14 0 108.89 12.1
 1 -14 0 113.19 11.1
 -1 -14 0 112.59 8.8
 -1 14 0 111.09 10.9
 -1 14 0 112.99 12.7
 -1 14 0 121.49 12.8
 1 14 0 126.59 11.8
 1 14 0 115.29 11.8
 1 14 0 126.49 10.1
 -1 14 0 108.89 9
 1 14 0 123.39 10.3
 2 -14 0 -1.4 4.2
 -2 -14 0 4.4 3.5
 -2 -14 0 10.3 4.5
 2 -14 0 2.5 3.1
 -2 -14 0 2.3 5.3
 2 -14 0 1.3 3.9
 -2 -14 0 1.2 2.9
 2 14 0 2 2.7
 -2 14 0 6.1 4
 2 14 0 4.3 3.1
 -2 14 0 -4 4
 -2 14 0 6.6 4.5
 -2 14 0 -0.6 2
 2 14 0 4.6 4.1
 -3 -14 0 -1 2.9
 -3 -14 0 -2.3 5.6
 3 -14 0 2.9 5
 3 -14 0 3.2 3.9
 -3 -14 0 0.4 3.6
 3 -14 0 -0.2 4.6
 -3 -14 0 1.4 3.1
 -3 14 0 -6.2 3.4
 -3 14 0 -2 3.4
 3 14 0 -1.8 2.8
 4 -14 0 9.1 4.6
 -4 -14 0 1.6 3.5
 4 -14 0 9.5 4.1
 -4 -14 0 5.3 3.3
 -4 -14 0 16.5 8.2
 -4 14 0 2.4 4.7
 4 14 0 3.4 4
 -4 14 0 -2.2 4.4
 -4 14 0 -1.5 4.7
 5 -14 0 36.3 9.5
 -5 -14 0 22.3 5.7
 -5 -14 0 27.9 6.6
 -5 14 0 26.2 8
 -5 14 0 35.6 8.9
 -5 14 0 25.2 9
 5 14 0 17.9 5.4
 -6 -14 0 -3.4 4.8
 -6 14 0 6 6.6
 -6 14 0 -8.8 6.4
 0 -15 0 2.6 4
 0 -15 0 1.3 3.9
 0 -15 0 -2.7 3
 0 15 0 -3.2 2.6
 0 15 0 -0.1 2.2
 0 15 0 -1.4 3.6
 0 15 0 1.6 4
 -1 -15 0 283.97 19.1
 1 -15 0 293.07 17.3
 -1 -15 0 301.57 14.7
 1 -15 0 261.37 20.3
 -1 -15 0 285.17 19
 -1 -15 0 287.57 16.4
 1 -15 0 290.27 18.8
 1 15 0 281.17 15.4
 1 15 0 286.07 18.2
 -1 15 0 273.07 16.6
 -1 15 0 293.97 19.5
 1 15 0 272.27 15
 1 15 0 287.77 17.9
 -1 15 0 300.87 20.4
 -2 -15 0 1.1 3.9
 -2 -15 0 -1.1 3.4
 -2 -15 0 3.2 2.7
 2 -15 0 -7.9 3.9
 2 -15 0 0.8 4.2
 -2 -15 0 -2.8 4.9
 2 -15 0 1.1 3.3
 -2 15 0 -3 3
 -2 15 0 2 2.9
 2 15 0 -4.1 2.5
 -2 15 0 -8.5 3.9
 2 15 0 -3.7 3.3
 2 15 0 3.9 3.3
 3 -15 0 6.2 6.1
 -3 -15 0 2.5 4
 3 -15 0 5.7 3.8
 -3 -15 0 6 7.5
 -3 -15 0 -4.5 2.3
 -3 -15 0 -1.6 3.4
 3 -15 0 -6.9 3.9
 -3 15 0 -3.3 5.1
 -3 15 0 -3.4 4.4
 3 15 0 3.5 3.5
 -3 15 0 -0.9 4.2
 -4 -15 0 129.29 18.4
 4 -15 0 70.99 9.7
 -4 -15 0 87.69 10.2
 -4 -15 0 87.79 10.1
 4 -15 0 75.79 11.3
 4 15 0 71.69 10.9
 -4 15 0 101.19 13.2
 -4 15 0 109.89 15.4
 -4 15 0 90.39 17.1
 -5 -15 0 49.2 8.3
 5 -15 0 52.39 9.8
 -5 -15 0 40.2 6.7
 -5 15 0 59.79 12.9
 5 15 0 41.7 7.6
 -5 15 0 51.79 11.8
 -5 15 0 61.39 10.5
 0 -16 0 191.38 16.6
 0 -16 0 183.08 16.7
 0 -16 0 205.28 15.1
 0 16 0 186.58 13.4
 0 16 0 189.38 16
 0 16 0 187.08 11.8
 0 16 0 189.08 16.1
 -1 -16 0 1148.79 40.3
 1 -16 0 1198.98 40.7
 1 -16 0 1155.08 44.1
 -1 -16 0 1223.78 32.8
 -1 -16 0 1183.98 36.5
 1 -16 0 1208.68 38.1
 -1 -16 0 1143.99 41.2
 1 16 0 1225.38 40.4
 1 16 0 1204.88 34.6
 -1 16 0 1188.78 43.4
 -1 16 0 1215.68 37
 -1 16 0 1119.59 31.7
 -1 16 0 1185.28 41.2
 1 16 0 1191.68 38.8
 1 16 0 1157.98 33.6
 2 -16 0 0 4.3
 -2 -16 0 0.9 2.5
 -2 -16 0 3.9 5.9
 -2 -16 0 -5.5 3
 2 -16 0 -0.1 3.3
 -2 -16 0 -2.3 3.2
 2 16 0 0.6 3.4
 2 16 0 -3.5 2.2
 2 16 0 2.3 3.4
 -2 16 0 -1.3 2.3
 -2 16 0 -1.7 3.3
 -2 16 0 0.6 4.4
 3 -16 0 4.4 5.4
 3 -16 0 6.6 4.4
 3 -16 0 -0.8 4.8
 -3 -16 0 4.4 3.7
 -3 -16 0 7.6 4.1
 -3 -16 0 2.4 7.8
 -3 16 0 14.8 5.1
 -3 16 0 -1.5 4.3
 3 16 0 1 3.5
 3 16 0 4.4 4
 3 16 0 8.8 4.6
 -3 16 0 7.6 6.9
 -4 -16 0 30.8 6.8
 -4 -16 0 14.9 5.6
 -4 -16 0 20.7 6.3
 4 -16 0 28.7 7.1
 4 -16 0 22.6 6.1
 -4 -16 0 3.6 10.7
 4 -16 0 14.6 6.9
 -4 16 0 27.7 7.1
 -4 16 0 27.4 8.5
 -4 16 0 13.7 7.2
 -5 -16 0 7.6 3.6
 -5 -16 0 1.8 4.9
 -5 -16 0 -5 4
 -5 16 0 5 6
 -5 16 0 8.2 7.2
 0 -17 0 -4.4 4.3
 0 -17 0 2.7 3.7
 0 -17 0 -5.5 4.2
 0 17 0 3.9 4.4
 0 17 0 4 3.5
 0 17 0 7 3.2
 0 17 0 0.4 4.2
 1 -17 0 823.52 33.6
 -1 -17 0 777.82 30
 -1 -17 0 811.42 34.9
 -1 -17 0 817.42 33.9
 1 -17 0 754.62 35.6
 -1 -17 0 775.22 26.4
 1 -17 0 802.52 31.2
 1 17 0 803.12 33.1
 -1 17 0 798.72 36
 -1 17 0 809.82 34.4
 -1 17 0 776.62 25.8
 1 17 0 784.72 28
 1 17 0 809.92 28
 1 17 0 787.12 31.8
 -1 17 0 784.12 29.5
 2 -17 0 5 4.2
 2 -17 0 5.1 5.7
 -2 -17 0 4.6 3.3
 -2 -17 0 7.7 4.6
 -2 -17 0 2.8 4.7
 2 -17 0 14.7 5.7
 -2 -17 0 20.2 8.3
 -2 17 0 14.4 7.2
 -2 17 0 3.6 3.3
 -2 17 0 2.2 5
 2 17 0 8.8 3.7
 -2 17 0 1.8 4.1
 2 17 0 8.3 5.2
 2 17 0 8.6 3.1
 3 -17 0 -9.6 5
 -3 -17 0 -2.8 3.7
 -3 -17 0 -2.9 3.8
 3 -17 0 3.5 4.2
 -3 -17 0 0.6 7.1
 -3 -17 0 -3.5 2.7
 -3 17 0 -1.3 4.4
 -3 17 0 -3.1 4.6
 -3 17 0 -3.6 5.5
 3 17 0 6 3.3
 3 17 0 -3.1 2.9
 3 17 0 -2.6 3.7
 4 -17 0 9.6 5.3
 4 -17 0 23.2 7.3
 4 -17 0 13.8 7
 -4 -17 0 13.3 5.4
 -4 -17 0 32 13.1
 -4 -17 0 12.5 7
 4 17 0 9.8 4.4
 -4 17 0 24 7.7
 -4 17 0 4.9 6.9
 -4 17 0 19.8 7.8
 -5 -17 0 55.59 9.5
 -5 -17 0 52.69 9.1
 -5 -17 0 82.49 9.4
 -5 17 0 51.69 12.3
 -5 17 0 73.69 13.8
 0 -18 0 233.38 19.7
 0 -18 0 238.68 17.4
 0 18 0 237.98 19.5
 0 18 0 244.58 19.1
 0 18 0 227.78 13.9
 0 18 0 238.48 15.9
 -1 -18 0 172.28 17.1
 -1 -18 0 174.98 16.6
 1 -18 0 174.98 16
 -1 -18 0 176.78 14.9
 -1 -18 0 192.88 13.4
 1 -18 0 183.58 15.3
 1 -18 0 187.28 17.7
 1 18 0 190.98 16.2
 1 18 0 184.08 16.2
 1 18 0 182.98 13.8
 -1 18 0 180.78 17.8
 -1 18 0 190.98 17.2
 -1 18 0 153.58 11.4
 1 18 0 171.78 13
 2 -18 0 50.99 9
 -2 -18 0 56.79 7.8
 2 -18 0 61.49 11.5
 -2 -18 0 46.2 8.5
 -2 -18 0 60.29 10.5
 -2 -18 0 73.49 14.4
 2 18 0 37.9 6.2
 -2 18 0 41.1 10.8
 2 18 0 62.49 10.4
 -2 18 0 44.3 9.5
 2 18 0 55.89 8.6
 -2 18 0 32.9 9.6
 -3 -18 0 3.9 7.4
 3 -18 0 7.7 4.6
 3 -18 0 -5.4 5.3
 -3 -18 0 -2.9 2.5
 -3 -18 0 -4.6 4.3
 -3 -18 0 -14.5 7
 3 -18 0 -7.8 4.3
 3 18 0 7.1 4.9
 -3 18 0 2.2 4.5
 -3 18 0 11.5 5.3
 -3 18 0 4.7 5
 -3 18 0 -0.7 5.3
 -4 -18 0 1.2 4.8
 -4 -18 0 -1.7 3.4
 4 -18 0 2.5 5.9
 -4 -18 0 11.2 12
 4 -18 0 -5.2 4.5
 -4 -18 0 -8.9 5.3
 -4 18 0 6 7.1
 -4 18 0 -5.6 5.8
 4 18 0 2 4.4
 -5 -18 0 9.6 6.3
 -5 -18 0 -2.7 4.6
 -5 -18 0 9.1 4.7
 -5 18 0 7.7 7.4
 0 -19 0 1.8 5.2
 0 19 0 9.5 4.7
 0 19 0 0.6 2.6
 0 19 0 3.6 5.2
 0 19 0 -0.8 3.8
 -1 -19 0 -3 6.2
 1 -19 0 12.2 6.7
 -1 -19 0 -6.5 5.9
 -1 -19 0 11.4 3.6
 1 19 0 17.6 5.4
 1 19 0 9.7 5.6
 1 19 0 8.3 3.8
 -1 19 0 20.2 8.2
 1 19 0 8.1 5.8
 -1 19 0 15.1 7.4
 -1 19 0 6.1 2.6
 -2 -19 0 5.8 4.7
 2 -19 0 5.5 7.1
 -2 -19 0 20.6 9.7
 -2 -19 0 7.5 5.3
 -2 -19 0 18.6 7.1
 -2 19 0 10.9 7.3
 -2 19 0 4.6 5.8
 2 19 0 5.4 4.4
 2 19 0 15.7 4.6
 -2 19 0 6.1 3.6
 2 19 0 16.9 6.5
 -3 -19 0 3.5 9.5
 3 -19 0 1.3 6.5
 -3 -19 0 0.7 3.1
 3 -19 0 -3.3 5.3
 -3 -19 0 -1.2 4.3
 -3 -19 0 1.8 7.2
 3 19 0 6.8 2.9
 3 19 0 -2.3 3.6
 -3 19 0 2 5.4
 3 19 0 1.5 4.8
 -3 19 0 11.4 6.1
 -3 19 0 6.4 4.2
 -3 19 0 -1.9 5.8
 4 -19 0 1.5 6.1
 -4 -19 0 13.8 6.2
 -4 -19 0 13.4 6.3
 4 -19 0 10.2 6.3
 -4 -19 0 7.4 4.6
 -4 19 0 16.6 9
 -4 19 0 1.1 6.9
 0 -20 0 2.6 4.8
 0 -20 0 3.3 6.4
 0 20 0 4.1 5.1
 0 20 0 2.3 5.5
 -1 -20 0 2 4
 -1 -20 0 5.3 9.2
 1 -20 0 2.5 3.9
 -1 -20 0 -5.3 4.8
 -1 -20 0 5.4 4.4
 1 -20 0 5.8 6.4
 -1 20 0 -0.5 5.7
 -1 20 0 -4 4.7
 1 20 0 -3.2 4.7
 1 20 0 4.4 3.6
 -1 20 0 -1.5 4.7
 1 20 0 -2.6 5.3
 2 -20 0 -6.2 3.2
 -2 -20 0 -6.6 6
 -2 -20 0 2.3 4
 -2 -20 0 0 3.2
 -2 -20 0 7.7 8.8
 -2 20 0 3.5 6.4
 -2 20 0 -3.1 4.7
 -2 20 0 -0.3 2.7
 2 20 0 1.7 5.6
 2 20 0 1.7 3.7
 -2 20 0 2.9 6.2
 -3 -20 0 71.99 11.2
 3 -20 0 61.89 11.3
 -3 -20 0 75.59 9.4
 -3 -20 0 61.89 12.2
 -3 -20 0 73.69 18.1
 -3 20 0 84.79 13.6
 3 20 0 73.09 10.2
 3 20 0 46.6 8.2
 -3 20 0 57.29 11.8
 3 20 0 57.99 8.7
 -4 -20 0 -3.1 5.1
 -4 -20 0 5.9 5.9
 -4 -20 0 -1.9 3.7
 4 -20 0 4.7 6.1
 -4 20 0 -10.6 5.5
 -4 20 0 11.8 7.5
 0 -21 0 2.3 4.2
 0 -21 0 0.5 6.3
 0 21 0 1.9 4
 0 21 0 -2.3 5.1
 0 21 0 0.8 2.9
 0 21 0 3.4 5.5
 1 -21 0 0.5 4.6
 -1 -21 0 6 4.2
 -1 -21 0 3.3 6.7
 1 -21 0 -1.5 6.9
 1 21 0 0.9 5.4
 -1 21 0 2.7 3.3
 -1 21 0 6.2 6.6
 -1 21 0 10.4 6.8
 1 21 0 -3.5 3.3
 -1 21 0 14.9 5.2
 1 21 0 -4.3 5.8
 -2 -21 0 89.79 12.5
 -2 -21 0 81.09 12.8
 -2 -21 0 80.59 10.4
 -2 -21 0 86.49 17.6
 2 -21 0 75.29 12.9
 2 -21 0 70.39 12.3
 -2 21 0 71.89 14.2
 2 21 0 70.59 11.8
 2 21 0 72.99 11.1
 -2 21 0 85.79 15.5
 2 21 0 102.89 11
 3 -21 0 62.39 11.7
 3 -21 0 42.4 11.4
 -3 -21 0 59.59 9.4
 -3 -21 0 51.79 10.2
 -3 -21 0 81.09 14
 -3 21 0 85.19 13.2
 3 21 0 73.39 10.9
 3 21 0 78.59 11.4
 -3 21 0 76.79 14.8
 -4 -21 0 5 5.5
 4 -21 0 -11 7.8
 -4 -21 0 -3.7 3.8
 -4 21 0 -0.9 8.9
 -4 21 0 -9.4 7.7
 0 -22 0 2 4.5
 0 -22 0 2.6 6.5
 0 22 0 3.5 3.9
 0 22 0 2.9 5.4
 0 22 0 -3.5 6.3
 0 22 0 9.6 5.1
 -1 -22 0 -2 4.9
 1 -22 0 5.8 5.5
 -1 -22 0 11.1 7.9
 -1 22 0 -11.3 5.6
 -1 22 0 -3.2 5.5
 1 22 0 -3.1 3.8
 1 22 0 -9.2 5.1
 1 22 0 -2.8 4.6
 -2 -22 0 1.9 4.7
 -2 -22 0 16 8.5
 2 -22 0 5.4 5.2
 -2 22 0 -2.1 5.9
 2 22 0 10.9 5.7
 2 22 0 -3.2 6.1
 -2 22 0 -5.9 5.7
 -3 -22 0 38.6 6.8
 -3 -22 0 56.69 10.1
 3 -22 0 48.9 10.1
 3 22 0 49.4 8.5
 -3 22 0 75.09 13.3
 -3 22 0 65.39 12.1
 3 22 0 43.7 8.9
 0 -23 0 -3.4 4.6
 0 23 0 -5.5 4.9
 0 23 0 -3.8 5.8
 -1 -23 0 5.8 5.6
 -1 -23 0 10.7 8
 1 -23 0 8.4 5.8
 -1 23 0 3.4 6.3
 -1 23 0 16.5 7.9
 1 23 0 1.9 6.6
 1 23 0 -2.9 4.9
 -2 -23 0 -2 5.3
 -2 -23 0 5.5 4.7
 -2 -23 0 11.4 8.9
 2 -23 0 -2.1 5.5
 -2 23 0 4.9 6.5
 2 23 0 6.2 6.6
 -2 23 0 2.7 6.8
 2 23 0 -12.5 6
 -3 -23 0 38.3 8.2
 -3 -23 0 45.6 11.5
 -3 -23 0 48.4 9.7
 3 -23 0 64.79 12.2
 3 23 0 33 7.9
 -3 23 0 54.49 16.2
 -3 23 0 50.89 12.1
 0 -24 0 176.68 18.3
 0 24 0 164.88 18.2
 0 24 0 156.68 17.9
 -1 -24 0 1.4 5.7
 1 -24 0 -0.8 5.1
 -1 24 0 -6.5 5.3
 -1 24 0 -5.6 6.4
 2 -24 0 -5.5 5.4
 -2 -24 0 4.8 6.3
 -2 -24 0 -1 4
 2 24 0 -11.6 5.6
 -2 24 0 -0.9 6.9
 -2 24 0 0.6 7.4
 0 -25 0 -1.6 5.4
 0 25 0 -12.6 6.4
 0 25 0 3 7.4
 1 -25 0 -0.3 6.4
 -1 -25 0 1.1 6.1
 1 25 0 6.1 6.6
 -1 25 0 -6.9 6.7
 -1 25 0 9.6 8.6
 -2 -25 0 -5.2 7.4
 2 -25 0 -0.8 6.3
 2 25 0 1.3 7.3
 -2 25 0 -4.5 8.3
 -2 25 0 -4.5 7.7
 0 -26 0 85.49 14.9
 0 26 0 89.99 15.4
 0 26 0 110.59 17.5
 -6 0 1 -2.2 4.2
 -6 0 1 5.8 3
 -5 0 1 -1.6 3.5
 -5 0 1 2.8 2.9
 -4 0 1 -1.6 2.6
 -4 0 1 0.3 2.8
 -3 0 1 -0.7 2.5
 -3 0 1 -0.3 2.2
 -2 0 1 2 2.2
 -1 0 1 1.2 2.1
 1 0 1 2.2 1.2
 1 0 1 1.7 2.1
 -1 0 -1 0.1 2.1
 -1 0 -1 2.6 2.4
 -1 0 -1 -1.5 2.1
 -2 0 -1 0.6 2.3
 -2 0 -1 0.2 1.3
 2 0 1 1.2 1.6
 -2 0 -1 -0.5 1.9
 -2 0 -1 -0.2 1.7
 3 0 1 3 1.8
 -3 0 -1 -1.5 2
 -3 0 -1 0.3 1.5
 -3 0 -1 1.5 2.8
 -3 0 -1 2.6 2.7
 -4 0 -1 -0.8 2.5
 -4 0 -1 -0.5 2.5
 -4 0 -1 -2.8 3.2
 -5 0 -1 3.6 3.5
 -5 0 -1 -0.8 4.1
 -6 0 -1 -3.9 3.6
 -6 0 -1 9.3 4.6
 -6 0 -1 0.6 5.6
 -7 0 -1 0.2 6.5
 -7 0 -1 -1.1 5.2
 -7 0 -1 -4.4 5.8
 -7 1 1 26.7 4.9
 -7 1 1 36.7 8.4
 -6 -1 1 414.06 17.2
 -6 -1 1 456.65 27.8
 -6 1 1 430.16 28.2
 -6 1 1 408.36 18.8
 -5 -1 1 59.89 10.8
 -5 -1 1 73.69 7.5
 -5 1 1 62.09 8.2
 -5 1 1 69.29 12.1
 -4 -1 1 28.3 6.2
 -4 -1 1 36.6 5.7
 -4 1 1 41.8 8.5
 -4 1 1 45.7 6.8
 -3 -1 1 42.7 5.7
 -3 -1 1 40.2 6.9
 3 -1 -1 42.1 5.8
 -3 1 1 50.59 6.4
 2 -1 -1 21.2 4.1
 -2 -1 1 17.4 3.4
 -2 -1 1 13.9 3.6
 -2 1 1 19.4 4
 -1 -1 1 425.46 11
 1 -1 -1 414.56 12.7
 -1 1 1 410.86 12.7
 -1 -1 -1 480.45 11.8
 1 -1 1 509.35 11.5
 1 -1 1 486.05 12.3
 -1 -1 -1 491.65 14.6
 -1 -1 -1 479.55 14.2
 1 -1 1 498.75 14.5
 -1 1 -1 465.55 12.4
 1 1 1 480.55 14.7
 -1 1 -1 491.65 11.3
 1 1 1 484.55 13.3
 1 1 1 472.05 11.9
 -2 -1 -1 780.12 24.3
 -2 -1 -1 761.52 18.6
 -2 -1 -1 810.42 18.5
 2 -1 1 803.22 18.2
 -2 1 -1 772.82 19
 -2 1 -1 764.92 17.4
 -2 1 -1 798.32 25
 3 -1 1 2.5 2.2
 -3 -1 -1 0.1 2.5
 -3 -1 -1 6.5 3.7
 -3 -1 -1 1.9 2.5
 -3 1 -1 1.5 1.8
 -3 1 -1 2.7 2.6
 -3 1 -1 5.5 3.4
 -4 -1 -1 7.3 3.3
 4 -1 1 0.6 2.5
 -4 -1 -1 4.5 4.2
 -4 -1 -1 12 3.7
 -4 1 -1 4.9 3.4
 -4 1 -1 6.7 2.9
 -4 1 -1 5.5 2.5
 -4 1 -1 2.3 3.4
 -5 -1 -1 225.28 14.2
 -5 -1 -1 218.38 19.4
 -5 -1 -1 230.48 13.2
 -5 1 -1 220.68 13.7
 -5 1 -1 225.78 14.5
 -5 1 -1 222.48 10.7
 -5 1 -1 199.58 19
 -6 -1 -1 59.09 8.9
 -6 -1 -1 84.59 11.8
 -6 -1 -1 44.9 10.4
 -6 1 -1 53.49 8.5
 -6 1 -1 59.49 12.8
 -6 1 -1 65.49 10.5
 -7 -1 -1 10.4 6.3
 -7 -1 -1 -0.6 6.3
 -7 -1 -1 12.1 5.4
 -7 1 -1 2.1 4.8
 -7 1 -1 7.7 6.7
 -7 1 -1 0.8 7.1
 -7 -2 1 16 6.7
 -7 2 1 1.8 6.7
 -7 2 1 25.8 5.1
 -6 -2 1 34.2 9.4
 -6 2 1 29.8 6.3
 -6 2 1 31.8 8.3
 -5 -2 1 47.2 6.5
 -5 -2 1 42.3 8.8
 -5 2 1 45.7 9.3
 -5 2 1 52.69 7.9
 -4 -2 1 40.6 5.9
 -4 -2 1 33.9 6.9
 -4 2 1 39.4 7.7
 -4 2 1 33 6.2
 -3 -2 1 318.37 16.7
 -3 -2 1 316.37 13
 3 -2 -1 312.57 14.6
 -3 2 1 306.87 14.6
 2 -2 -1 61.19 6.3
 -2 -2 1 61.39 6.3
 -2 2 1 56.29 6.2
 1 -2 -1 25.4 4.3
 -1 -2 1 26 3.5
 -1 2 1 24.9 2.9
 -1 2 1 22.3 3.9
 -1 2 1 23.5 3.4
 1 2 -1 27.8 3.9
 0 -2 1 2126.09 35.3
 0 -2 -1 2176.68 33.2
 0 -2 -1 2020.3 34.1
 0 2 -1 2106.99 35.7
 0 2 1 2112.59 36.4
 0 2 1 2144.89 35.9
 -1 -2 -1 2508.45 39.7
 1 -2 1 2569.04 42.2
 -1 -2 -1 2461.15 43
 1 -2 1 2585.24 41.2
 -1 -2 -1 2400.76 40.6
 1 -2 1 2495.05 41
 1 2 1 2502.55 40.1
 -1 2 -1 2441.26 40.9
 -1 2 -1 2525.45 41.5
 -1 2 -1 2520.95 41
 1 2 1 2506.15 42
 1 2 1 2427.76 43.5
 -2 -2 -1 163.88 8.1
 2 -2 1 174.18 7.8
 2 -2 1 181.38 7.9
 -2 -2 -1 186.98 11.5
 2 -2 1 185.28 8.8
 -2 -2 -1 177.48 8.1
 -2 2 -1 171.78 8.4
 -2 2 -1 178.08 8.7
 -2 2 -1 189.18 9.1
 2 2 1 183.58 11.5
 -3 -2 -1 15.1 3.6
 3 -2 1 18 4
 -3 -2 -1 14.9 3.9
 -3 -2 -1 20.1 5.4
 -3 2 -1 12.7 3.3
 -3 2 -1 16.5 3.8
 -3 2 -1 19.3 4.8
 -3 2 -1 18.2 3.8
 -4 -2 -1 25.3 6.5
 -4 -2 -1 15.5 4.5
 -4 -2 -1 22.5 4.6
 4 -2 1 24.7 4.9
 -4 2 -1 16.3 5.6
 -4 2 -1 20.5 4.2
 -4 2 -1 28.3 5.3
 -5 -2 -1 662.13 32.3
 -5 -2 -1 624.14 21.9
 -5 -2 -1 602.14 22.9
 -5 2 -1 631.54 23.6
 -5 2 -1 648.74 20.4
 -5 2 -1 624.14 33
 -5 2 -1 589.14 22.8
 -6 -2 -1 14.4 6.9
 -6 -2 -1 14.1 5.6
 -6 -2 -1 14.6 6.6
 -6 2 -1 6.2 5.3
 -6 2 -1 20.3 7.5
 -6 2 -1 23.9 7.6
 -7 -2 -1 8.8 5.8
 -7 -2 -1 13.5 6.5
 -7 2 -1 5.9 7.5
 -7 2 -1 -5 4.6
 -7 2 -1 -8.7 7.1
 -7 -3 1 0.4 5.9
 -7 3 1 1 4.2
 -7 3 1 0.6 6.2
 -6 -3 1 -0.4 5.1
 -6 3 1 -1 3.6
 -6 3 1 -2.9 5
 -5 -3 1 4.7 3
 -5 -3 1 -0.5 3.1
 -5 3 1 -1 3.2
 -5 3 1 -3.4 3.4
 4 -3 -1 49 7.7
 -4 -3 1 54.89 6.2
 -4 -3 1 43.1 8
 -4 3 1 78.09 9
 -3 -3 1 341.87 16.9
 -3 -3 1 353.76 13.6
 3 -3 -1 365.66 16.5
 -3 3 1 352.26 16.4
 -3 3 1 353.96 11.6
 -2 -3 1 1.5 2
 2 -3 -1 2.5 3
 -2 3 1 -0.4 1.4
 -2 3 1 -1.8 2
 2 3 -1 -0.8 2
 1 -3 -1 1555.24 32
 1 -3 -1 1552.24 25.6
 1 -3 -1 1515.95 28.9
 -1 -3 1 1575.44 26.3
 -1 3 1 1498.95 31.9
 -1 3 1 1499.55 26.2
 -1 3 1 1549.64 27.6
 1 3 -1 1568.64 28.4
 0 -3 1 1301.27 23.7
 0 -3 -1 1373.96 25.2
 0 -3 1 1249.38 24.4
 0 -3 -1 1325.47 32
 0 -3 -1 1328.27 21.8
 0 -3 -1 1279.17 23.1
 0 3 -1 1372.26 24.8
 0 3 1 1365.56 25.3
 0 3 1 1358.36 22
 0 3 -1 1323.57 23.4
 0 3 1 1356.66 25.6
 0 3 1 1293.27 23.1
 -1 -3 -1 1135.79 24.2
 -1 -3 -1 1110.29 23.2
 1 -3 1 1154.58 24.6
 -1 -3 -1 1136.09 19.5
 -1 -3 -1 1152.48 22.2
 1 -3 1 1140.99 24
 1 -3 1 1145.89 23.6
 1 3 1 1119.09 21.6
 -1 3 -1 1137.89 23.5
 -1 3 -1 1137.69 24.2
 -1 3 -1 1138.69 24.2
 1 3 1 1147.29 19
 1 3 1 1179.48 25.2
 1 3 1 1161.38 23.1
 2 -3 1 14.8 3.4
 -2 -3 -1 13.4 3.2
 -2 -3 -1 12.3 3.6
 2 -3 1 16.6 3.4
 2 -3 1 15.3 3.3
 -2 -3 -1 14.1 3.1
 2 3 1 13.3 4
 -2 3 -1 10.4 2.8
 -2 3 -1 14.6 3.5
 -2 3 -1 10.1 3.2
 -3 -3 -1 698.23 26.1
 -3 -3 -1 671.13 19.7
 3 -3 1 659.73 20.6
 -3 -3 -1 699.83 19.1
 -3 3 -1 675.93 20.8
 3 3 1 661.43 26.5
 -3 3 -1 682.13 20.7
 -3 3 -1 663.93 20.3
 -4 -3 -1 99.79 9
 4 -3 1 119.19 9.6
 -4 -3 -1 111.99 12.3
 -4 -3 -1 116.99 8.6
 -4 3 -1 111.99 9.5
 -4 3 -1 119.49 8.9
 -4 3 -1 110.19 13.3
 -5 -3 -1 471.95 20.5
 -5 -3 -1 464.35 18.6
 5 -3 1 468.55 19.9
 -5 -3 -1 495.55 27.7
 -5 3 -1 476.35 19.5
 -5 3 -1 447.66 20
 -5 3 -1 447.36 20.3
 -5 3 -1 490.65 29.4
 -6 -3 -1 4.8 4.5
 -6 -3 -1 1.6 5.5
 -6 -3 -1 -2.4 4.9
 -6 3 -1 1.2 4
 -6 3 -1 4.8 4.8
 -7 -3 -1 -5.1 5.7
 -7 -3 -1 15.8 8.4
 -7 -3 -1 12.6 6.3
 -7 3 -1 9.8 6.1
 -7 3 -1 13.5 8.5
 -7 3 -1 -5 10.6
 -7 -4 1 0.4 6.5
 -7 4 1 -0.7 5.9
 -7 4 1 -0.3 5
 -6 -4 1 -0.4 4.6
 -6 4 1 2.7 4
 -6 4 1 2.4 5.4
 -5 -4 1 24.6 6.8
 -5 -4 1 24.6 4.6
 5 -4 -1 30.7 6.7
 -5 4 1 32.3 6.6
 -5 4 1 28.2 5.7
 -5 4 1 21.3 7.4
 -5 4 1 30.2 5.6
 -4 -4 1 -0.9 2.6
 4 -4 -1 3.3 3.4
 -4 -4 1 0.6 2.8
 -4 4 1 3.7 3.3
 -4 4 1 -3.2 2.1
 -3 -4 1 23.6 4.9
 3 -4 -1 36 6.9
 -3 4 1 30.4 4.8
 3 4 -1 37.7 7
 -3 4 1 34 6.2
 -3 4 1 38.5 4.9
 2 -4 -1 234.78 12.5
 -2 -4 1 240.18 10.9
 2 4 -1 241.88 11.7
 -2 4 1 236.38 9.9
 -2 4 1 227.98 9
 -2 4 1 235.48 12.8
 1 -4 -1 1501.35 29
 1 -4 -1 1506.15 33.5
 -1 -4 1 1503.75 25.7
 1 -4 -1 1536.45 27.5
 -1 -4 1 1488.95 27.2
 -1 -4 1 1582.34 26.3
 -1 4 1 1484.35 27.5
 1 4 -1 1520.05 27.3
 -1 4 1 1608.74 33.8
 -1 4 1 1513.75 29.4
 1 4 -1 1521.95 24.6
 1 4 -1 1575.84 26.2
 0 -4 -1 1392.06 28.6
 0 -4 1 1397.46 27.4
 0 -4 1 1463.75 26.5
 0 -4 -1 1445.56 25.9
 0 -4 1 1384.36 28.6
 0 -4 -1 1330.87 27.4
 0 -4 -1 1423.76 24
 0 4 -1 1439.76 23.6
 0 4 -1 1470.75 27.8
 0 4 1 1357.66 25.5
 0 4 1 1400.96 24
 0 4 1 1437.56 28.4
 0 4 1 1447.66 28
 0 4 -1 1342.57 28.1
 0 4 -1 1418.56 25.8
 -1 -4 -1 80.79 7.8
 -1 -4 -1 86.19 6.1
 1 -4 1 82.59 8.8
 1 -4 1 91.89 9.2
 1 -4 1 87.09 8.6
 -1 -4 -1 82.99 5.6
 -1 -4 -1 84.09 6.5
 1 4 1 73.89 9.3
 1 4 1 85.79 6.6
 -1 4 -1 78.69 7.3
 1 4 1 80.79 7.5
 1 4 1 80.49 7
 -1 4 -1 76.99 7
 -1 4 -1 78.19 7.5
 -2 -4 -1 465.75 15
 2 -4 1 465.85 14.8
 -2 -4 -1 471.95 17.6
 -2 -4 -1 463.95 14
 2 -4 1 475.75 16.7
 2 -4 1 476.15 14.9
 2 4 1 490.25 19
 -2 4 -1 462.95 16.1
 -2 4 -1 473.85 16.5
 -2 4 -1 457.35 15.5
 -3 -4 -1 886.21 29.3
 -3 -4 -1 799.72 22.5
 3 -4 1 848.42 25.4
 -3 -4 -1 863.11 22
 3 4 1 888.91 31
 -3 4 -1 840.02 23.8
 -3 4 -1 871.81 25
 -3 4 -1 836.22 24.8
 -4 -4 -1 2.7 3.5
 4 -4 1 -2.8 2.4
 -4 -4 -1 -0.6 2.6
 -4 4 -1 4.1 2.8
 -4 4 -1 2.5 3.1
 -4 4 -1 -4.1 2.8
 5 -4 1 98.29 10.5
 -5 -4 -1 111.69 11.7
 -5 -4 -1 91.49 13.2
 -5 -4 -1 106.89 9.3
 -5 4 -1 76.39 13.2
 -5 4 -1 87.29 8.9
 -5 4 -1 85.19 13.1
 -6 -4 -1 4.2 4.5
 -6 -4 -1 5.1 6
 -6 -4 -1 -8.9 4.6
 -6 4 -1 3.9 5.9
 -6 4 -1 -6.8 3.8
 -6 4 -1 -0.3 3.9
 -7 -4 -1 26.1 7.1
 -7 -4 -1 10.6 8.9
 -7 -4 -1 7.2 6.4
 -7 4 -1 3.3 9.1
 -7 5 1 -3 7.1
 -7 5 1 -2.1 4.8
 -7 5 1 9.7 5.6
 -7 5 1 -6.1 6.5
 -6 -5 1 -5.2 3.7
 -6 5 1 8.6 5.2
 -6 5 1 -3.9 4.1
 -6 5 1 -3.4 3.5
 -6 5 1 -0.4 4.5
 -5 -5 1 23.7 6.3
 -5 -5 1 38.1 5.3
 5 -5 -1 29.2 7.6
 -5 5 1 18.9 5.5
 -5 5 1 27.4 5.6
 -5 5 1 38.9 7.6
 -4 -5 1 78.59 7.4
 4 -5 -1 69.59 9.6
 -4 -5 1 85.49 10.2
 -4 5 1 79.59 7.3
 -4 5 1 88.59 8.3
 -4 5 1 96.99 10.6
 -3 -5 1 3.4 3
 3 -5 -1 4.4 4.2
 -3 5 1 3.5 2.1
 -3 5 1 -1.1 2.9
 3 5 -1 1.9 2.9
 -3 5 1 1.5 2.4
 2 -5 -1 225.08 12.9
 -2 -5 1 228.48 8.8
 2 -5 -1 226.78 8.5
 2 -5 -1 216.38 8.6
 -2 -5 1 232.08 10.5
 -2 -5 1 208.18 7.5
 2 5 -1 208.58 11
 -2 5 1 218.18 9.4
 -2 5 1 219.38 13
 -2 5 1 217.48 10.4
 -1 -5 1 12.6 2.8
 1 -5 -1 9.8 4.2
 1 -5 -1 13.8 3.8
 -1 -5 1 18.7 4.1
 -1 -5 1 13.3 3.3
 -1 -5 1 12.1 2.2
 1 -5 -1 18.7 4.6
 1 5 -1 13.4 2.7
 1 5 -1 12.9 3.7
 -1 5 1 12.1 3.8
 -1 5 1 13.8 4.6
 1 5 -1 14.7 3.1
 -1 5 1 14.6 3.3
 0 -5 1 363.86 13.1
 0 -5 -1 387.56 10.5
 0 -5 -1 394.56 14
 0 -5 -1 368.06 11.7
 0 -5 1 370.76 13.8
 0 -5 1 386.36 12.4
 0 5 -1 383.86 10
 0 5 1 373.56 13.7
 0 5 1 375.36 12
 0 5 1 366.06 13.4
 0 5 -1 378.46 14
 0 5 -1 380.06 13.4
 0 5 1 390.06 10.6
 -1 -5 -1 3.6 3.4
 -1 -5 -1 4.1 2.1
 -1 -5 -1 3.7 2.4
 -1 -5 -1 2.4 2.3
 1 -5 1 4 3.9
 1 -5 1 0.8 3.6
 1 -5 1 3.3 3.5
 -1 5 -1 3.8 3
 1 5 1 3.7 2.3
 -1 5 -1 6.3 3.2
 1 5 1 1.6 2.8
 1 5 1 2.6 2.9
 -1 5 -1 2.5 2.9
 1 5 1 5 4
 2 -5 1 1289.77 31.9
 -2 -5 -1 1273.77 27.1
 2 -5 1 1282.97 28.5
 2 -5 1 1283.27 28.9
 -2 -5 -1 1259.47 28.7
 -2 -5 -1 1225.68 33.2
 2 5 1 1307.77 33.5
 2 5 1 1280.87 25.9
 -2 5 -1 1277.07 31.5
 -2 5 -1 1285.47 29.4
 -2 5 -1 1327.77 31
 2 5 1 1248.38 24.7
 -3 -5 -1 397.16 14.3
 -3 -5 -1 440.36 19.9
 3 -5 1 401.96 13.5
 -3 -5 -1 376.16 15.2
 3 -5 1 417.76 17.7
 3 5 1 397.36 20.4
 -3 5 -1 393.96 17.2
 -3 5 -1 394.26 16.1
 -4 -5 -1 8.3 3.8
 4 -5 1 4.3 3.5
 -4 -5 -1 5.4 3.8
 -4 -5 -1 0.8 3.6
 -4 5 -1 6.3 3.7
 -4 5 -1 4.3 3.5
 -4 5 -1 3.6 3.4
 -5 -5 -1 1.5 3.8
 -5 -5 -1 -1.6 3.3
 5 -5 1 1 4.6
 -5 -5 -1 9.4 5.2
 -5 5 -1 5.3 7.2
 -5 5 -1 2.7 3.4
 -5 5 -1 -0.8 4.4
 -6 -5 -1 16.6 7.6
 -6 -5 -1 11.4 5.1
 -6 -5 -1 6.3 6.2
 -6 5 -1 12.3 4.5
 -6 5 -1 8.4 6.4
 -6 5 -1 7.1 4.8
 -6 5 -1 12.4 6.7
 -7 -6 1 10.1 5.1
 -7 6 1 2.2 6
 -7 6 1 -5.2 5.5
 -7 6 1 4.7 5.9
 -6 -6 1 18.6 6.1
 -6 6 1 11.9 5.7
 -6 6 1 8.7 5.9
 -6 6 1 26.2 9.3
 -6 6 1 12.9 6.5
 -5 -6 1 -0.9 3.5
 5 -6 -1 8.9 4.6
 -5 6 1 -2.7 3.2
 -5 6 1 -2.8 3.4
 -5 6 1 -1.5 3.2
 -4 -6 1 173.88 13.6
 -4 -6 1 165.28 10.2
 4 -6 -1 158.78 13.6
 -4 6 1 160.78 11.5
 -4 6 1 160.28 13.5
 -4 6 1 174.18 10.6
 3 -6 -1 21.8 5.4
 -3 -6 1 19.2 4.3
 3 6 -1 20.6 4.9
 -3 6 1 23.1 5.8
 -3 6 1 17 4.3
 2 -6 -1 173.88 8.8
 -2 -6 1 173.88 7.6
 2 -6 -1 184.68 12.3
 -2 -6 1 179.48 9.3
 -2 -6 1 170.28 8.6
 2 -6 -1 174.98 8.4
 2 6 -1 172.58 10.2
 -2 6 1 179.68 9.3
 -2 6 1 174.48 12.3
 -2 6 1 175.78 10.1
 -1 -6 1 141.19 7.4
 -1 -6 1 156.28 9
 1 -6 -1 141.49 8
 -1 -6 1 140.59 8.3
 -1 -6 1 143.69 6.4
 1 -6 -1 138.79 10.1
 1 -6 -1 142.09 8.8
 1 6 -1 143.49 6.7
 1 6 -1 140.49 8
 -1 6 1 153.28 9.5
 -1 6 1 152.48 8.1
 1 6 -1 146.39 7
 -1 6 1 148.09 10.4
 0 -6 1 237.88 11.6
 0 -6 -1 229.98 8.7
 0 -6 1 237.98 10.4
 0 -6 -1 234.28 12
 0 -6 -1 227.78 10.1
 0 6 -1 217.08 9.9
 0 6 -1 244.58 8.5
 0 6 1 228.48 12.1
 0 6 1 234.48 11.9
 0 6 1 234.58 8.7
 0 6 1 227.28 10
 0 6 -1 239.48 12.1
 0 6 -1 234.98 12.2
 -1 -6 -1 0.1 1.9
 1 -6 1 0.8 2.6
 -1 -6 -1 3.9 2.8
 -1 -6 -1 1.5 1.5
 1 -6 1 -1 2.1
 -1 -6 -1 -0.7 2.1
 1 -6 1 -2.1 2.4
 1 6 1 1.8 1.9
 -1 6 -1 2.3 2.9
 1 6 1 1.2 2
 1 6 1 1.6 1.7
 -1 6 -1 3.1 2.4
 -1 6 -1 -0.6 2
 1 6 1 -0.8 2.5
 2 -6 1 908.71 27
 -2 -6 -1 886.71 22
 2 -6 1 873.11 23.8
 -2 -6 -1 896.51 24.2
 2 -6 1 931.51 24.2
 -2 -6 -1 886.41 26.2
 -2 -6 -1 865.91 19.2
 -2 6 -1 877.51 24.1
 -2 6 -1 884.41 26.4
 2 6 1 913.81 27.2
 -2 6 -1 884.31 25.4
 2 6 1 893.81 21.4
 2 6 1 868.51 20
 -3 -6 -1 164.88 10.7
 3 -6 1 179.28 9.8
 3 -6 1 168.88 12.2
 -3 -6 -1 185.98 12.9
 3 -6 1 168.08 9.5
 -3 -6 -1 171.38 9.7
 3 6 1 177.78 13.7
 -3 6 -1 157.88 11.8
 -3 6 -1 180.68 12.1
 -3 6 -1 170.08 11.1
 -4 -6 -1 3.8 2.8
 -4 -6 -1 -0.5 3.2
 4 -6 1 1.3 3.4
 -4 -6 -1 3.1 3.3
 -4 6 -1 3.8 4
 -4 6 -1 2.4 3.3
 4 6 1 -2 3.4
 -4 6 -1 5.5 3.4
 -5 -6 -1 2.9 4.9
 -5 -6 -1 3.1 3.1
 -5 -6 -1 -2.4 3
 5 -6 1 -0.4 4.2
 -5 6 -1 -1.6 3.3
 -5 6 -1 -3.5 6.5
 -5 6 -1 -5.4 4.1
 -6 -6 -1 43.8 9.8
 -6 -6 -1 48.8 7.7
 -6 -6 -1 50.69 12.2
 6 -6 1 51.79 14.9
 -6 6 -1 58.09 10.5
 -6 6 -1 49.5 8.2
 -6 6 -1 37.7 7.4
 -6 6 -1 44.9 11.6
 -6 -7 1 31.2 7.8
 6 -7 -1 25.1 9.1
 -6 7 1 43 8.6
 -6 7 1 49.6 9.2
 -6 7 1 18.4 8.2
 -6 7 1 32.6 7.6
 5 -7 -1 1.8 4.4
 -5 -7 1 -0.6 2.8
 -5 7 1 1.5 4.1
 -5 7 1 2.2 4.1
 -5 7 1 3 4.4
 4 -7 -1 297.87 19.1
 -4 -7 1 306.17 17.4
 -4 -7 1 295.17 12
 4 7 -1 316.77 19.9
 -4 7 1 285.07 14.1
 -4 7 1 288.77 15.5
 -4 7 1 306.17 18.8
 3 -7 -1 39.7 8.2
 -3 -7 1 45.3 5.8
 -3 -7 1 42.6 4.9
 -3 -7 1 39.4 5.2
 -3 -7 1 44.3 6.4
 3 7 -1 38.4 6.8
 -3 7 1 30.9 6.5
 -3 7 1 40.4 6.1
 2 -7 -1 100.49 7.6
 -2 -7 1 92.49 6.2
 -2 -7 1 92.69 7.2
 -2 -7 1 97.19 7.1
 -2 -7 1 92.79 7.5
 2 -7 -1 95.39 7
 2 -7 -1 107.79 10.1
 -2 7 1 96.39 8.6
 2 7 -1 94.49 7.7
 -2 7 1 93.39 7.3
 -2 7 1 102.39 10.2
 -1 -7 1 775.42 19.5
 -1 -7 1 776.92 17.2
 1 -7 -1 764.22 20.2
 1 -7 -1 756.42 21.8
 -1 -7 1 755.62 22.1
 -1 -7 1 724.23 20.9
 1 7 -1 807.12 20.5
 -1 7 1 771.42 20.4
 -1 7 1 756.32 22.5
 1 7 -1 790.62 18.3
 1 7 -1 787.02 18.3
 -1 7 1 768.62 19.5
 0 -7 -1 265.37 13
 0 -7 -1 260.27 12.7
 0 -7 -1 270.57 11.3
 0 -7 -1 264.47 9.7
 0 -7 1 267.47 11.6
 0 -7 1 265.17 12.6
 0 7 -1 287.47 13.4
 0 7 -1 269.57 11
 0 7 -1 275.37 9.3
 0 7 1 267.67 12.8
 0 7 1 271.87 13.2
 0 7 -1 263.97 12.7
 0 7 1 275.57 9.8
 -1 -7 -1 132.09 8.1
 1 -7 1 127.29 8.7
 -1 -7 -1 122.59 9
 1 -7 1 138.89 9.7
 -1 -7 -1 125.19 7.9
 1 -7 1 127.79 9.9
 -1 -7 -1 138.29 7.5
 1 7 1 136.99 9.2
 1 7 1 136.09 8.2
 1 7 1 136.69 7.8
 -1 7 -1 129.19 9.9
 1 7 1 128.59 8
 -1 7 -1 119.19 9.5
 -1 7 -1 132.79 8.8
 2 -7 1 123.89 10.2
 -2 -7 -1 151.48 7.8
 2 -7 1 145.79 9.5
 -2 -7 -1 152.98 9.8
 2 -7 1 140.19 9.7
 -2 -7 -1 148.69 8.9
 -2 -7 -1 127.99 9.5
 2 7 1 131.49 7.4
 -2 7 -1 142.99 13.7
 -2 7 -1 135.09 9.4
 2 7 1 143.29 8.6
 2 7 1 134.69 10.2
 -3 -7 -1 4 3.5
 3 -7 1 5.7 3.9
 3 -7 1 12.1 3.6
 3 -7 1 10.4 3.4
 -3 -7 -1 5.7 3
 3 7 1 5.8 3.5
 -3 7 -1 9.8 3.9
 -3 7 -1 3.1 3.5
 -3 7 -1 6.7 3.8
 -4 -7 -1 0.6 3.3
 4 -7 1 9.3 4.6
 -4 -7 -1 -1.2 2.5
 -4 -7 -1 -4 3.2
 -4 7 -1 -1.9 2.8
 4 7 1 2.1 4.1
 -4 7 -1 -4.7 2.9
 -4 7 -1 3.2 3.9
 -5 -7 -1 -0.7 3.8
 -5 -7 -1 8 6.7
 -5 -7 -1 6.3 3.4
 5 -7 1 -3.3 6.8
 -5 7 -1 -4.9 4.2
 -5 7 -1 -5.1 4.1
 -5 7 -1 -6.7 3.2
 6 -7 1 11 6.3
 -6 -7 -1 27.7 9.8
 -6 -7 -1 20.4 7.1
 -6 -7 -1 24.9 6
 -6 7 -1 19.4 7.2
 -6 7 -1 20.8 6.3
 -6 7 -1 23.1 8.3
 -6 7 -1 20.7 6.1
 6 -8 -1 5.1 5.1
 -6 8 1 -1.6 4.6
 -6 8 1 -0.2 5.1
 -5 -8 1 18.2 3.8
 -5 -8 1 19.8 5
 5 -8 -1 15.3 6.4
 -5 8 1 19.8 6.2
 -5 8 1 25.3 6.9
 -5 8 1 19 7
 -4 -8 1 71.99 9.3
 -4 -8 1 59.39 6.4
 -4 -8 1 68.59 9
 -4 -8 1 65.59 7
 4 -8 -1 57.09 10
 -4 8 1 58.59 8.7
 4 8 -1 51.99 9.1
 -4 8 1 62.39 10.4
 -4 8 1 63.69 7.6
 -3 -8 1 6.2 2.8
 -3 -8 1 6.9 2.7
 3 -8 -1 1.6 3.6
 -3 -8 1 3.7 3.2
 -3 -8 1 4 2.7
 -3 8 1 0.4 3
 3 8 -1 4.9 3.5
 -3 8 1 8.4 3.7
 -3 8 1 1.3 3.2
 2 -8 -1 43.7 5.9
 2 -8 -1 46.4 5.6
 2 -8 -1 50.49 8.9
 -2 -8 1 39.6 4.8
 -2 -8 1 40.6 5.8
 -2 -8 1 37.9 5
 -2 -8 1 38.1 5.5
 -2 8 1 36.4 5.5
 -2 8 1 40.6 11.1
 -2 8 1 26.4 5.6
 2 8 -1 42.2 5.8
 1 -8 -1 0.2 3
 -1 -8 1 4.2 2.8
 -1 -8 1 -1.1 2.2
 1 -8 -1 4.1 3.2
 -1 -8 1 0.2 1.4
 1 -8 -1 1.3 2.4
 -1 -8 1 0.5 2.1
 -1 8 1 2.3 2.2
 -1 8 1 1.2 1.9
 1 8 -1 -1.5 1.9
 -1 8 1 0.8 2.7
 1 8 -1 2.3 1.9
 -1 8 1 -1.9 2.6
 1 8 -1 0.6 1.4
 0 -8 1 102.19 8.9
 0 -8 1 109.29 8.2
 0 -8 -1 113.79 9.2
 0 -8 1 100.99 8.9
 0 -8 -1 112.19 8
 0 -8 -1 105.39 6.7
 0 -8 -1 107.39 9.1
 0 8 -1 113.79 9.4
 0 8 1 107.99 6.6
 0 8 -1 118.89 9.2
 0 8 -1 112.09 6.3
 0 8 -1 111.59 7.7
 0 8 1 117.59 9.3
 0 8 1 110.59 7.6
 0 8 1 108.29 9.1
 -1 -8 -1 610.04 18.3
 1 -8 1 568.94 21.9
 -1 -8 -1 592.24 18
 -1 -8 -1 607.44 20.6
 -1 -8 -1 588.44 19.2
 1 -8 1 627.14 19.9
 1 -8 1 586.34 20.6
 -1 8 -1 579.24 24.6
 1 8 1 612.64 18.9
 1 8 1 597.74 18.2
 -1 8 -1 590.84 26.1
 1 8 1 616.74 17.9
 -1 8 -1 577.94 18.9
 1 8 1 582.04 19.7
 -2 -8 -1 268.57 12.9
 -2 -8 -1 276.07 14.8
 -2 -8 -1 266.67 11.5
 2 -8 1 249.28 15.3
 -2 -8 -1 268.97 13.9
 2 -8 1 268.37 13.8
 2 -8 1 273.77 21.1
 -2 8 -1 256.57 13.2
 2 8 1 271.27 14.3
 -2 8 -1 255.57 15.1
 2 8 1 258.97 12
 2 8 1 269.37 11
 -2 8 -1 266.37 14.7
 -3 -8 -1 73.69 7.8
 -3 -8 -1 61.49 8.6
 3 -8 1 87.89 9.8
 3 -8 1 82.89 8.4
 -3 -8 -1 75.59 5.6
 -3 -8 -1 82.89 9
 3 -8 1 83.49 8.2
 -3 8 -1 76.69 8.8
 -3 8 -1 65.39 8.8
 3 8 1 61.19 11.9
 -3 8 -1 80.29 9.6
 4 -8 1 111.99 11.7
 -4 -8 -1 134.59 12
 -4 -8 -1 131.09 9.8
 -4 -8 -1 102.19 11.1
 -4 8 -1 131.99 11.8
 -4 8 -1 96.29 10.8
 4 8 1 102.69 13.1
 -4 8 -1 120.89 11.9
 -5 -8 -1 23.9 5.3
 -5 -8 -1 31.8 8.2
 5 -8 1 13.4 7.2
 -5 -8 -1 15.6 7.2
 -5 8 -1 28.7 6.9
 -5 8 -1 25.5 6.9
 -5 8 -1 27.8 7.2
 -6 -8 -1 24.2 7.5
 -6 -8 -1 20.6 5.4
 6 -8 1 24.3 8
 -6 -8 -1 45.9 12.4
 -6 8 -1 16.9 6.4
 -6 8 -1 38.8 9.6
 -6 8 -1 16.4 8.4
 6 -9 -1 26.7 8.2
 -6 -9 1 13.4 6.6
 -6 -9 1 36.9 6.3
 -6 9 1 20.2 7.2
 -6 9 1 40 9.2
 -6 9 1 24.9 7.6
 -5 -9 1 5.7 5.9
 -5 -9 1 0.5 3.9
 5 -9 -1 9.8 5.9
 -5 -9 1 0.3 3.3
 -5 -9 1 1.3 2.5
 -5 -9 1 4.8 2.9
 -5 9 1 2.8 4.4
 -5 9 1 5.7 4.7
 -5 9 1 7.6 5.1
 -4 -9 1 -3.7 4.3
 4 -9 -1 5.7 5
 -4 -9 1 7.9 3.4
 -4 -9 1 4.4 3.5
 -4 -9 1 3.9 3.2
 -4 9 1 5.2 4.4
 -4 9 1 7.2 4.5
 4 9 -1 3.1 3.3
 -4 9 1 4.1 3.9
 3 -9 -1 0 3.3
 -3 -9 1 0.8 2.6
 -3 -9 1 -1 2.3
 -3 -9 1 -0.6 2.4
 3 -9 -1 -3.5 2.2
 3 -9 -1 2.6 2.4
 3 9 -1 -1.7 2.2
 -3 9 1 2.5 2.7
 -3 9 1 -1.4 2.8
 -3 9 1 0.5 2.7
 -2 -9 1 7.6 3.6
 -2 -9 1 15.5 3.8
 2 -9 -1 7.4 3.4
 2 -9 -1 7.9 4.1
 -2 -9 1 9.7 3.1
 2 -9 -1 11 3.4
 -2 -9 1 10 2.8
 2 9 -1 8.2 2.5
 2 9 -1 10.3 3
 -2 9 1 11 4.1
 2 9 -1 9 3.1
 -2 9 1 8.8 3.3
 -2 9 1 6.6 4.1
 -1 -9 1 3.3 2.6
 -1 -9 1 1.3 2.2
 1 -9 -1 9.2 4
 -1 -9 1 1.7 2.6
 -1 -9 1 2.5 1.6
 1 -9 -1 3.2 3.1
 -1 9 1 4.1 2.8
 1 9 -1 4 2.4
 -1 9 1 3.8 2.3
 -1 9 1 3.2 2.7
 1 9 -1 5.2 3.1
 -1 9 1 0.6 2.8
 1 9 -1 1.2 1.5
 0 -9 -1 51.69 7.2
 0 -9 1 53.59 7.2
 0 -9 1 52.99 7.1
 0 -9 -1 49.5 7.3
 0 9 1 56.59 7.4
 0 9 -1 47.9 8.1
 0 9 1 55.49 6
 0 9 -1 47.7 5.9
 0 9 -1 47.8 4.7
 0 9 -1 41.8 10.3
 0 9 1 52.59 5.1
 -1 -9 -1 245.38 12.3
 -1 -9 -1 258.67 10.8
 1 -9 1 257.67 13.3
 -1 -9 -1 261.67 13.3
 1 -9 1 266.87 14.4
 1 -9 1 249.48 15
 -1 -9 -1 248.28 13.8
 -1 9 -1 251.77 14.3
 1 9 1 257.37 13.5
 -1 9 -1 249.38 15
 1 9 1 271.77 12.2
 -1 9 -1 245.68 12.6
 1 9 1 265.07 13
 1 9 1 248.88 11.5
 -2 -9 -1 -0.3 2.3
 2 -9 1 0.6 2.2
 -2 -9 -1 0.2 2.3
 -2 -9 -1 5.7 3.4
 2 -9 1 -2.4 2.7
 -2 -9 -1 1.5 2.1
 -2 9 -1 -0.3 2.7
 -2 9 -1 -0.1 2.7
 2 9 1 0.2 2
 -2 9 -1 2.3 3.3
 2 9 1 -0.1 2
 -3 -9 -1 119.39 11.1
 3 -9 1 123.79 9.9
 3 -9 1 123.39 12
 -3 -9 -1 129.89 10.7
 -3 -9 -1 129.59 9.6
 -3 -9 -1 137.09 8
 3 -9 1 117.79 10.1
 -3 9 -1 135.69 11
 -3 9 -1 135.39 12.2
 3 9 1 129.69 12.4
 -3 9 -1 137.19 12.6
 -4 -9 -1 -1.7 3
 -4 -9 -1 -0.2 3.1
 -4 -9 -1 -8.5 4.3
 4 -9 1 -0.9 3.7
 -4 9 -1 2.6 4.1
 -4 9 -1 2.7 4.9
 4 9 1 -1.5 3.2
 -4 9 -1 -1.3 3.7
 -5 -9 -1 21.8 5.3
 -5 -9 -1 30 8.6
 5 -9 1 22.4 6.9
 -5 -9 -1 19.4 6.8
 -5 9 -1 22.4 7.4
 -5 9 -1 26.1 7.9
 -5 9 -1 27.4 7.7
 6 -9 1 15.7 6.6
 -6 -9 -1 19.1 5.8
 -6 -9 -1 26.6 10.5
 -6 -9 -1 22.7 7.7
 -6 9 -1 14.6 5.9
 -6 9 -1 14 8.9
 -6 9 -1 22 7.1
 -6 -10 1 -8.3 4
 -6 -10 1 -0.9 6.8
 -6 -10 1 -1.7 3.6
 6 -10 -1 10.5 5.9
 -6 10 1 1.6 6.8
 -6 10 1 -2.7 5.3
 -6 10 1 -5 5.6
 -5 -10 1 112.99 8.2
 -5 -10 1 97.89 11.6
 -5 -10 1 134.09 15.4
 5 -10 -1 126.09 14.3
 -5 -10 1 109.79 9.5
 -5 10 1 123.99 12.8
 -5 10 1 97.79 12.4
 -5 10 1 113.79 13.2
 -4 -10 1 -4.2 2.3
 -4 -10 1 -1.6 2.6
 4 -10 -1 6.5 4.2
 -4 -10 1 2.6 3.1
 -4 10 1 -2 3.2
 -4 10 1 2 3.3
 -4 10 1 -1.6 3.7
 4 10 -1 4 4.5
 3 -10 -1 1.6 3
 -3 -10 1 -0.1 2.1
 -3 -10 1 2.6 3.5
 3 -10 -1 4.4 4.5
 -3 -10 1 -0.7 2.6
 3 -10 -1 3.8 3.2
 -3 -10 1 2.5 3
 -3 10 1 -0.6 2.7
 -3 10 1 1.6 3.3
 -3 10 1 2.2 3.6
 -2 -10 1 116.49 10
 -2 -10 1 114.69 7.8
 -2 -10 1 122.79 9.8
 2 -10 -1 117.09 11.9
 2 -10 -1 117.99 9.8
 -2 -10 1 122.89 8.7
 2 -10 -1 122.89 9.3
 -2 10 1 112.09 10.9
 -2 10 1 104.19 8.8
 2 10 -1 118.29 8.3
 2 10 -1 109.99 6.9
 -2 10 1 125.69 12.7
 2 10 -1 120.99 9.2
 1 -10 -1 8.1 3.4
 -1 -10 1 1 2.9
 1 -10 -1 2.7 3.4
 1 -10 -1 3.7 3.7
 -1 -10 1 4.7 3.1
 -1 10 1 4 2.8
 1 10 -1 3 2.5
 -1 10 1 0.6 1.7
 -1 10 1 5.8 3.8
 1 10 -1 0.1 2.8
 -1 10 1 1.1 2.4
 1 10 -1 0.9 1.6
 0 -10 1 96.79 9.9
 0 -10 -1 107.09 8.7
 0 -10 -1 96.29 7.3
 0 -10 -1 116.49 10.5
 0 -10 1 104.59 9.6
 0 -10 1 95.29 8.6
 0 -10 -1 97.49 9.7
 0 10 -1 106.79 8.4
 0 10 1 114.89 7.4
 0 10 -1 108.49 6.8
 0 10 1 108.49 9.9
 0 10 -1 114.29 10.3
 0 10 -1 111.29 10
 0 10 1 107.79 8.3
 0 10 1 91.99 9.4
 -1 -10 -1 2.4 3.6
 1 -10 1 3.5 3.2
 -1 -10 -1 3.4 2.9
 1 -10 1 5.5 3.6
 1 -10 1 3.6 2.9
 -1 -10 -1 3.7 2.9
 -1 -10 -1 6.1 2.6
 1 10 1 8.5 2.9
 -1 10 -1 2.4 2.9
 1 10 1 9.3 3.3
 -1 10 -1 3.6 3.2
 -1 10 -1 4.3 3.3
 1 10 1 5.4 3.2
 1 10 1 6.3 3.2
 -2 -10 -1 16.2 4.1
 2 -10 1 19 5.6
 2 -10 1 9.4 4.3
 2 -10 1 15.9 4.9
 -2 -10 -1 13 4.4
 -2 -10 -1 12.5 3
 -2 -10 -1 11.1 3.7
 2 10 1 16.4 4.5
 2 10 1 16.7 3.8
 -2 10 -1 14.1 5.2
 2 10 1 10 4.1
 -2 10 -1 8.5 4.2
 -2 10 -1 14.3 4.3
 3 -10 1 34.7 9.3
 -3 -10 -1 47.6 8
 -3 -10 -1 61.59 7.6
 -3 -10 -1 64.19 8.1
 3 -10 1 66.49 8.1
 -3 -10 -1 55.29 6.1
 3 -10 1 58.19 8.1
 -3 10 -1 54.69 9.1
 3 10 1 61.39 9.4
 -3 10 -1 60.59 10.2
 -3 10 -1 56.09 8.9
 -4 -10 -1 -2.2 2.5
 4 -10 1 -1.1 3.9
 -4 -10 -1 -3.3 2.5
 -4 10 -1 -1.8 4.1
 -4 10 -1 5 4.4
 4 10 1 3.5 3.7
 -4 10 -1 0.2 3.8
 5 -10 1 1.8 4.7
 -5 -10 -1 11.1 6.9
 -5 -10 -1 17.7 5.1
 -5 -10 -1 6.9 4.4
 -5 10 -1 12.6 6
 -5 10 -1 13.8 5.9
 -5 10 -1 21.2 6.3
 6 -10 1 6.5 6.5
 -6 -10 -1 22.8 8.5
 -6 -10 -1 6.1 5.2
 -6 -10 -1 4.2 5.6
 -6 10 -1 27.8 7.7
 -6 10 -1 -1.8 5.1
 -6 -11 1 -9.1 9
 -6 -11 1 1.6 4.4
 -6 -11 1 -1.4 4.1
 -6 11 1 -8.2 5.1
 -6 11 1 -15 8.2
 -6 11 1 -5.5 5.5
 -5 -11 1 14 4.7
 5 -11 -1 7.2 6.8
 -5 -11 1 15.4 4.7
 -5 -11 1 14.1 3.7
 -5 -11 1 5.7 8.8
 -5 -11 1 16.4 4.2
 -5 11 1 1.3 5.8
 -5 11 1 14.3 6.2
 -5 11 1 9.6 6.4
 4 -11 -1 17.3 7.7
 -4 -11 1 16.2 4.3
 -4 -11 1 9.1 4.1
 -4 -11 1 5.3 5.7
 -4 -11 1 13.9 4.3
 -4 11 1 25.5 6.2
 -4 11 1 13.2 6.9
 4 11 -1 13.3 5.6
 -4 11 1 12.7 4.8
 3 -11 -1 68.49 10.9
 -3 -11 1 64.29 7.5
 -3 -11 1 74.39 8.3
 -3 -11 1 76.49 7.7
 3 -11 -1 65.09 8
 -3 -11 1 71.39 10.2
 3 -11 -1 78.39 8.2
 -3 11 1 72.19 10
 -3 11 1 69.89 10.8
 -3 11 1 71.99 10
 3 11 -1 49.8 11
 2 -11 -1 3.4 2.8
 -2 -11 1 -1.2 2.6
 -2 -11 1 1.8 2.2
 -2 -11 1 1.7 2.6
 2 -11 -1 -5.1 2.4
 2 -11 -1 -2 3.2
 -2 -11 1 -1.2 3
 -2 11 1 -0.6 3.8
 -2 11 1 -0.5 2.7
 -2 11 1 -5.8 2.8
 2 11 -1 -0.3 2.1
 2 11 -1 4.1 3.1
 2 11 -1 0.6 2.3
 1 -11 -1 44.4 7.5
 -1 -11 1 45.4 8.4
 -1 -11 1 50.79 7.7
 1 -11 -1 55.79 8.7
 -1 -11 1 43.6 5.2
 -1 -11 1 48.9 6.6
 1 -11 -1 49.1 6.9
 -1 11 1 53.09 7.2
 1 11 -1 52.59 7.5
 1 11 -1 49 6
 1 11 -1 44 5.2
 -1 11 1 39.8 7.7
 -1 11 1 52.29 8.5
 -1 11 1 53.09 6
 0 -11 1 63.99 8.6
 0 -11 -1 70.99 7.7
 0 -11 -1 65.49 9
 0 -11 -1 64.09 8.6
 0 -11 1 71.09 9.5
 0 -11 -1 72.09 6.8
 0 -11 1 54.29 7.3
 0 11 -1 67.59 7.5
 0 11 -1 73.99 9
 0 11 -1 71.89 6.1
 0 11 1 69.49 7.3
 0 11 1 72.49 8.7
 0 11 -1 76.59 9.2
 0 11 1 70.99 9.1
 0 11 1 70.29 6.4
 -1 -11 -1 679.73 19.7
 1 -11 1 704.53 24
 -1 -11 -1 675.83 22.1
 -1 -11 -1 657.43 24.9
 -1 -11 -1 691.83 24.8
 1 -11 1 701.23 25.6
 1 11 1 693.13 21.7
 -1 11 -1 690.03 25.8
 1 11 1 680.13 24.1
 -1 11 -1 673.53 27.3
 -1 11 -1 653.63 20.5
 1 11 1 688.43 24.5
 1 11 1 673.53 21.5
 -1 11 -1 634.54 22.3
 -2 -11 -1 44 6.4
 -2 -11 -1 44.6 6.1
 2 -11 1 50.09 8
 2 -11 1 37.4 6.8
 -2 -11 -1 47.7 8.7
 2 -11 1 44 9.3
 -2 -11 -1 46.9 6.6
 2 11 1 45.7 7.1
 -2 11 -1 38.7 8.5
 -2 11 -1 41.7 7.7
 2 11 1 40.1 6
 -2 11 -1 30.3 7.1
 2 11 1 37.2 6.2
 3 -11 1 22.6 5.9
 -3 -11 -1 22.5 5
 3 -11 1 21.8 5.8
 -3 -11 -1 9.2 5.5
 3 -11 1 23.9 5.5
 -3 -11 -1 26.5 5.6
 -3 -11 -1 15.9 4.1
 -3 11 -1 27 6.9
 3 11 1 20.8 4.4
 -3 11 -1 27.6 6.6
 -3 11 -1 13.1 5.2
 3 11 1 18.3 5.5
 -4 -11 -1 46.5 9.3
 4 -11 1 45.6 7.3
 -4 -11 -1 29 6.6
 4 -11 1 35.3 6.2
 -4 -11 -1 24.9 5.8
 4 -11 1 38.3 8.6
 4 11 1 33.2 6
 -4 11 -1 37 9.5
 -4 11 -1 36 8.1
 -4 11 -1 50.39 8.4
 -5 -11 -1 3.7 4.2
 -5 -11 -1 10.6 4.2
 5 -11 1 15.9 5.2
 -5 -11 -1 9.4 8
 5 11 1 1.2 3.6
 -5 11 -1 7.9 5.5
 -5 11 -1 0.4 5.2
 -6 -11 -1 1.6 5.1
 -6 -11 -1 -4.5 4.5
 6 -11 1 1.5 7.2
 -6 11 -1 -7.2 6.4
 -6 11 -1 -7.5 6.2
 6 -12 -1 1.4 7.8
 -6 -12 1 7.6 4.9
 -6 -12 1 5.6 10.2
 -6 -12 1 -0.7 3.8
 -6 12 1 2.8 7
 -6 12 1 -7.2 5.4
 -6 12 1 -4.9 5.7
 -5 -12 1 -4.6 7.6
 -5 -12 1 -0.2 3.5
 -5 -12 1 -3.2 2.8
 5 -12 -1 12.7 6.2
 -5 12 1 2.2 5.1
 -5 12 1 -2.6 4.6
 -5 12 1 -1.6 5.4
 5 12 -1 1.5 3.7
 -4 -12 1 20.7 5.2
 -4 -12 1 24.2 5.5
 -4 -12 1 29.1 6.2
 4 -12 -1 29.4 7
 4 12 -1 10.2 5.2
 -4 12 1 21.4 6.7
 -4 12 1 20.3 5.9
 -4 12 1 22.1 5.9
 -3 -12 1 145.39 11.2
 -3 -12 1 155.48 10.9
 -3 -12 1 164.38 13.7
 3 -12 -1 158.88 11.3
 3 -12 -1 160.58 15.8
 3 -12 -1 144.69 11.7
 -3 -12 1 148.49 10.5
 -3 12 1 160.18 14.1
 -3 12 1 146.79 15.1
 3 12 -1 139.69 12.3
 -3 12 1 146.19 12.1
 2 -12 -1 346.17 16.6
 -2 -12 1 331.17 17.6
 2 -12 -1 342.07 17.5
 -2 -12 1 322.77 13.5
 -2 -12 1 357.06 18.4
 -2 -12 1 333.47 15.7
 2 -12 -1 318.47 20.6
 2 12 -1 320.17 15.6
 -2 12 1 307.37 19.1
 -2 12 1 319.47 15.7
 -2 12 1 349.57 19.3
 2 12 -1 327.07 13.4
 -2 12 1 330.77 20.8
 1 -12 -1 134.89 11.8
 -1 -12 1 121.99 11.2
 1 -12 -1 131.29 10.6
 -1 -12 1 123.99 10
 1 -12 -1 119.49 12.3
 -1 -12 1 120.59 11.3
 -1 -12 1 128.09 8.4
 1 12 -1 133.69 9.4
 1 12 -1 120.89 11
 -1 12 1 127.79 12.3
 -1 12 1 143.09 10.7
 1 12 -1 133.69 8.9
 -1 12 1 151.08 13.5
 -1 12 1 116.29 8.7
 0 -12 1 278.07 16.4
 0 -12 -1 271.67 16.4
 0 -12 1 265.77 17
 0 -12 -1 289.47 14.9
 0 -12 -1 291.07 17.6
 0 -12 -1 279.97 13.1
 0 -12 1 269.97 14.9
 0 12 1 267.57 16.4
 0 12 1 290.17 12.8
 0 12 -1 281.37 14.4
 0 12 -1 293.27 16.7
 0 12 1 281.17 16.7
 0 12 -1 282.07 17.1
 0 12 -1 280.27 11.9
 0 12 1 292.57 14.6
 -1 -12 -1 349.67 14.2
 -1 -12 -1 328.77 17.9
 1 -12 1 341.57 18.5
 1 -12 1 331.67 16.9
 -1 -12 -1 336.37 16.2
 -1 -12 -1 342.27 18.3
 1 12 1 361.46 18.2
 -1 12 -1 323.67 16.2
 1 12 1 342.77 15.4
 -1 12 -1 352.96 19.2
 -1 12 -1 339.67 19.8
 1 12 1 339.37 15.4
 -1 12 -1 339.77 14.6
 1 12 1 356.36 17.7
 -2 -12 -1 20.9 4.9
 2 -12 1 15.6 5.1
 -2 -12 -1 9.7 3.1
 2 -12 1 15.9 5.3
 -2 -12 -1 11.1 4.3
 2 -12 1 10.4 4.2
 -2 -12 -1 12.1 5.8
 -2 12 -1 14.8 5.5
 -2 12 -1 10.9 5.5
 2 12 1 14.1 4.5
 2 12 1 22.2 4.9
 -2 12 -1 9.6 3.7
 2 12 1 11.2 4.2
 -3 -12 -1 -1.3 2.6
 -3 -12 -1 -4.6 3.9
 -3 -12 -1 2.9 3.5
 3 -12 1 -3.2 3.4
 -3 -12 -1 -0.2 2.4
 3 -12 1 1.9 3.2
 3 -12 1 -1.4 3.8
 3 12 1 -0.1 2.2
 -3 12 -1 -1.2 4.2
 -3 12 -1 1.1 3.2
 3 12 1 3.9 3
 -3 12 -1 -1.3 3.4
 3 12 1 -0.6 2.9
 4 -12 1 672.83 32.1
 -4 -12 -1 695.13 25.1
 -4 -12 -1 669.23 27
 4 -12 1 718.13 25.1
 4 -12 1 646.84 24.3
 -4 -12 -1 691.03 28.9
 -4 12 -1 701.43 30.4
 4 12 1 633.34 30.8
 -4 12 -1 682.33 28.2
 -4 12 -1 694.73 31.9
 -5 -12 -1 46.9 7.9
 5 -12 1 39.2 8.5
 -5 -12 -1 42.9 8.6
 -5 -12 -1 69.09 14.2
 -5 12 -1 42.3 10.1
 -5 12 -1 49.9 10
 -6 -12 -1 -2.5 4.3
 -6 -12 -1 -14.4 8.6
 -6 12 -1 1.7 5.9
 -6 12 -1 -0.5 10.7
 -6 -13 1 -0.9 4.2
 -6 -13 1 -6.5 3.8
 6 -13 -1 17.2 8.3
 -6 13 1 -4.7 7.3
 -6 13 1 -6.9 5.1
 -5 -13 1 3.8 9.7
 -5 -13 1 2.4 3.9
 -5 -13 1 7.5 4.3
 -5 -13 1 5.5 3.3
 -5 13 1 3.3 5.6
 -5 13 1 2.4 4.9
 -5 13 1 8.8 6
 -4 -13 1 5.9 3.7
 -4 -13 1 6.3 4.2
 4 -13 -1 1.1 4.8
 -4 -13 1 -8.7 7.1
 -4 -13 1 5.3 3.4
 -4 13 1 2.6 4.5
 4 13 -1 5.5 3.7
 -4 13 1 -1.3 4.4
 -4 13 1 -2.1 5.2
 3 -13 -1 117.79 10.6
 -3 -13 1 121.99 10.2
 -3 -13 1 130.49 9.9
 3 -13 -1 115.99 11.5
 -3 -13 1 111.59 13.4
 3 -13 -1 101.19 13.7
 -3 -13 1 118.99 11.4
 -3 13 1 128.49 11.8
 -3 13 1 109.49 12.4
 -3 13 1 124.39 14.1
 3 13 -1 101.89 11.2
 2 -13 -1 10.9 4.7
 -2 -13 1 26.1 8.3
 2 -13 -1 17.4 5.5
 -2 -13 1 21.2 5.1
 -2 -13 1 17 5.6
 -2 -13 1 13.9 3.6
 2 -13 -1 24.2 5.8
 2 13 -1 16.4 4.3
 2 13 -1 21.2 5.4
 -2 13 1 30 7
 -2 13 1 21.4 7.4
 -2 13 1 16.1 4.3
 -2 13 1 12.3 5.3
 2 13 -1 22.7 4.4
 1 -13 -1 93.19 13.8
 -1 -13 1 74.49 9.5
 -1 -13 1 90.99 7.7
 1 -13 -1 86.09 9.4
 -1 -13 1 86.09 8.9
 1 -13 -1 89.59 11.2
 -1 -13 1 86.59 12.3
 -1 13 1 81.09 10.9
 1 13 -1 85.39 8.2
 1 13 -1 88.09 7.7
 1 13 -1 86.19 9.9
 -1 13 1 97.09 9.6
 -1 13 1 81.59 7.7
 -1 13 1 76.29 10.5
 0 -13 -1 7.8 3.5
 0 -13 1 4.4 3.8
 0 -13 -1 4.2 4.4
 0 -13 1 6.6 3.9
 0 -13 -1 6.2 2.9
 0 13 1 9.4 3.9
 0 13 -1 7.3 2.6
 0 13 1 9.3 3.3
 0 13 -1 2.2 3.2
 0 13 -1 8 4.4
 0 13 1 2.7 3.8
 0 13 -1 2.4 3.7
 0 13 1 9.7 5
 -1 -13 -1 4.4 3.5
 -1 -13 -1 1 2.3
 -1 -13 -1 2.5 3.8
 1 -13 1 2.7 4
 1 -13 1 -1.4 3
 -1 -13 -1 7.8 5.1
 1 -13 1 4.2 3.3
 1 13 1 3.5 3.4
 1 13 1 0.4 3.1
 1 13 1 1.8 3.2
 -1 13 -1 0.9 3.4
 1 13 1 3.2 3.6
 -1 13 -1 1.3 2.9
 -1 13 -1 0.4 4.2
 -2 -13 -1 6.7 3.5
 2 -13 1 3.9 4.8
 -2 -13 -1 11.2 5.4
 -2 -13 -1 7.4 3.9
 -2 -13 -1 7.7 3.3
 2 -13 1 5.6 4.4
 2 -13 1 8.2 4
 -2 13 -1 13.9 4.4
 2 13 1 8.5 3.6
 -2 13 -1 2.4 4.4
 -2 13 -1 10.2 5.2
 2 13 1 7.1 4
 2 13 1 10 3.8
 -3 -13 -1 100.09 9.8
 -3 -13 -1 110.49 10.2
 -3 -13 -1 123.19 14.2
 3 -13 1 127.49 14
 3 -13 1 119.09 11.3
 3 -13 1 103.79 11.6
 -3 -13 -1 113.89 9.7
 -3 13 -1 110.49 11.6
 3 13 1 94.29 11.8
 3 13 1 127.49 10.7
 3 13 1 101.09 8.3
 -3 13 -1 94.89 12.5
 -3 13 -1 119.59 13.8
 -4 -13 -1 141.09 16.4
 -4 -13 -1 92.59 8.4
 4 -13 1 87.59 11.3
 4 -13 1 101.59 12.5
 4 -13 1 97.49 10.6
 -4 -13 -1 94.99 11.1
 -4 -13 -1 102.69 10.3
 -4 13 -1 104.89 13.2
 -4 13 -1 99.29 12.8
 4 13 1 113.89 13.2
 -4 13 -1 106.99 12.9
 -5 -13 -1 2.7 4.3
 -5 -13 -1 2.3 4.2
 -5 -13 -1 -1.3 7.5
 -5 13 -1 2.8 6.9
 -5 13 -1 -8.8 8.3
 5 13 1 -3.5 3.6
 6 -13 1 -6 8.5
 -6 -13 -1 13.1 5.8
 -6 13 -1 1 6.1
 -6 13 -1 -5.6 6.4
 -6 -14 1 -21.1 9.5
 -6 -14 1 -6.6 4.3
 -6 -14 1 2.7 5.1
 -6 14 1 -2.3 6.6
 -6 14 1 -7.4 6.4
 -5 -14 1 7 4.3
 -5 -14 1 38.7 13
 -5 -14 1 19.5 5
 5 -14 -1 41.2 10.4
 -5 -14 1 16.6 5.1
 -5 14 1 18.5 8
 -5 14 1 9.6 6.4
 5 14 -1 6.2 4.1
 -4 -14 1 95.99 16.3
 4 -14 -1 72.29 8.8
 -4 -14 1 83.59 9.9
 4 -14 -1 64.09 9
 4 -14 -1 56.89 10.5
 -4 -14 1 64.79 8.8
 -4 -14 1 68.19 9.6
 4 14 -1 83.69 11.7
 -4 14 1 52.99 10.1
 -4 14 1 79.69 14.4
 -4 14 1 70.39 10.8
 3 -14 -1 48 7.8
 -3 -14 1 48.1 7.5
 -3 -14 1 43.6 8.5
 3 -14 -1 33.1 7.8
 -3 -14 1 48.3 10.6
 -3 -14 1 33.6 5.7
 3 -14 -1 52.09 13.9
 -3 14 1 27.3 7.6
 -3 14 1 42.5 8.3
 3 14 -1 37.3 7.6
 -3 14 1 50.59 9.3
 2 -14 -1 78.99 9.4
 -2 -14 1 61.39 9.5
 2 -14 -1 63.99 10.1
 2 -14 -1 85.69 12.3
 -2 -14 1 79.69 9.4
 -2 -14 1 80.99 7.9
 -2 -14 1 77.49 11.3
 -2 14 1 69.09 9.3
 -2 14 1 88.09 12.5
 -2 14 1 87.59 11.4
 2 14 -1 71.19 7.8
 2 14 -1 71.39 8.9
 -2 14 1 84.19 9.1
 2 14 -1 67.99 9
 1 -14 -1 0.1 4.2
 -1 -14 1 0.5 3.7
 1 -14 -1 2.9 3.4
 -1 -14 1 1.3 3.3
 -1 -14 1 1.7 4.6
 -1 -14 1 4.4 2.7
 1 -14 -1 1.5 3.4
 -1 14 1 -3.7 3
 1 14 -1 1.3 2.7
 -1 14 1 0.7 3
 -1 14 1 0.7 3.9
 -1 14 1 0.2 2.4
 1 14 -1 -0.2 3
 1 14 -1 3.7 3
 0 -14 -1 26.4 7
 0 -14 -1 21.3 5.5
 0 -14 1 18.7 5.9
 0 -14 -1 16.2 4.4
 0 -14 1 14.3 5.5
 0 -14 1 12.6 4.7
 0 -14 -1 29.1 8.6
 0 14 1 14.7 5.5
 0 14 -1 11.7 5
 0 14 1 11.6 3.4
 0 14 1 16 5.9
 0 14 1 19.6 5.1
 0 14 -1 17 5.4
 0 14 -1 14.4 5.3
 0 14 -1 17.5 6.7
 -1 -14 -1 7.2 5.3
 1 -14 1 8.6 4.8
 -1 -14 -1 8.2 4.3
 -1 -14 -1 8.7 3.3
 1 -14 1 5.2 3.7
 1 -14 1 0.3 4.5
 -1 -14 -1 7.1 4.2
 1 14 1 2 2.6
 1 14 1 6.3 4.2
 -1 14 -1 5.7 2.6
 1 14 1 4.2 3.9
 -1 14 -1 8.5 4.2
 -1 14 -1 8.3 4.9
 -1 14 -1 4.6 4.7
 1 14 1 9.2 4.5
 2 -14 1 42.8 7.7
 -2 -14 -1 43.6 8.5
 -2 -14 -1 47.2 6.9
 2 -14 1 30.6 8.6
 2 -14 1 38.8 8.2
 -2 -14 -1 50.89 9.9
 -2 -14 -1 43.6 7.2
 -2 14 -1 42.7 9.1
 -2 14 -1 35.5 9
 2 14 1 51.29 8.2
 2 14 1 34.6 6.7
 2 14 1 53.59 7.4
 -2 14 -1 34.2 7.4
 -3 -14 -1 8.8 6.6
 -3 -14 -1 15.7 4.8
 -3 -14 -1 9.8 5.4
 3 -14 1 7.3 4.3
 3 -14 1 13.1 6.1
 3 -14 1 16.5 5.6
 -3 -14 -1 2.3 3
 -3 14 -1 11.4 4.9
 3 14 1 9.1 4.2
 3 14 1 10.7 3.9
 -3 14 -1 8.6 5.2
 -3 14 -1 9.6 5
 3 14 1 10.2 4.5
 -4 -14 -1 302.57 21.4
 -4 -14 -1 334.17 22.1
 4 -14 1 278.07 17.6
 4 -14 1 293.97 17.6
 -4 -14 -1 292.67 17.1
 4 -14 1 292.37 21.1
 -4 -14 -1 274.77 14.6
 -4 14 -1 323.27 26.2
 -4 14 -1 280.67 22
 -4 14 -1 294.47 19.9
 -5 -14 -1 124.99 18.9
 -5 -14 -1 95.59 11.9
 -5 -14 -1 94.19 11.5
 -5 14 -1 96.99 14
 -5 14 -1 77.49 13.2
 -5 14 -1 91.99 13.9
 -5 -15 1 43.6 8.1
 -5 -15 1 37.6 7.6
 -5 -15 1 55.09 8.8
 -5 15 1 52.79 11.4
 -5 15 1 53.49 10.6
 -5 15 1 45.7 10.2
 4 -15 -1 3 3.6
 -4 -15 1 -3.5 9.1
 4 -15 -1 9.9 5.4
 -4 -15 1 4.6 3.7
 -4 -15 1 14.8 5.4
 -4 -15 1 -0.4 3.8
 -4 15 1 6.8 7.1
 4 15 -1 1.6 4.1
 -4 15 1 10.2 5.7
 -4 15 1 15.8 5.7
 3 -15 -1 61.69 9.5
 3 -15 -1 32.3 8.4
 -3 -15 1 40.9 7.7
 3 -15 -1 51.29 8.9
 -3 -15 1 48 6.5
 -3 -15 1 37.3 13.1
 -3 -15 1 60.69 11
 -3 15 1 30.5 8.8
 3 15 -1 30.2 6.7
 -3 15 1 29.4 6.7
 -3 15 1 43.4 9.5
 -2 -15 1 53.59 10.3
 -2 -15 1 41.4 7.1
 -2 -15 1 67.09 10.2
 2 -15 -1 54.29 8.5
 -2 -15 1 67.39 7.5
 2 -15 -1 41.4 8.7
 2 -15 -1 51.39 9.9
 -2 15 1 53.19 7.7
 2 15 -1 63.29 8.4
 2 15 -1 64.49 9.3
 -2 15 1 59.19 9.3
 -2 15 1 41.5 9.1
 2 15 -1 57.29 7.7
 -2 15 1 43.9 9.7
 1 -15 -1 37.7 7.4
 -1 -15 1 34.9 8.7
 -1 -15 1 32.4 5.5
 1 -15 -1 34.4 8.5
 1 -15 -1 31 7.9
 -1 -15 1 54.69 8.4
 -1 -15 1 41.2 9.2
 -1 15 1 33.6 8.1
 -1 15 1 23 6
 1 15 -1 34.9 6.9
 1 15 -1 28.6 5
 -1 15 1 26.3 6.6
 1 15 -1 32.3 7.3
 -1 15 1 32 5.9
 0 -15 -1 15 6.4
 0 -15 1 16.3 4.8
 0 -15 -1 15 5.8
 0 -15 1 20.5 7
 0 -15 1 23.6 7.2
 0 -15 -1 18.4 5.5
 0 15 -1 12.6 5.3
 0 15 1 15 5
 0 15 -1 11.2 5.1
 0 15 1 11.2 3.1
 0 15 1 12.9 5.4
 0 15 -1 19.1 5.4
 0 15 -1 19.4 4.4
 0 15 1 17.4 4.9
 1 -15 1 447.16 23.6
 -1 -15 -1 468.55 26.3
 -1 -15 -1 488.25 18.8
 -1 -15 -1 451.15 20.9
 1 -15 1 439.06 25.9
 -1 -15 -1 443.36 23.9
 1 -15 1 470.05 22.4
 -1 15 -1 452.95 25.3
 1 15 1 479.65 23.1
 1 15 1 461.85 20.3
 -1 15 -1 474.25 24.6
 1 15 1 468.65 20
 -1 15 -1 458.35 18.3
 1 15 1 472.85 23.3
 -1 15 -1 453.05 21.2
 -2 -15 -1 17.4 5.3
 -2 -15 -1 22.2 6.3
 2 -15 1 19.7 7.6
 2 -15 1 25.3 6.5
 -2 -15 -1 26.6 7.9
 -2 -15 -1 22.5 5
 2 -15 1 18.9 7.5
 2 15 1 25.2 6.1
 -2 15 -1 12.2 3.4
 -2 15 -1 17.3 5.2
 2 15 1 21.1 5.5
 -2 15 -1 16.1 6.7
 -2 15 -1 14.2 5.7
 2 15 1 14.2 5.3
 -3 -15 -1 -1.6 2.9
 -3 -15 -1 7.9 6.7
 -3 -15 -1 0.2 2.9
 3 -15 1 11.3 4.8
 3 -15 1 -2.1 4.4
 3 -15 1 -6.3 4.1
 3 15 1 3.2 3.5
 -3 15 -1 -4.2 4.4
 -3 15 -1 -4.6 4.7
 3 15 1 -3.4 3.5
 -3 15 -1 0.5 4.4
 3 15 1 -5.6 2.5
 -4 -15 -1 127.59 12.2
 -4 -15 -1 141.59 11.4
 4 -15 1 124.29 12.2
 -4 -15 -1 122.99 12.2
 4 -15 1 112.49 13.2
 -4 -15 -1 135.09 18.3
 -4 15 -1 140.29 16.2
 -4 15 -1 135.59 16.2
 5 -15 1 25.8 8.7
 -5 -15 -1 9 5.3
 -5 -15 -1 21.7 7
 -5 -15 -1 52.29 19.7
 -5 15 -1 16.3 7
 -5 15 -1 31.4 9.6
 -5 -16 1 83.89 10.7
 -5 -16 1 102.19 11.5
 -5 16 1 108.49 16.1
 -5 16 1 114.99 19.9
 -5 16 1 134.29 16.9
 -4 -16 1 11.7 4.7
 -4 -16 1 -13.7 8.9
 4 -16 -1 4.9 4.7
 -4 -16 1 1.6 5.1
 -4 -16 1 -5.4 3.3
 4 -16 -1 -3.7 4.8
 4 -16 -1 -3.3 3.8
 -4 16 1 -6.8 5.1
 -4 16 1 -2 8.1
 4 16 -1 5.6 4.3
 -3 -16 1 30.4 5.7
 -3 -16 1 35.3 7.3
 -3 -16 1 44.3 9.6
 3 -16 -1 35.2 8.5
 -3 -16 1 33.8 7.8
 3 -16 -1 29.2 6.7
 -3 16 1 29.7 7.3
 -3 16 1 33.1 8
 -3 16 1 24.8 10.8
 3 16 -1 27 5.6
 -2 -16 1 4.2 5.2
 -2 -16 1 -0.6 3.4
 2 -16 -1 -1 4.2
 2 -16 -1 8.8 5
 -2 -16 1 -0.3 2.4
 -2 -16 1 -4.6 5.6
 2 -16 -1 5 3.9
 -2 16 1 -2.4 2.5
 -2 16 1 4.4 4.2
 -2 16 1 5.8 4.9
 2 16 -1 5.3 4.8
 2 16 -1 1.9 3.7
 2 16 -1 -1.5 2.5
 -2 16 1 -4.7 4.3
 1 -16 -1 40.2 9.2
 -1 -16 1 65.29 9.4
 1 -16 -1 47.8 8.4
 -1 -16 1 48.8 7.1
 1 -16 -1 45.6 8.6
 -1 -16 1 53.59 10.3
 -1 -16 1 41.5 9.8
 -1 16 1 46.4 9.7
 1 16 -1 44.3 7.4
 1 16 -1 53.89 7.5
 -1 16 1 48.8 8.5
 1 16 -1 51.19 9
 -1 16 1 60.39 7.8
 -1 16 1 41.5 8.9
 0 -16 1 38.8 8.6
 0 -16 -1 37.2 8.7
 0 -16 -1 23.7 6.6
 0 -16 1 29.8 6.7
 0 -16 1 27 7.8
 0 -16 -1 31.5 7.5
 0 16 -1 21.2 5.6
 0 16 1 29.1 5.5
 0 16 1 32.1 6.8
 0 16 1 30.7 7.8
 0 16 -1 27.2 6.7
 0 16 -1 21.6 4.2
 0 16 1 32.6 8.4
 0 16 -1 33.3 8.1
 1 -16 1 58.49 11.2
 -1 -16 -1 56.89 10
 1 -16 1 43 9.9
 -1 -16 -1 37.9 7.2
 -1 -16 -1 60.29 7.5
 1 -16 1 51.49 9.2
 -1 -16 -1 53.59 10.5
 -1 16 -1 51.39 10.3
 1 16 1 48.8 7.5
 -1 16 -1 58.39 7.4
 1 16 1 43.9 8.2
 1 16 1 47.1 8.3
 -1 16 -1 53.59 10.6
 -1 16 -1 47.3 8.5
 1 16 1 48.5 7.7
 -2 -16 -1 0.1 2.8
 -2 -16 -1 1.7 5.7
 2 -16 1 -1.4 4
 -2 -16 -1 0.2 2.2
 2 -16 1 0.5 3.7
 2 -16 1 1.1 3.9
 -2 -16 -1 2.7 4.5
 2 16 1 -3.7 4.2
 -2 16 -1 4 5.4
 2 16 1 -1.2 3.2
 -2 16 -1 4 4.4
 -2 16 -1 -0.1 2.3
 2 16 1 -2.9 2.8
 -2 16 -1 -5.8 3.3
 3 -16 1 3 4.8
 -3 -16 -1 15.1 5
 -3 -16 -1 2.9 8.2
 3 -16 1 8 4.7
 -3 -16 -1 11.1 4.7
 -3 -16 -1 12.1 5
 3 16 1 6.7 4.7
 -3 16 -1 11.3 10.1
 -3 16 -1 7.2 5.6
 -3 16 -1 -2.8 4.4
 3 16 1 3.1 3
 3 16 1 7.9 4.5
 -4 -16 -1 104.49 14.4
 -4 -16 -1 116.19 12.3
 4 -16 1 100.09 12.1
 -4 -16 -1 89.49 10.4
 4 -16 1 119.19 13.4
 -4 16 -1 109.79 15
 -4 16 -1 98.09 14.2
 4 16 1 98.49 13.4
 -4 16 -1 104.39 14.7
 -5 -16 -1 5.4 5.1
 -5 -16 -1 36.3 12.4
 -5 -16 -1 10.8 5.3
 -5 16 -1 13 7.6
 -5 16 -1 27.9 6.8
 -5 -17 1 13.8 4.8
 -5 -17 1 18.4 9.3
 -5 -17 1 1.1 5.6
 -5 17 1 30.9 9.6
 -5 17 1 24.7 9.2
 4 -17 -1 58.49 9.4
 -4 -17 1 51.59 9.1
 4 -17 -1 47.2 10.1
 -4 -17 1 54.59 10
 4 -17 -1 42.6 9.2
 -4 -17 1 40.9 7.2
 -4 17 1 22.8 8.1
 -4 17 1 57.79 12.9
 -4 17 1 46.2 8.3
 -3 -17 1 -0.4 5.2
 -3 -17 1 -2.4 2.4
 -3 -17 1 -2.6 3.5
 3 -17 -1 0.9 4.3
 3 -17 -1 7.7 5.1
 -3 17 1 -7.2 4.2
 -3 17 1 5.2 5.2
 3 17 -1 -1.9 2.7
 -3 17 1 -4 4.8
 -2 -17 1 17 8.5
 -2 -17 1 26.7 6
 2 -17 -1 14.2 5.6
 -2 -17 1 15 5.2
 -2 -17 1 14.2 3.9
 2 -17 -1 20.1 6.8
 2 17 -1 12 5.4
 -2 17 1 14.1 6.7
 -2 17 1 18 5.6
 -2 17 1 25.8 8
 2 17 -1 13.7 4.9
 2 17 -1 15.5 4.8
 -1 -17 1 229.58 14.1
 -1 -17 1 189.28 16.9
 1 -17 -1 195.58 18.5
 1 -17 -1 210.58 16.7
 1 -17 -1 199.58 15.6
 -1 -17 1 200.78 15.2
 -1 -17 1 232.98 18.4
 -1 17 1 232.08 15.9
 1 17 -1 221.58 16.9
 1 17 -1 215.18 14.6
 1 17 -1 203.38 13.3
 -1 17 1 220.18 19.2
 -1 17 1 212.68 17.9
 0 -17 -1 72.29 13
 0 -17 1 51.49 9.6
 0 -17 1 78.59 12.3
 0 -17 -1 69.99 10
 0 -17 1 81.29 11.3
 0 -17 -1 88.39 12.6
 0 17 1 81.19 10.3
 0 17 -1 88.59 12.2
 0 17 -1 78.09 12.5
 0 17 1 87.59 12
 0 17 1 80.29 8.8
 0 17 1 75.59 11.6
 0 17 -1 78.59 8.2
 0 17 -1 61.69 9.3
 -1 -17 -1 55.69 7.6
 1 -17 1 35.4 7.5
 1 -17 1 46 8.7
 1 -17 1 61.19 11.1
 -1 -17 -1 48.7 8.4
 -1 -17 -1 51.99 10.8
 -1 -17 -1 46.9 10.2
 -1 17 -1 55.39 10.8
 1 17 1 50.59 7.7
 -1 17 -1 55.49 9.5
 -1 17 -1 41 9
 -1 17 -1 46 7.3
 1 17 1 47.7 7.9
 1 17 1 51.19 9
 1 17 1 39.8 8.6
 -2 -17 -1 -2.1 4.8
 -2 -17 -1 1 4.4
 -2 -17 -1 -1.1 2.5
 2 -17 1 4.3 5.1
 2 -17 1 3.5 4.4
 -2 -17 -1 -4.8 2.9
 -2 17 -1 -2.5 4
 -2 17 -1 0.1 3.8
 -2 17 -1 -4.5 2.2
 2 17 1 -7.1 3.3
 2 17 1 8.9 3.7
 2 17 1 -0.2 3.4
 -3 -17 -1 33.3 10.8
 3 -17 1 22.9 6.8
 -3 -17 -1 21.3 5.9
 -3 -17 -1 16.3 5
 3 -17 1 25.1 7
 -3 -17 -1 14.7 6.1
 -3 17 -1 12.9 4.6
 -3 17 -1 16.4 9.9
 -3 17 -1 31.5 9.5
 3 17 1 24.2 6.4
 -3 17 -1 24.2 7.6
 4 -17 1 9.9 8
 4 -17 1 25.7 7.3
 -4 -17 -1 11.7 6
 4 -17 1 21.3 6.5
 -4 -17 -1 19.9 5.8
 -4 -17 -1 14.7 5.1
 -4 17 -1 13 8
 -4 17 -1 17 7.4
 -4 17 -1 10.6 6.2
 4 17 1 8.3 4.3
 -5 -17 -1 16.6 5
 -5 -17 -1 2 5.5
 -5 -17 -1 -20.2 11.7
 -5 17 -1 18.7 8.8
 -5 -18 1 47.3 10.3
 -5 -18 1 49.1 9.8
 -5 -18 1 24.8 6.8
 -5 -18 1 104.89 21.8
 -5 18 1 43.5 9.8
 -5 18 1 24.8 10.8
 -4 -18 1 8.7 5.4
 4 -18 -1 18.5 7
 4 -18 -1 3.8 4.9
 -4 -18 1 5.5 4.2
 -4 -18 1 64.89 22.2
 -4 -18 1 3.2 5.8
 -4 18 1 4.7 6.6
 4 18 -1 -0.6 3.6
 -4 18 1 6 6.2
 3 -18 -1 16.7 6.5
 -3 -18 1 17.2 5.9
 3 -18 -1 30.2 6.5
 -3 -18 1 21.1 7.7
 3 -18 -1 28.5 8.6
 -3 -18 1 15.3 4.7
 3 18 -1 19.2 5.6
 3 18 -1 25.7 5.4
 -3 18 1 17.5 7.8
 -3 18 1 16 6.1
 -3 18 1 19.1 6.9
 -2 -18 1 72.89 12.8
 -2 -18 1 65.19 8.1
 2 -18 -1 42.7 8.6
 -2 -18 1 84.69 12.5
 2 -18 -1 62.39 11.1
 -2 -18 1 70.09 9.7
 2 18 -1 67.39 9
 2 18 -1 67.29 10.2
 -2 18 1 65.69 13.9
 -2 18 1 57.79 10
 -2 18 1 54.79 11.5
 2 18 -1 58.79 8.4
 1 -18 -1 220.78 16.6
 -1 -18 1 236.88 16.8
 -1 -18 1 234.28 19.7
 1 -18 -1 229.48 20.7
 1 -18 -1 227.08 17.3
 -1 -18 1 189.78 18.8
 1 18 -1 250.57 15.7
 1 18 -1 220.68 17.5
 1 18 -1 226.58 14.5
 -1 18 1 201.28 13.4
 -1 18 1 242.08 19.4
 -1 18 1 242.28 20.4
 0 -18 1 91.49 13.1
 0 -18 -1 91.29 11.3
 0 -18 -1 83.29 13.3
 0 -18 1 85.19 11.8
 0 18 1 64.89 9.1
 0 18 -1 69.09 11.2
 0 18 -1 93.79 10.1
 0 18 1 82.79 12.1
 0 18 -1 89.59 12.5
 0 18 -1 87.09 8.7
 0 18 1 78.89 8.7
 0 18 1 101.59 13
 -1 -18 -1 13.9 4.6
 1 -18 1 14.7 6.8
 -1 -18 -1 25.1 7.9
 -1 -18 -1 28.7 8.7
 -1 -18 -1 14.5 5.8
 1 -18 1 20.5 6.5
 -1 18 -1 16.8 4.1
 1 18 1 14.3 6.6
 1 18 1 13.2 4.6
 -1 18 -1 22.3 6.1
 -1 18 -1 19.9 6.9
 1 18 1 14.5 5
 1 18 1 15 5.7
 -1 18 -1 20.6 7.1
 -2 -18 -1 22.9 6.8
 -2 -18 -1 21.3 5.7
 -2 -18 -1 26 9.7
 2 -18 1 32.4 8.8
 -2 -18 -1 28.4 7
 2 -18 1 24.7 7.7
 2 18 1 24.7 5.4
 -2 18 -1 20.9 7.8
 2 18 1 23.4 6.5
 -2 18 -1 23.5 8.3
 2 18 1 19.8 5.8
 -3 -18 -1 2.9 4.1
 3 -18 1 -1.3 4.1
 -3 -18 -1 -3.2 2.7
 -3 -18 -1 -0.3 4.9
 3 -18 1 -1 4.9
 -3 -18 -1 33.1 15.6
 3 -18 1 1.8 5.7
 -3 18 -1 7.1 5.8
 3 18 1 -1.2 4.6
 -3 18 -1 2.9 3.4
 -3 18 -1 -6 5
 3 18 1 -1.9 4.3
 -3 18 -1 -0.2 5
 3 18 1 0 4.6
 -4 -18 -1 1.5 4.4
 -4 -18 -1 9.9 8.3
 4 -18 1 7.8 5.4
 -4 -18 -1 10.3 5.3
 -4 -18 -1 51.79 15.1
 -4 18 -1 17.1 7.6
 -4 18 -1 7.2 6.4
 -5 -18 -1 9.2 6.8
 -5 -18 -1 -8.7 5.2
 -5 18 -1 -10.8 7.1
 -5 18 -1 22.5 7.8
 -4 -19 1 23.3 8.1
 -4 -19 1 22.7 6.3
 4 -19 -1 17.5 6.5
 4 -19 -1 18.7 6.9
 -4 19 1 17.4 8.9
 4 19 -1 4.3 5.1
 -4 19 1 22.3 8.5
 -3 -19 1 -4.9 4.3
 3 -19 -1 10.6 6.4
 -3 -19 1 -9.1 4.9
 -3 -19 1 -1 2.9
 3 -19 -1 -4.8 4
 3 -19 -1 0.5 4.5
 -3 19 1 -4.8 3.7
 -3 19 1 2 6.5
 -3 19 1 -3.9 5.7
 3 19 -1 -1.9 4
 3 19 -1 -2.5 4.1
 -3 19 1 9.2 5.6
 -2 -19 1 -2.8 6.8
 -2 -19 1 1.3 2.8
 2 -19 -1 -2 4.3
 -2 -19 1 1.5 4.5
 -2 -19 1 12.8 6.1
 2 -19 -1 6 5
 2 19 -1 -2.8 2.1
 2 19 -1 -2.5 4.6
 -2 19 1 -0.2 4
 -2 19 1 9.4 6.7
 -2 19 1 2.4 5.1
 2 19 -1 6.9 4.3
 1 -19 -1 160.38 15.4
 -1 -19 1 222.08 20.2
 1 -19 -1 192.08 19.2
 1 -19 -1 209.38 19.7
 -1 -19 1 203.38 19.9
 1 19 -1 229.48 15.2
 -1 19 1 245.08 27.6
 1 19 -1 223.58 14.8
 1 19 -1 227.48 18.3
 -1 19 1 204.88 19.5
 0 -19 1 166.28 17.8
 0 -19 -1 148.79 17.9
 0 19 -1 225.08 19.3
 0 19 -1 216.38 15.7
 0 19 1 181.58 17
 0 19 1 211.18 15.3
 0 19 1 149.49 11.8
 0 19 -1 165.78 11.9
 0 19 -1 204.28 18.2
 0 19 1 210.18 18.7
 -1 -19 -1 -3.9 2.5
 -1 -19 -1 5.6 6.2
 -1 -19 -1 -11.5 5.4
 -1 -19 -1 3.8 4.8
 1 -19 1 -2.4 5.3
 1 19 1 -3.9 3.6
 -1 19 -1 -2.5 5.2
 1 19 1 -5.6 3.7
 1 19 1 2.7 4.4
 1 19 1 -4.3 2.3
 -1 19 -1 1.2 3
 -1 19 -1 -0.4 4.1
 -2 -19 -1 -0.1 15.6
 -2 -19 -1 20.4 6.7
 -2 -19 -1 24.2 6.3
 2 -19 1 26.1 7.6
 -2 -19 -1 16.8 4.6
 2 19 1 25.9 7.5
 2 19 1 17.1 6
 -2 19 -1 10.4 7.2
 -2 19 -1 21.5 6.9
 -2 19 -1 18.3 8
 -3 -19 -1 2.9 3.4
 3 -19 1 -1.8 5.9
 -3 -19 -1 1.7 6.1
 3 -19 1 6.4 4.9
 -3 -19 -1 34.6 11.8
 -3 -19 -1 5.3 4.8
 -3 19 -1 -0.9 6.5
 -3 19 -1 5.7 6.5
 3 19 1 1 4.1
 3 19 1 3.2 5.2
 3 19 1 0.8 4.6
 -3 19 -1 10.9 7.1
 -4 -19 -1 0 5.5
 4 -19 1 2.9 7.5
 -4 -19 -1 9.1 5.9
 -4 -19 -1 14.6 5.6
 -4 19 -1 -8.8 6.2
 -4 19 -1 6.3 7
 -4 -20 1 18.8 7.5
 -4 -20 1 15.6 5.5
 4 -20 -1 16.9 8.2
 -4 -20 1 26.5 6.8
 4 -20 -1 12.2 6.9
 -4 20 1 23.8 9.3
 -4 20 1 4.3 8.1
 3 -20 -1 -8.1 4.3
 -3 -20 1 -3.8 4.3
 -3 -20 1 -6.5 6.3
 -3 -20 1 14.4 11.7
 3 20 -1 2.7 3.6
 3 20 -1 1.4 3.9
 3 20 -1 -4.8 4.9
 -3 20 1 -0.9 6.2
 -3 20 1 -8.4 4.7
 -2 -20 1 21.7 5.5
 -2 -20 1 30.1 11.1
 -2 -20 1 18.3 6.8
 2 -20 -1 25.4 7.5
 -2 -20 1 20.9 11.7
 -2 20 1 25.2 7.7
 -2 20 1 24.3 8.5
 -2 20 1 21.4 6
 2 20 -1 41.1 7.7
 -2 20 1 27.4 8.4
 2 20 -1 19.8 6.4
 -1 -20 1 -0.6 6.2
 -1 -20 1 -2.4 8.4
 1 -20 -1 0.3 3.1
 -1 -20 1 5.5 4.6
 1 -20 -1 3.8 5.3
 1 20 -1 8.3 6.3
 -1 20 1 5.7 6.3
 -1 20 1 12.7 6.8
 1 20 -1 9.7 4
 -1 20 1 0.4 2.7
 0 -20 -1 109.59 15.9
 0 -20 -1 105.59 12.8
 0 -20 1 108.89 17.1
 0 -20 1 135.39 14.9
 0 20 -1 115.49 15.3
 0 20 -1 125.29 16.3
 0 20 1 122.39 14.8
 0 20 1 97.49 19.2
 1 -20 1 51.29 11
 -1 -20 -1 17.5 9.5
 -1 -20 -1 43 8.2
 -1 -20 -1 52.69 8.3
 1 -20 1 40.9 13.1
 -1 -20 -1 45.7 10.2
 -1 20 -1 33.3 9
 1 20 1 44.2 9.2
 1 20 1 45.6 11.2
 -1 20 -1 47.8 11.5
 -1 20 -1 51.59 9.6
 1 20 1 38.8 7.3
 2 -20 1 80.59 13.3
 2 -20 1 85.29 13.9
 2 -20 1 81.09 13.3
 -2 -20 -1 64.69 12.6
 -2 -20 -1 55.69 9.5
 -2 -20 -1 98.39 16.9
 -2 20 -1 77.99 14.9
 2 20 1 67.59 10.6
 2 20 1 77.19 10
 2 20 1 68.09 11.6
 -2 20 -1 62.09 13.7
 -2 20 -1 67.69 12.4
 -2 20 -1 52.79 8.9
 -3 -20 -1 13.7 4.8
 3 -20 1 15.8 6.9
 -3 -20 -1 18.1 7.7
 -3 -20 -1 18.1 6.5
 3 -20 1 8.8 6.2
 3 20 1 20.2 6.4
 3 20 1 16.4 6.2
 -3 20 -1 2.4 5.1
 -4 -20 -1 20.5 8.1
 -4 -20 -1 1.8 5
 4 -20 1 14.5 6.9
 -4 -20 -1 29.5 6.5
 -4 20 -1 7.3 8.3
 -4 20 -1 -0.9 7.6
 4 -21 -1 -0.4 6.2
 -4 -21 1 9.1 6
 -4 -21 1 2 4.1
 -4 21 1 1.5 8
 -4 21 1 -5 6.6
 -3 -21 1 -4.3 7.5
 3 -21 -1 0.3 6.2
 3 -21 -1 -1.1 5.3
 -3 -21 1 6.6 3.8
 -3 -21 1 2.6 5.7
 -3 21 1 2.3 7.4
 3 21 -1 0.4 4.7
 3 21 -1 3.7 4.8
 3 21 -1 -7.7 4.6
 -3 21 1 -2 6.1
 2 -21 -1 -0.2 4.6
 -2 -21 1 3.4 4.9
 2 -21 -1 -4.8 5.9
 -2 -21 1 -8.9 5.5
 -2 -21 1 -3.3 3.3
 2 21 -1 3 5.1
 2 21 -1 3 5.2
 -2 21 1 -4.9 5.5
 -2 21 1 1.8 6
 2 21 -1 -4.9 3.3
 1 -21 -1 -7 5.4
 -1 -21 1 -2.5 4.4
 -1 -21 1 0.8 10.6
 1 -21 -1 -12.3 6.7
 -1 -21 1 -8 7.7
 1 -21 -1 5.3 3.9
 1 21 -1 -5.4 6.3
 -1 21 1 -1.9 5
 -1 21 1 -3.6 2.9
 -1 21 1 -1.1 5.2
 -1 21 1 4.5 5.4
 0 -21 -1 41.3 11.5
 0 -21 -1 22.7 12.2
 0 -21 1 25.6 10
 0 -21 -1 36 9.3
 0 -21 1 25 7
 0 21 1 23.8 7.7
 0 21 1 23.8 7.5
 0 21 -1 19.7 8
 0 21 1 27.7 7.6
 0 21 -1 33 8.5
 0 21 -1 34.6 6.6
 0 21 1 24.2 6.7
 -1 -21 -1 12.6 6
 -1 -21 -1 -5.4 7.6
 1 -21 1 4.7 5
 1 -21 1 2.4 6.5
 -1 -21 -1 5.4 6.5
 -1 -21 -1 6 3.2
 1 -21 1 -5 6.1
 1 21 1 -1.1 6.4
 -1 21 -1 8.2 6.4
 -1 21 -1 15.8 5.8
 1 21 1 3 5.8
 -1 21 -1 9.2 6.1
 1 21 1 5.1 3.8
 -1 21 -1 -1 3.4
 -2 -21 -1 59.49 9.4
 -2 -21 -1 27.7 9.5
 2 -21 1 56.69 10.8
 -2 -21 -1 47.5 9.3
 2 -21 1 43.5 10.6
 2 21 1 35.4 11.1
 2 21 1 31.3 7.8
 -2 21 -1 34.9 10.5
 -2 21 -1 33.3 10.3
 2 21 1 22.9 6.1
 -3 -21 -1 12.7 6.3
 3 -21 1 16.4 7.4
 3 -21 1 21.4 10.6
 -3 -21 -1 19.7 6.1
 3 21 1 22.7 6.2
 -3 21 -1 12.7 7.9
 -3 21 -1 13.8 7.7
 3 21 1 12.7 6.4
 4 -21 1 -17.2 7.7
 -4 -21 -1 4.1 4.1
 -4 -21 -1 1.5 6.2
 -4 -21 -1 5.8 5.7
 4 -21 1 2.7 6.1
 -4 21 -1 -7 7.3
 -4 21 -1 5.2 6.9
 -3 -22 1 16.5 5.4
 3 -22 -1 14 7.1
 -3 -22 1 11.3 6.7
 3 -22 -1 0.7 7.8
 -3 -22 1 2.7 7.6
 3 22 -1 7.6 5.2
 -3 22 1 8.8 7.7
 -3 22 1 18.9 9.1
 3 22 -1 15 5.5
 -2 -22 1 16.5 6.5
 2 -22 -1 35.9 9.1
 -2 -22 1 29.7 6.4
 -2 -22 1 26.8 9.3
 2 -22 -1 34.6 12.5
 -2 22 1 12.6 7.6
 -2 22 1 18.1 7.8
 2 22 -1 15.8 6
 2 22 -1 29.7 9.7
 1 -22 -1 11.4 6.2
 -1 -22 1 10.2 5.8
 -1 -22 1 20.2 7.7
 1 22 -1 0.5 5.5
 1 22 -1 6.2 4.2
 1 22 -1 10.4 7.1
 -1 22 1 6.8 6.5
 -1 22 1 26.4 7.8
 0 -22 1 -3.5 3.9
 0 -22 1 -4.7 5.9
 0 -22 -1 -7.1 6.1
 0 -22 -1 -1.1 4.7
 0 22 -1 -2.7 3.2
 0 22 -1 -1.8 5.1
 0 22 1 -8.9 4
 0 22 -1 0.8 6
 0 22 1 -6.5 6.2
 0 22 1 2.2 4
 0 22 -1 -11.4 4.9
 0 22 1 10 6.7
 -1 -22 -1 45.2 11.1
 1 -22 1 36.8 8.5
 -1 -22 -1 46.2 9.6
 1 22 1 44.1 10.5
 1 22 1 48.2 8.6
 -1 22 -1 27.6 9.2
 1 22 1 25.4 8.1
 -1 22 -1 35.7 6.6
 1 22 1 32.6 5.9
 -1 22 -1 45.2 11.4
 -2 -22 -1 21.5 8
 2 -22 1 44.3 8.6
 -2 -22 -1 32.7 6.4
 -2 -22 -1 29.2 14.3
 2 22 1 22.1 8.3
 -2 22 -1 29.8 9.8
 -2 22 -1 32.3 10.3
 -3 -22 -1 25.6 6.2
 -3 -22 -1 32.1 8.7
 3 -22 1 41.5 10.4
 -3 22 -1 27 9.6
 3 22 1 19.7 7.4
 3 22 1 39.4 8.1
 -3 22 -1 38.4 10.4
 3 -23 -1 65.09 12.9
 -3 -23 1 83.39 10.7
 -3 -23 1 76.59 15.9
 -3 -23 1 58.49 12
 3 23 -1 59.69 10.5
 -3 23 1 66.09 17.7
 -3 23 1 41.9 10.4
 3 23 -1 78.19 11.6
 -2 -23 1 -11.1 10.4
 -2 -23 1 -2.4 5.5
 2 23 -1 -10.3 5.9
 -2 23 1 -0.9 6.8
 1 -23 -1 -3.1 4.7
 -1 -23 1 2.4 5.9
 1 23 -1 16.2 5.9
 -1 23 1 0.3 4.9
 1 23 -1 9.1 7.9
 -1 23 1 6.8 6.2
 1 23 -1 2.8 5.1
 0 -23 -1 1.5 5.2
 0 -23 1 2.2 4.9
 0 23 1 -0.1 6.2
 0 23 1 -9.3 5.7
 0 23 -1 -3.9 6.2
 -1 -23 -1 10.9 8.5
 1 -23 1 5.6 5.8
 -1 -23 -1 15.1 6.3
 -1 23 -1 2.7 7
 1 23 1 -1.8 5.3
 1 23 1 -0.9 5.5
 -1 23 -1 -3.7 5.8
 1 23 1 30.7 10
 2 -23 1 8.4 6.1
 -2 -23 -1 5.2 8.6
 -2 -23 -1 3.6 4.2
 -2 23 -1 17.4 9.3
 2 23 1 9.3 6.8
 -2 23 -1 10.2 8.7
 2 23 1 16.9 5.5
 3 -23 1 17.1 7
 -3 -23 -1 14.6 8.5
 -3 -23 -1 11.9 5.2
 -3 -23 -1 16.3 7.5
 -3 23 -1 4.4 9.7
 3 23 1 13.8 7.4
 2 -24 -1 14.2 6.6
 -2 -24 1 12.8 8.5
 2 24 -1 12.3 6.7
 2 24 -1 13.8 8.3
 -2 24 1 17.4 9
 -2 24 1 21.5 9.9
 -1 -24 1 7.9 6.5
 1 -24 -1 3.5 6.2
 1 24 -1 0.7 7.7
 -1 24 1 -2.6 6.8
 -1 24 1 -4.1 7.8
 0 -24 1 -3.1 5
 0 -24 -1 4.6 5.3
 0 24 1 2.8 6.8
 0 24 -1 -12.3 6.3
 -1 -24 -1 16.5 7.7
 1 -24 1 26.3 8.7
 1 24 1 36 10.1
 1 24 1 29 9.7
 -1 24 -1 38.9 11.2
 -1 24 -1 38 10.8
 -2 -24 -1 21.7 5.5
 2 -24 1 18.9 8.9
 -2 -24 -1 16.4 11
 -2 -24 -1 18.4 7.9
 -2 24 -1 9.1 7.9
 2 24 1 36.5 7.8
 2 24 1 22.3 7.9
 -2 24 -1 41 13.1
 -2 -25 1 7.7 13.2
 2 -25 -1 1.2 5.4
 2 25 -1 -5.2 7.2
 -2 25 1 -6 8.1
 2 25 -1 0.4 7.4
 -2 25 1 6.1 9.4
 -1 -25 1 2.1 5.9
 1 -25 -1 3.7 6.2
 -1 25 1 -1.6 6.8
 -1 25 1 -2.4 6.7
 1 25 -1 -3.8 6.5
 0 -25 -1 29.2 9.2
 0 -25 1 30.7 7.7
 0 25 1 8.6 9.1
 0 25 1 21.5 9.6
 0 25 -1 22.3 10.5
 1 -25 1 1.5 6.5
 -1 -25 -1 -0.3 6
 -1 25 -1 -2.6 7.1
 -1 25 -1 0.2 6.9
 1 25 1 4.2 7.8
 -2 -25 -1 -3.6 6.1
 -2 25 -1 4.2 9.6
 0 -26 1 13.5 8.9
 0 -26 -1 3.3 6.7
 0 26 1 -13.9 8.3
 0 26 -1 25.5 8.3
 0 26 1 -12.9 5.8
 -7 0 2 244.28 22.3
 -7 0 2 233.18 14.1
 -6 0 2 164.68 17.9
 -6 0 2 176.48 13.3
 -5 0 2 0.2 2.8
 -5 0 2 0.1 3.4
 -4 0 2 62.59 12.4
 -4 0 2 57.69 9.1
 -3 0 2 526.35 23.1
 -3 0 2 529.55 20.1
 -2 0 2 86.59 7.7
 -1 0 2 4459.35 89.69
 1 0 -2 4823.02 100.59
 0 0 2 1161.98 20.2
 0 0 2 1182.58 22.8
 0 0 -2 1196.48 22.5
 0 0 2 1200.88 22
 0 0 -2 1216.18 19.8
 0 0 -2 1160.38 21.6
 1 0 2 15 3.7
 -1 0 -2 15.8 3.5
 -1 0 -2 14.3 3.4
 1 0 2 23.7 4.3
 -1 0 -2 20.8 3.9
 1 0 2 25.1 4.3
 -2 0 -2 2725.53 48.2
 2 0 2 2668.53 41
 -2 0 -2 2628.74 54.79
 2 0 2 2634.84 46.3
 2 0 2 2691.93 46.2
 -2 0 -2 2586.84 48.1
 -3 0 -2 5.2 3.3
 -3 0 -2 15.1 4.1
 -3 0 -2 14.1 3.8
 -4 0 -2 76.99 8.9
 -4 0 -2 78.49 11.4
 -4 0 -2 79.59 8.4
 -5 0 -2 832.92 40.6
 -5 0 -2 793.22 27.3
 -6 0 -2 29.7 8.9
 -6 0 -2 47.6 10.5
 -6 0 -2 40.8 7.3
 -7 -1 2 12.5 5.4
 -7 -1 2 14 5.8
 -7 1 2 16.9 5.2
 -7 1 2 21.9 7.7
 -6 -1 2 3.4 4
 -6 -1 2 1.7 5.6
 -6 1 2 -3.8 3.4
 -6 1 2 -3.6 4.8
 -5 -1 2 18.8 5.8
 -5 -1 2 23 5.9
 -5 1 2 23.3 6.7
 -5 1 2 17.5 5.7
 -4 -1 2 3.6 3.2
 -4 -1 2 0.9 2.8
 -4 1 2 -2.8 2.9
 -4 1 2 2.4 3.3
 -3 -1 2 67.19 7.4
 -3 -1 2 53.69 7.5
 -3 1 2 60.89 7.5
 -2 -1 2 949.01 23.5
 -2 -1 2 966.7 25.7
 -2 1 2 955.7 26.1
 -1 -1 2 8807.02 121.29
 -1 1 2 8950.5 130.89
 -1 1 2 8940.41 120.19
 0 -1 -2 1415.36 22.7
 0 -1 2 1401.26 25.4
 0 -1 -2 1382.16 24.7
 0 -1 2 1444.56 26
 0 -1 -2 1394.76 25.9
 0 1 2 1435.56 26.5
 0 1 -2 1446.16 23.2
 0 1 -2 1423.36 25.7
 0 1 -2 1414.36 25.3
 0 1 2 1421.06 23.4
 0 1 2 1349.27 24.8
 1 -1 2 13.6 4
 -1 -1 -2 12.9 3.6
 -1 -1 -2 9.5 3.1
 1 -1 2 10 3.7
 1 -1 2 13.3 3.9
 -1 -1 -2 13.1 3.5
 -1 1 -2 13.7 3.5
 -1 1 -2 9.8 3.5
 1 1 2 12.4 3.5
 1 1 2 14.3 3.9
 1 1 2 9 3.7
 -1 1 -2 6.7 2.9
 -2 -1 -2 2027 38.7
 2 -1 2 2020.5 34.8
 2 -1 2 2003.6 38.2
 2 -1 2 2106.19 38.4
 -2 -1 -2 1956 39.3
 -2 -1 -2 1994.5 44.9
 -2 1 -2 2019 39.5
 -2 1 -2 1932.71 39.3
 2 1 2 2002.8 37.3
 2 1 2 1967.9 45.4
 -2 1 -2 2033.9 46
 -3 -1 -2 28.7 5.1
 3 -1 2 30.4 4
 -3 -1 -2 30.3 5.2
 -3 -1 -2 28.7 6.6
 -3 1 -2 15.9 4.6
 -3 1 -2 36.9 6.1
 -3 1 -2 28.3 3.8
 -3 1 -2 27.6 5.1
 -4 -1 -2 -0.1 3.1
 4 -1 2 2 2.2
 -4 -1 -2 5.8 3.5
 -4 -1 -2 1.6 3.6
 -4 1 -2 5.8 3.8
 -4 1 -2 6.6 4
 -4 1 -2 6.6 3.4
 -5 -1 -2 76.29 13.8
 -5 -1 -2 91.79 15.3
 -5 -1 -2 82.19 9.3
 -5 1 -2 96.49 10.2
 -5 1 -2 101.19 15.5
 -5 1 -2 77.09 14.3
 -6 -1 -2 -1.2 3.9
 -6 -1 -2 -3 4.1
 -6 -1 -2 -3 6.3
 -6 1 -2 -2.7 5.4
 -6 1 -2 10.9 4.5
 -6 1 -2 -3.3 4.7
 -7 -2 2 4.7 5
 -7 2 2 3.4 4.8
 -7 2 2 -0.1 6.9
 -6 -2 2 223.98 21.5
 -6 -2 2 200.78 13.2
 -6 2 2 199.88 19.6
 -6 2 2 209.88 15.4
 -5 -2 2 1 2.9
 -5 -2 2 -0.2 3.9
 -5 2 2 7.4 4.7
 -4 -2 2 -1.7 2.5
 -4 -2 2 4.3 3.7
 -4 2 2 0.7 3.5
 -3 -2 2 35.6 6
 -3 -2 2 52.19 6.5
 3 -2 -2 30.6 5.9
 -3 2 2 38.5 6.3
 -2 -2 2 4.8 2.4
 2 -2 -2 4 3
 -2 2 2 4.9 3.4
 1 -2 -2 8957.7 131.69
 -1 -2 2 8620.54 119.99
 1 2 -2 9020.1 121.19
 -1 2 2 8867.11 131.79
 -1 2 2 8917.41 123.39
 0 -2 -2 303.37 7.8
 0 -2 -2 279.47 10.1
 0 -2 -2 287.87 9.2
 0 -2 2 296.07 10.1
 0 -2 -2 290.37 10.7
 0 -2 2 289.67 9.8
 0 2 2 305.17 11
 0 2 2 296.97 8.4
 0 2 2 305.77 10.7
 0 2 -2 299.17 9.6
 0 2 -2 289.37 9.8
 0 2 2 287.37 9.1
 1 -2 2 449.76 15.4
 -1 -2 -2 438.66 13.4
 -1 -2 -2 437.16 14.9
 1 -2 2 431.36 15.2
 1 -2 2 439.26 13.7
 -1 2 -2 420.36 14.2
 1 2 2 449.46 15.2
 1 2 2 429.16 11.2
 -1 2 -2 414.56 14.4
 1 2 2 407.06 13.7
 1 2 2 424.46 15.4
 -2 -2 -2 6.1 2.7
 -2 -2 -2 5 2.9
 2 -2 2 7 2.2
 2 -2 2 6.5 3.2
 2 -2 2 12.6 3.2
 -2 -2 -2 5.7 2.8
 -2 2 -2 1.6 2.5
 2 2 2 0.7 2.5
 -2 2 -2 6.6 2.4
 -2 2 -2 4.9 3
 2 2 2 2.1 2.3
 2 2 2 4.5 2.4
 -3 -2 -2 -2.1 2.3
 -3 -2 -2 0.7 2.6
 3 -2 2 0.4 2
 3 -2 2 0.2 1.7
 -3 -2 -2 -0.8 2.4
 -3 2 -2 1.3 2.4
 -3 2 -2 0.4 2
 -3 2 -2 -0.3 3
 -3 2 -2 -0.3 2.5
 -4 -2 -2 0.3 2.8
 -4 -2 -2 3.2 3.1
 4 -2 2 3.6 2.5
 -4 -2 -2 -0.4 2.6
 -4 2 -2 -4.1 3
 -4 2 -2 -1.2 2.1
 -4 2 -2 -1.2 2.8
 -4 2 -2 2.2 3.3
 -5 -2 -2 -3.8 3
 -5 -2 -2 -0.5 4
 -5 -2 -2 -3.9 8.9
 -5 2 -2 -6.1 3.4
 -5 2 -2 -3.1 5.1
 -5 2 -2 -1 3.9
 -6 -2 -2 6.1 4.5
 -6 -2 -2 -5.6 6.3
 -6 2 -2 -11.2 5.8
 -6 2 -2 3.9 4.8
 -6 2 -2 -3.4 3.8
 -7 -3 2 4.3 5
 -7 3 2 14.1 6.6
 -7 3 2 -0.5 4.8
 -6 -3 2 121.79 10
 -6 -3 2 124.09 16.3
 -6 3 2 127.99 16.5
 -6 3 2 133.99 13.1
 -5 -3 2 3.4 6
 -5 -3 2 4.2 4.3
 -5 3 2 3.1 5.1
 -5 3 2 4.3 4.1
 4 -3 -2 145.89 12.6
 -4 -3 2 137.69 10.5
 -4 -3 2 157.88 13.1
 -4 3 2 153.58 12.5
 3 -3 -2 461.75 19.9
 -3 -3 2 418.86 17.6
 -3 -3 2 437.86 17.5
 -3 3 2 447.26 24
 2 -3 -2 75.79 7.9
 -2 -3 2 64.59 5.8
 -2 3 2 78.89 8.1
 2 3 -2 76.49 6.5
 -1 -3 2 9371.36 135.19
 1 -3 -2 9628.34 143.49
 1 -3 -2 9654.83 132.29
 1 -3 -2 9999 135.39
 -1 -3 2 9531.05 129.69
 -1 -3 2 9611.04 131.49
 -1 3 2 9724.03 135.59
 -1 3 2 9489.15 142.69
 -1 3 2 9550.54 133.19
 1 3 -2 9702.73 131.39
 0 -3 -2 696.73 18.1
 0 -3 -2 663.23 15.6
 0 -3 -2 694.03 13.9
 0 -3 2 669.73 16.4
 0 3 2 673.93 14.4
 0 3 2 690.53 17.7
 0 3 -2 675.23 16.1
 0 3 2 657.83 15.8
 0 3 2 677.53 18
 0 3 -2 647.64 16.6
 1 -3 2 1831.92 35.5
 -1 -3 -2 1735.33 35.7
 1 -3 2 1937.31 36.9
 -1 -3 -2 1896.81 36.1
 -1 -3 -2 1886.01 31
 -1 -3 -2 1805.92 34.2
 1 -3 2 1870.61 36.3
 1 3 2 1861.11 36.2
 1 3 2 1800.42 34
 -1 3 -2 1830.42 36
 1 3 2 1903.91 37.4
 1 3 2 1913.41 31.2
 2 -3 2 161.48 9.4
 -2 -3 -2 164.68 9
 2 -3 2 167.98 9.6
 2 -3 2 170.18 9.2
 -2 -3 -2 176.18 14.9
 -2 -3 -2 167.78 9.9
 2 3 2 172.78 11.9
 2 3 2 156.28 8.8
 -2 3 -2 165.78 9
 2 3 2 167.58 8.4
 -2 3 -2 172.78 10
 -3 -3 -2 278.97 16.9
 3 -3 2 282.37 12.7
 -3 -3 -2 298.37 13.4
 -3 -3 -2 277.57 13.8
 3 -3 2 291.87 11.9
 3 -3 2 297.67 12.1
 -3 3 -2 295.37 14.2
 3 3 2 281.57 17.8
 -3 3 -2 303.17 18.7
 -3 3 -2 309.27 12.9
 -4 -3 -2 6.9 4
 -4 -3 -2 2.1 3.5
 -4 -3 -2 7 3.5
 4 -3 2 4.3 2.8
 -4 3 -2 9.7 5.2
 -4 3 -2 6.2 2.9
 -4 3 -2 8.7 4.4
 -4 3 -2 15.3 5.2
 -5 -3 -2 47.1 10.8
 5 -3 2 56.89 7.7
 -5 -3 -2 68.49 8.3
 -5 3 -2 81.09 11.2
 -5 3 -2 60.69 7.2
 -5 3 -2 55.79 15.6
 -5 3 -2 48.8 8.3
 -6 -3 -2 -0.4 7.3
 -6 -3 -2 13.7 5.2
 -6 -3 -2 7.5 4.7
 -6 3 -2 12.7 5.5
 -6 3 -2 0.3 4.2
 -6 3 -2 1.9 6.6
 -7 -4 2 30.3 9.2
 -7 4 2 24.1 7.4
 -7 4 2 21 8.1
 -6 -4 2 1.8 4.2
 -6 -4 2 15.8 6
 -6 4 2 4.5 4.8
 -6 4 2 11.2 6.8
 -5 -4 2 -1.8 4
 -5 -4 2 -3.1 4.4
 -5 4 2 -0.9 3.8
 -4 -4 2 -0.2 3.1
 -4 -4 2 4 3.3
 4 -4 -2 3.3 4
 -4 4 2 3.1 4.2
 -3 -4 2 798.62 25.5
 3 -4 -2 847.42 28.7
 -3 4 2 807.22 28.1
 -2 -4 2 105.49 6.8
 2 -4 -2 111.49 9.5
 -2 4 2 108.49 6.9
 -2 4 2 108.69 9.7
 2 4 -2 118.89 7.8
 -2 4 2 112.09 6.1
 -1 -4 2 4503.75 68.89
 1 -4 -2 4522.85 70.19
 1 -4 -2 4620.64 78.79
 -1 -4 2 4510.45 64.49
 1 -4 -2 4697.63 68.59
 -1 -4 2 4766.42 67.89
 -1 4 2 4642.24 69.29
 -1 4 2 4619.64 71.79
 -1 4 2 4555.24 77.69
 -1 4 2 4604.24 68.89
 1 4 -2 4662.73 67.19
 0 -4 -2 183.28 8.3
 0 -4 -2 181.38 9.7
 0 -4 -2 178.58 9.7
 0 -4 2 194.78 9.1
 0 -4 2 174.08 9.3
 0 -4 -2 195.38 7.1
 0 4 2 188.28 10.2
 0 4 2 172.88 9.7
 0 4 2 173.48 8.3
 0 4 -2 180.88 8.7
 1 -4 2 916.51 23.1
 1 -4 2 882.91 22.7
 -1 -4 -2 869.51 20.9
 -1 -4 -2 906.71 21.9
 -1 -4 -2 852.51 22.6
 1 -4 2 891.51 23.3
 1 4 2 878.71 18.8
 -1 4 -2 902.91 23.2
 -1 4 -2 918.11 23.5
 1 4 2 859.41 20.7
 1 4 2 860.71 22.5
 1 4 2 858.81 22.5
 -1 4 -2 884.91 22.3
 2 -4 2 3.9 2.5
 -2 -4 -2 6 2.8
 2 -4 2 5.7 3.1
 2 -4 2 2.8 2.8
 -2 -4 -2 2.5 2.6
 -2 -4 -2 5.4 2.5
 -2 4 -2 3.4 2.6
 2 4 2 6.2 2.8
 2 4 2 6.1 2.7
 -2 4 -2 0.9 2.7
 -2 4 -2 2 3
 2 4 2 5.1 2.9
 -3 -4 -2 5.1 3.3
 3 -4 2 7.9 2.6
 3 -4 2 3.6 2.9
 3 -4 2 5.2 3.1
 -3 -4 -2 5.5 3
 -3 -4 -2 4.7 3.2
 -3 4 -2 5.9 2.7
 -3 4 -2 6.3 3.6
 3 4 2 4.4 3.7
 -4 -4 -2 17.4 5.3
 -4 -4 -2 28.5 5.2
 -4 -4 -2 28.4 6.1
 4 -4 2 29.3 5.9
 -4 4 -2 26 5.4
 -4 4 -2 30.9 6.5
 -4 4 -2 28.8 5.6
 -4 4 -2 25 7.4
 5 -4 2 22.6 5.6
 -5 -4 -2 16.4 4.8
 -5 -4 -2 21.8 8.5
 -5 -4 -2 12.4 6.2
 -5 4 -2 20.8 5.6
 -5 4 -2 27.3 8.8
 -5 4 -2 24.7 8.9
 -5 4 -2 14.7 6.4
 -6 -4 -2 9.1 5.1
 -6 -4 -2 1.8 6.8
 -6 -4 -2 3.7 5.9
 -6 4 -2 26 7
 -6 4 -2 8.1 5.1
 -6 4 -2 4.9 5.4
 -7 -5 2 6.5 6.7
 -7 5 2 8.7 7
 -7 5 2 5.8 6.4
 -6 -5 2 2.8 4.1
 -6 -5 2 3 5.4
 -6 5 2 3.9 4.2
 -6 5 2 2.8 5.7
 5 -5 -2 33.4 7.7
 -5 -5 2 45.9 7.9
 -5 -5 2 40.8 8.1
 -5 5 2 42.3 6.3
 -5 5 2 50.69 9.4
 -4 -5 2 316.77 15.7
 -4 -5 2 327.47 17.8
 4 -5 -2 348.37 19.7
 -4 5 2 352.96 19.8
 -4 5 2 334.07 14.3
 -4 5 2 336.77 13.2
 -3 -5 2 73.29 9.3
 3 -5 -2 79.99 9.7
 -3 5 2 77.99 7.1
 3 5 -2 76.79 8.4
 -3 5 2 79.49 9.7
 -3 5 2 74.99 6.1
 -2 -5 2 156.48 7.9
 2 -5 -2 157.08 11.7
 2 5 -2 155.28 9.1
 -2 5 2 162.08 7.9
 -2 5 2 156.18 11.7
 -2 5 2 152.08 8.9
 -1 -5 2 369.96 11.4
 1 -5 -2 391.56 16.5
 1 -5 -2 374.56 13.3
 1 -5 -2 396.66 12.2
 -1 -5 2 375.86 9.1
 -1 -5 2 362.76 12.4
 1 5 -2 382.36 10.1
 -1 5 2 386.46 12.3
 -1 5 2 401.86 16.9
 1 5 -2 368.76 11.4
 -1 5 2 365.66 11.4
 -1 5 2 366.86 13.8
 1 5 -2 379.86 10.3
 0 -5 2 912.91 23.1
 0 -5 -2 903.61 23.7
 0 -5 -2 838.62 22.8
 0 -5 2 830.72 23.6
 0 -5 -2 893.11 20.8
 0 -5 2 870.71 21.4
 0 -5 -2 915.91 18.6
 0 5 2 861.31 23.8
 0 5 -2 888.61 22.9
 0 5 2 883.11 20.9
 0 5 -2 894.11 21.2
 0 5 2 869.71 23.2
 1 -5 2 1852.81 37.9
 -1 -5 -2 1783.42 37.2
 1 -5 2 1830.02 37.1
 -1 -5 -2 1774.62 34.6
 -1 -5 -2 1790.62 33.4
 -1 -5 -2 1804.32 34.9
 1 -5 2 1773.82 37.9
 1 5 2 1717.13 36.1
 1 5 2 1824.82 33
 1 5 2 1825.12 37.1
 -1 5 -2 1624.04 35.6
 -1 5 -2 1810.02 37.9
 -1 5 -2 1778.62 38
 1 5 2 1793.82 34.5
 2 -5 2 1.5 2.3
 -2 -5 -2 1.5 2.3
 -2 -5 -2 0.9 2.5
 2 -5 2 2.5 2.7
 -2 -5 -2 0.8 2.3
 2 -5 2 1.7 2.8
 2 5 2 2.4 2.2
 2 5 2 1 2.5
 -2 5 -2 2.8 2.5
 -2 5 -2 -0.2 2.3
 -2 5 -2 3.2 2.8
 2 5 2 3.6 2.3
 -3 -5 -2 35.5 6.8
 3 -5 2 33.7 6
 3 -5 2 45.1 6.4
 -3 -5 -2 39.9 6.5
 3 -5 2 40.7 5.9
 -3 -5 -2 35.7 6.4
 -3 5 -2 41.9 7.1
 -3 5 -2 44.5 6.4
 -3 5 -2 31.6 5.9
 3 5 2 33.6 6.8
 -4 -5 -2 72.99 9.5
 -4 -5 -2 75.69 10.6
 4 -5 2 62.59 8
 -4 -5 -2 73.29 8.1
 -4 5 -2 63.19 9.3
 -4 5 -2 72.59 8.1
 5 -5 2 77.29 9.8
 -5 -5 -2 66.79 13
 -5 -5 -2 84.59 12.7
 -5 -5 -2 62.89 8.4
 -5 5 -2 57.99 11.6
 -5 5 -2 76.59 10.2
 -5 5 -2 60.89 9.8
 -5 5 -2 73.89 8.6
 -6 -5 -2 2.3 7.2
 -6 -5 -2 -3.1 4.5
 -6 -5 -2 -2.5 3.7
 6 -5 2 -3.6 4.2
 -6 5 -2 7.9 6.6
 -6 5 -2 2.2 4.8
 -6 5 -2 -2 6
 -7 -6 2 -2.3 5.8
 -7 6 2 16.1 6.5
 -7 6 2 8.2 7.2
 -7 6 2 -0.7 6.1
 -6 -6 2 18.6 4.8
 -6 -6 2 12.9 6.1
 -6 6 2 28.4 7.7
 -6 6 2 27.3 5.5
 -6 6 2 18.3 8.1
 -6 6 2 16.1 6.7
 -5 -6 2 25.2 6.3
 -5 -6 2 23.9 5.9
 5 -6 -2 21.1 6.9
 -5 6 2 16.1 6.1
 -5 6 2 13.2 5
 -5 6 2 17.3 4.6
 4 -6 -2 67.19 10.3
 -4 -6 2 69.59 9
 -4 -6 2 64.09 7.9
 -4 6 2 60.69 11.5
 -4 6 2 60.99 6.6
 -4 6 2 67.79 10.2
 3 -6 -2 237.38 16
 -3 -6 2 231.48 13.6
 3 6 -2 232.18 13.9
 -3 6 2 223.88 11.7
 -3 6 2 209.58 15
 -3 6 2 242.78 10.9
 -2 -6 2 375.56 11.1
 -2 -6 2 369.26 12.5
 2 -6 -2 378.56 18.4
 2 -6 -2 371.26 11.7
 2 -6 -2 363.76 12.3
 -2 -6 2 359.86 12.1
 -2 6 2 393.86 20.6
 2 6 -2 374.56 14.1
 -2 6 2 380.96 14.7
 -2 6 2 352.86 12.7
 1 -6 -2 177.58 8.7
 1 -6 -2 192.18 10.1
 -1 -6 2 178.88 6.5
 -1 -6 2 171.48 9.2
 1 -6 -2 194.88 12.1
 -1 -6 2 189.98 8.6
 1 6 -2 184.38 7.5
 -1 6 2 185.78 8.2
 -1 6 2 194.28 9.2
 -1 6 2 175.68 11.9
 1 6 -2 184.38 7
 -1 6 2 191.48 10.7
 0 -6 2 233.18 12.4
 0 -6 2 250.07 12
 0 -6 -2 257.97 12.2
 0 -6 -2 262.67 9.2
 0 -6 -2 250.07 12.5
 0 -6 2 263.87 11.4
 0 -6 -2 241.28 10.3
 0 6 2 253.97 12.5
 0 6 2 249.68 12.5
 0 6 -2 251.67 8.5
 0 6 -2 256.07 12.1
 0 6 2 250.57 10.7
 0 6 -2 250.97 10.6
 -1 -6 -2 38.4 4.9
 -1 -6 -2 36.4 5.2
 -1 -6 -2 37.7 6
 1 -6 2 25.1 4.6
 -1 -6 -2 35.4 4.6
 1 -6 2 33.9 5.7
 1 -6 2 41.5 5.9
 1 6 2 43.7 5
 -1 6 -2 40.8 5.9
 1 6 2 39.5 5
 1 6 2 43.5 5.3
 1 6 2 34.2 5.6
 -1 6 -2 42.4 6.2
 -1 6 -2 30.5 5.4
 2 -6 2 76.09 7.9
 -2 -6 -2 79.69 7.1
 -2 -6 -2 99.79 8.6
 2 -6 2 92.79 8.2
 2 -6 2 83.39 8.4
 -2 -6 -2 93.29 8.4
 2 6 2 80.89 8.8
 2 6 2 83.59 6.8
 2 6 2 91.19 7.6
 -2 6 -2 76.79 7.7
 2 6 2 82.79 4.6
 -2 6 -2 92.69 9
 -2 6 -2 91.29 8.6
 -3 -6 -2 1.9 2.5
 -3 -6 -2 1.2 3
 3 -6 2 3.6 2.8
 3 -6 2 1.4 2.8
 3 -6 2 -1.4 2.7
 -3 -6 -2 -0.4 2.9
 -3 6 -2 3.7 3.3
 -3 6 -2 4.6 3.5
 -3 6 -2 1.2 2.6
 -4 -6 -2 -0.2 3.1
 -4 -6 -2 -1.1 3.5
 4 -6 2 -1.9 2.7
 -4 -6 -2 -5.9 2.7
 -4 6 -2 4.6 3.4
 -4 6 -2 5.2 7.5
 -5 -6 -2 15.9 6
 -5 -6 -2 12.8 4.5
 5 -6 2 13.2 5.9
 -5 -6 -2 13.9 6.3
 -5 6 -2 14.3 7.7
 -5 6 -2 11.4 4.5
 -5 6 -2 8.6 4.7
 -5 6 -2 13.7 6.4
 -6 -6 -2 6.3 4.2
 -6 -6 -2 -0.6 5.6
 -6 -6 -2 16.5 8.5
 6 -6 2 9.9 4.9
 -6 6 -2 2 4.4
 -6 6 -2 6 5.9
 -6 6 -2 -7.1 6.7
 -6 -7 2 0.7 4.9
 -6 -7 2 -1.7 3.1
 -6 7 2 1.7 4.8
 -6 7 2 8.9 5.5
 -6 7 2 2.7 4.8
 -5 -7 2 12.1 4
 5 -7 -2 14.4 6
 -5 -7 2 17.4 5.9
 -5 7 2 14.1 6.5
 -5 7 2 17.2 4.6
 4 -7 -2 4.3 4.8
 -4 -7 2 8.8 3.6
 -4 7 2 7.5 3.3
 -4 7 2 5.2 3.4
 -4 7 2 2.4 4.5
 -3 -7 2 283.67 13.4
 3 -7 -2 267.57 17.6
 -3 7 2 274.27 12.3
 -3 7 2 282.47 17.8
 3 7 -2 245.58 14.5
 -3 7 2 239.58 14.1
 2 -7 -2 64.79 6
 -2 -7 2 69.29 5.4
 -2 -7 2 68.79 6.2
 2 -7 -2 73.99 6.1
 2 -7 -2 52.39 8.2
 -2 -7 2 66.69 5.4
 -2 7 2 66.79 6.2
 2 7 -2 60.49 6.1
 -2 7 2 67.29 9.1
 -2 7 2 64.79 7.4
 -1 -7 2 170.58 6.9
 -1 -7 2 171.48 8.8
 1 -7 -2 166.48 12
 -1 -7 2 156.48 10.4
 -1 -7 2 165.98 9.6
 1 -7 -2 144.39 9.3
 1 -7 -2 176.88 9.3
 -1 7 2 166.38 12
 -1 7 2 168.28 8.3
 1 7 -2 171.08 7.8
 -1 7 2 169.38 9.2
 -1 7 2 172.98 10.8
 1 7 -2 163.08 7
 1 7 -2 169.78 9.1
 0 -7 -2 1394.96 34.4
 0 -7 2 1404.86 31.4
 0 -7 2 1392.36 34.4
 0 -7 -2 1402.36 30.2
 0 -7 -2 1455.45 27.9
 0 -7 -2 1439.36 33.5
 0 -7 2 1414.66 33
 0 7 -2 1435.66 30.4
 0 7 2 1347.07 27.8
 0 7 2 1431.36 30.5
 0 7 2 1452.85 34.5
 0 7 2 1383.16 33.3
 0 7 -2 1395.36 26.3
 0 7 -2 1422.56 32.7
 -1 -7 -2 775.62 23.6
 1 -7 2 770.42 24.7
 -1 -7 -2 758.42 21.4
 -1 -7 -2 767.12 21.8
 -1 -7 -2 769.12 21.2
 1 -7 2 762.82 23.6
 1 -7 2 763.52 22.7
 -1 7 -2 742.13 22.1
 1 7 2 799.72 23.6
 1 7 2 754.22 20.7
 -1 7 -2 765.32 24.8
 1 7 2 785.22 22.2
 1 7 2 762.12 20.9
 -1 7 -2 801.62 25.1
 -2 -7 -2 45.9 6.8
 -2 -7 -2 47.3 6.4
 2 -7 2 45.9 8.3
 2 -7 2 43.4 7
 -2 -7 -2 48.5 7.2
 2 -7 2 44.6 6.9
 -2 -7 -2 44.7 4.5
 -2 7 -2 36.6 6.4
 -2 7 -2 46.2 7.1
 2 7 2 43.5 6.3
 -2 7 -2 50.89 7.2
 2 7 2 45 4.3
 2 7 2 43.1 5.3
 2 7 2 44 7
 3 -7 2 338.37 18.6
 3 -7 2 323.37 15.2
 -3 -7 -2 312.67 14.6
 -3 -7 -2 322.47 17.5
 -3 -7 -2 335.57 16.9
 3 -7 2 313.37 16.9
 -3 7 -2 334.47 17.6
 -3 7 -2 326.37 17.1
 3 7 2 326.27 19.5
 3 7 2 311.87 12.5
 -3 7 -2 312.37 16.2
 -4 -7 -2 220.88 16.3
 -4 -7 -2 206.28 12.7
 -4 -7 -2 162.58 14.2
 4 -7 2 213.08 15
 4 7 2 225.58 18.5
 -4 7 -2 234.08 15
 -4 7 -2 218.98 15.6
 -4 7 -2 199.58 14.8
 -5 -7 -2 31.5 9.3
 5 -7 2 24.1 6.6
 -5 -7 -2 17.1 5.4
 -5 -7 -2 20.1 5.2
 -5 7 -2 15.8 4.7
 -5 7 -2 28.6 7
 -5 7 -2 13.2 6.4
 6 -7 2 -0.2 4.6
 -6 -7 -2 -1.6 5.5
 -6 -7 -2 5.7 4.3
 -6 -7 -2 4.8 8.1
 -6 7 -2 -1.3 5.2
 -6 7 -2 -3.4 6.7
 -6 7 -2 -10.5 7.3
 -6 -8 2 7.5 4.4
 6 -8 -2 5.1 6.5
 -6 8 2 0.2 4.9
 -6 8 2 -7.9 4.9
 -6 8 2 4.9 5.1
 5 -8 -2 11.5 6
 -5 -8 2 0.6 3.3
 -5 8 2 -2.5 4.2
 -5 8 2 13.8 5.8
 -4 -8 2 69.59 8.4
 4 -8 -2 50.19 9.4
 -4 8 2 69.59 12.1
 -4 8 2 76.29 8.1
 -4 8 2 62.29 8.4
 4 8 -2 59.89 14.5
 -3 -8 2 -4 2.2
 3 -8 -2 0.4 3.7
 -3 -8 2 1.1 2.5
 -3 -8 2 1 2.1
 3 8 -2 -0.3 2.3
 -3 8 2 -2.8 2.9
 -3 8 2 3.8 2.7
 -3 8 2 1.7 3.2
 2 -8 -2 72.69 6.5
 -2 -8 2 80.19 6.5
 2 -8 -2 67.19 6.6
 2 -8 -2 53.79 8.8
 -2 -8 2 70.59 7.5
 -2 -8 2 73.69 5.7
 -2 -8 2 72.39 7.1
 2 8 -2 75.89 6.7
 -2 8 2 82.09 7
 -2 8 2 69.29 9.6
 -1 -8 2 14.7 2.5
 1 -8 -2 11.6 3.6
 -1 -8 2 17.8 4.1
 -1 -8 2 23.8 4.4
 -1 -8 2 22.8 4.3
 1 -8 -2 24.3 5.1
 1 -8 -2 22.7 4.5
 1 8 -2 25.5 4.1
 -1 8 2 20.2 3.9
 1 8 -2 16.6 2.8
 1 8 -2 21.6 4.1
 -1 8 2 19.1 4.7
 -1 8 2 15 4.4
 -1 8 2 13.8 2.8
 0 -8 -2 1121.29 30.3
 0 -8 2 1123.09 31.7
 0 -8 -2 1128.69 31.3
 0 -8 -2 1162.88 25.2
 0 -8 -2 1156.58 27.5
 0 -8 2 1136.89 30
 0 -8 2 1175.98 28.8
 0 8 2 1169.68 30.9
 0 8 2 1157.18 27.6
 0 8 -2 1135.49 27.2
 0 8 2 1168.68 31.6
 0 8 -2 1146.29 23.5
 0 8 2 1105.89 25
 0 8 -2 1193.78 30.4
 1 -8 2 856.51 27.7
 1 -8 2 834.22 24.9
 -1 -8 -2 829.32 26.9
 1 -8 2 829.02 25.9
 -1 -8 -2 854.21 26.1
 -1 -8 -2 844.22 21.5
 -1 -8 -2 863.81 24.4
 1 8 2 839.32 25.4
 1 8 2 841.12 22.7
 1 8 2 812.62 23.4
 -1 8 -2 859.61 26.7
 -1 8 -2 863.41 27.8
 1 8 2 849.52 23.5
 -2 -8 -2 16.5 3.8
 2 -8 2 23.2 5.6
 -2 -8 -2 26.4 6.1
 2 -8 2 31.2 6.6
 -2 -8 -2 21.7 4.5
 2 -8 2 24.9 5.4
 -2 -8 -2 25.6 4.1
 -2 8 -2 21.8 5
 2 8 2 16.1 4
 -2 8 -2 16.5 4.7
 2 8 2 21.3 4.8
 -2 8 -2 22.6 5.7
 2 8 2 23 3.8
 2 8 2 24.6 4.4
 -3 -8 -2 4.4 3.2
 3 -8 2 4.5 3.8
 3 -8 2 6.1 4.1
 -3 -8 -2 9 3.8
 -3 -8 -2 3.4 4.4
 3 -8 2 10.3 3.9
 -3 8 -2 5.7 4.2
 -3 8 -2 6.2 4.5
 -3 8 -2 8.5 4.1
 3 8 2 2.9 4.5
 4 -8 2 16.7 5.7
 -4 -8 -2 14.7 4.2
 -4 -8 -2 17.6 5.8
 -4 -8 -2 12 6.7
 -4 8 -2 10.1 5.2
 -4 8 -2 13.6 5.5
 4 8 2 16.1 4.9
 -4 8 -2 13.4 5.2
 5 -8 2 -3.5 4.2
 -5 -8 -2 3.2 4
 -5 -8 -2 -1.3 3.5
 -5 -8 -2 -1.9 6.1
 -5 8 -2 8.6 5.2
 -5 8 -2 2.4 3.9
 -6 -8 -2 30.8 9.6
 -6 -8 -2 7.9 5.7
 6 -8 2 31 7.6
 -6 -8 -2 6.9 5.1
 -6 8 -2 13.7 7.1
 -6 8 -2 2.8 5.4
 -6 8 -2 18.8 8.2
 6 -9 -2 16.3 6.2
 -6 -9 2 -3.9 4.1
 -6 9 2 3.3 4.9
 -6 9 2 8.5 6.3
 -6 9 2 -1.9 5.3
 5 -9 -2 -0.6 5.8
 -5 -9 2 -3.9 3
 -5 -9 2 -5 3.1
 -5 -9 2 3.2 3.8
 -5 9 2 -2.9 3.7
 -5 9 2 -5.4 3.7
 -5 9 2 2.6 4.9
 4 -9 -2 8.1 5.4
 -4 -9 2 8.1 3.4
 -4 -9 2 10.5 3.4
 -4 -9 2 11 3.9
 -4 9 2 5.5 4.7
 -4 9 2 12.2 5.2
 -4 9 2 5.3 4
 4 9 -2 4.5 4
 3 -9 -2 70.99 6.3
 -3 -9 2 65.89 6.9
 -3 -9 2 55.89 6.1
 -3 -9 2 60.39 7.5
 3 -9 -2 47.4 10.8
 -3 -9 2 43.9 6.8
 -3 9 2 40.8 8.5
 -3 9 2 57.59 8.4
 -3 9 2 50.79 7.3
 3 9 -2 54.29 7.9
 -2 -9 2 633.94 17.1
 -2 -9 2 599.94 18.4
 2 -9 -2 597.14 25.9
 2 -9 -2 593.04 20.1
 -2 -9 2 583.54 20
 2 -9 -2 638.44 19.6
 -2 -9 2 585.94 21.8
 -2 9 2 627.24 22.8
 2 9 -2 626.44 19.6
 -2 9 2 643.04 26.9
 -2 9 2 590.94 19.9
 -1 -9 2 7.3 2.2
 -1 -9 2 11.5 3.6
 -1 -9 2 5.8 3
 1 -9 -2 6.8 3.3
 1 -9 -2 8.3 4.3
 1 -9 -2 7.1 3.4
 -1 -9 2 7.4 3.4
 -1 9 2 5.7 3.6
 -1 9 2 8.3 3.8
 1 9 -2 9.6 2.3
 1 9 -2 4.9 2.4
 -1 9 2 4.6 2.5
 -1 9 2 7.9 3.1
 1 9 -2 7.9 3.4
 0 -9 2 398.96 17.4
 0 -9 2 420.76 16.8
 0 -9 -2 420.66 18.1
 0 -9 -2 395.96 15.6
 0 -9 -2 388.66 18
 0 -9 -2 403.06 13.7
 0 -9 2 389.36 18.4
 0 9 2 416.96 18.3
 0 9 2 369.86 17.7
 0 9 2 383.46 13.7
 0 9 -2 416.46 21.1
 0 9 2 401.26 15.6
 0 9 -2 418.26 12.7
 0 9 -2 391.26 15.2
 -1 -9 -2 1597.74 39.4
 -1 -9 -2 1560.64 37.1
 1 -9 2 1537.95 37.3
 -1 -9 -2 1568.54 35.4
 1 -9 2 1545.45 41
 1 -9 2 1536.05 39
 -1 -9 -2 1579.14 33
 1 9 2 1531.15 34.6
 -1 9 -2 1550.44 36.6
 1 9 2 1589.54 36.2
 -1 9 -2 1606.44 41.2
 1 9 2 1557.54 38.4
 -1 9 -2 1564.04 39.5
 1 9 2 1537.25 35.6
 -2 -9 -2 1.9 2.3
 -2 -9 -2 -0.8 3.1
 -2 -9 -2 1.6 2.7
 -2 -9 -2 1.8 2.4
 2 -9 2 4.1 3.9
 2 -9 2 4.7 3.6
 2 -9 2 3.5 3
 2 9 2 2.4 2.3
 2 9 2 1.7 2
 -2 9 -2 5.9 3.2
 -2 9 -2 2.9 3.9
 -2 9 -2 2.8 3.7
 2 9 2 6.3 2.7
 -3 -9 -2 60.39 7.9
 3 -9 2 57.69 8.8
 3 -9 2 54.39 8
 -3 -9 -2 51.19 7.8
 3 -9 2 57.39 8.3
 -3 -9 -2 53.79 8.8
 -3 9 -2 64.99 9
 3 9 2 61.29 6.3
 -3 9 -2 66.29 9.6
 3 9 2 62.39 7
 -3 9 -2 62.39 9.7
 -4 -9 -2 117.09 12.1
 4 -9 2 122.49 10.5
 -4 -9 -2 125.39 10.5
 -4 -9 -2 151.38 14.1
 4 -9 2 129.19 12.9
 4 -9 2 133.59 10.1
 -4 9 -2 107.69 12.3
 4 9 2 124.19 13.8
 -4 9 -2 116.69 12.4
 -4 9 -2 119.69 12.1
 -5 -9 -2 2.6 6.4
 -5 -9 -2 -3.4 3.6
 -5 -9 -2 0.5 3.7
 5 -9 2 2.8 5
 -5 9 -2 8.4 5.1
 -5 9 -2 1.9 4.2
 5 9 2 12.8 4.7
 6 -9 2 -8.5 6.1
 -6 -9 -2 1.3 4.8
 -6 9 -2 -11.1 8.2
 -6 9 -2 15.3 7.3
 -6 9 -2 5.6 5.8
 -6 9 -2 -8.9 4.7
 -6 -10 2 -2.1 4.5
 -6 10 2 -9.3 4.7
 -6 10 2 -3.9 6.1
 -5 -10 2 65.49 7.6
 -5 -10 2 48.8 7.7
 -5 -10 2 59.89 9.4
 5 -10 -2 44.6 9.5
 -5 -10 2 52.49 7.8
 -5 10 2 58.69 9.9
 -5 10 2 58.19 8.6
 -5 10 2 55.39 9.9
 -4 -10 2 2.7 2.7
 4 -10 -2 2.8 4.4
 -4 -10 2 7.2 4.9
 -4 -10 2 2.7 3.1
 -4 -10 2 4.4 3.4
 -4 10 2 0.1 4.8
 -4 10 2 2.4 3.9
 4 10 -2 -0.6 3.5
 -4 10 2 2.6 3.6
 -3 -10 2 63.29 8.2
 -3 -10 2 59.99 6.9
 3 -10 -2 52.09 6.5
 -3 -10 2 50.89 6.6
 -3 -10 2 51.09 8.1
 3 -10 -2 62.39 9.9
 3 -10 -2 63.89 6.8
 -3 10 2 59.89 9.1
 -3 10 2 64.49 7.6
 3 10 -2 66.59 8.6
 -3 10 2 61.99 10.2
 2 -10 -2 268.67 17.9
 -2 -10 2 283.07 14.7
 2 -10 -2 272.57 14.3
 2 -10 -2 289.67 13.4
 -2 -10 2 264.47 15.2
 -2 -10 2 277.57 12.8
 -2 -10 2 271.37 11.5
 -2 10 2 278.27 18.3
 -2 10 2 291.97 14.1
 -2 10 2 254.17 13.1
 -2 10 2 291.17 16.2
 2 10 -2 271.67 12.9
 2 10 -2 275.87 10.4
 -1 -10 2 21.1 3.4
 1 -10 -2 23.2 5.6
 1 -10 -2 15.3 4.4
 1 -10 -2 21.2 4.7
 -1 -10 2 22.3 4.7
 -1 -10 2 28 6.5
 -1 -10 2 20.2 5
 -1 10 2 18.1 4.8
 -1 10 2 23.9 6.3
 -1 10 2 22.7 5
 1 10 -2 27.5 3.9
 -1 10 2 18.1 3.4
 1 10 -2 26.6 5.1
 1 10 -2 22.2 4.2
 0 -10 -2 673.03 21.6
 0 -10 2 647.44 25
 0 -10 -2 677.53 25.3
 0 -10 2 641.74 23.7
 0 -10 2 677.83 22.7
 0 -10 -2 680.43 19.3
 0 10 -2 674.83 21.4
 0 10 2 674.33 24.6
 0 10 2 652.53 19.3
 0 10 -2 674.13 23.8
 0 10 -2 680.73 17.9
 0 10 2 666.13 21.6
 0 10 -2 670.03 25.5
 0 10 2 703.33 25.5
 1 -10 2 13 4.2
 1 -10 2 12 3.9
 1 -10 2 20 5.1
 -1 -10 -2 19.2 4.9
 -1 -10 -2 12.3 3.1
 -1 -10 -2 13.3 4.8
 -1 -10 -2 16.9 4.1
 1 10 2 15.7 3.8
 1 10 2 21 5.3
 1 10 2 18.8 4.5
 1 10 2 10.8 3.5
 -1 10 -2 24.4 6.6
 -1 10 -2 15.3 4.4
 -1 10 -2 8.8 4.1
 -2 -10 -2 75.89 7.8
 2 -10 2 70.69 9.2
 -2 -10 -2 72.69 9.3
 -2 -10 -2 74.59 7.8
 2 -10 2 70.99 9.3
 -2 -10 -2 81.89 7.6
 2 -10 2 69.39 8.5
 2 10 2 70.59 6.7
 2 10 2 81.39 7.4
 -2 10 -2 71.39 9.6
 2 10 2 68.09 7.9
 -2 10 -2 65.29 9
 2 10 2 104.79 11
 -2 10 -2 67.89 8.4
 3 -10 2 17.3 4.8
 -3 -10 -2 17.8 4.7
 -3 -10 -2 8.2 6.2
 -3 -10 -2 17.8 3.5
 3 -10 2 15.6 6.8
 3 -10 2 16.4 5.2
 -3 -10 -2 15.2 3.9
 3 10 2 19.9 5.9
 3 10 2 19.7 4.5
 3 10 2 11.8 4.4
 -3 10 -2 13.5 4.9
 -3 10 -2 14.7 5.6
 -3 10 -2 15.4 5.9
 4 -10 2 12.1 5
 4 -10 2 12.3 5.3
 -4 -10 -2 3.1 3.8
 -4 -10 -2 7.8 4.1
 4 -10 2 12.6 4.7
 -4 -10 -2 2.1 5.5
 -4 10 -2 11 5
 -4 10 -2 11.4 4.9
 -4 10 -2 9.4 5.4
 4 10 2 1.1 4.4
 5 -10 2 29.4 9.3
 -5 -10 -2 30.2 6.6
 -5 -10 -2 20.5 5.9
 -5 -10 -2 44.5 11.2
 -5 10 -2 20.9 7.8
 -5 10 -2 13.3 6.6
 5 10 2 15.8 4.4
 -5 10 -2 21.8 6.8
 6 -10 2 7.5 7.3
 -6 -10 -2 31.3 8.4
 -6 -10 -2 19.8 11.5
 -6 10 -2 5.7 6.4
 -6 10 -2 22.5 7.1
 -6 10 -2 1 10
 -6 10 -2 21.1 9
 -6 -11 2 10.2 4.7
 6 -11 -2 18.9 7.1
 -6 -11 2 7.3 5.6
 -6 -11 2 19.6 10
 -6 11 2 9.5 6.8
 -6 11 2 12.9 6.3
 -6 11 2 12.3 6.3
 -5 -11 2 86.99 13.5
 -5 -11 2 56.99 8.7
 -5 -11 2 54.79 7.5
 -5 -11 2 40.5 7.4
 -5 11 2 46.2 10.5
 -5 11 2 53.79 8.4
 -5 11 2 62.89 10
 -4 -11 2 2.3 5.2
 -4 -11 2 6.3 3.5
 -4 -11 2 8.4 4.2
 4 -11 -2 -0.6 3.9
 -4 -11 2 4.9 2.7
 -4 11 2 3.1 3.9
 4 11 -2 5.1 4.1
 -4 11 2 8.7 6.2
 -4 11 2 4.8 4.8
 3 -11 -2 132.09 10.1
 3 -11 -2 141.69 10.3
 -3 -11 2 145.29 10
 -3 -11 2 153.18 11.8
 -3 -11 2 143.09 11.9
 3 -11 -2 132.69 14.2
 -3 -11 2 146.79 9.6
 3 11 -2 133.49 11.7
 -3 11 2 142.69 14.7
 -3 11 2 158.98 13.4
 -3 11 2 163.68 17.8
 2 -11 -2 39.8 6.2
 -2 -11 2 27 5
 2 -11 -2 32.2 6.8
 -2 -11 2 26.6 5.6
 -2 -11 2 37.2 7.1
 -2 -11 2 41.1 5.2
 2 -11 -2 35.6 7.8
 2 11 -2 31.3 5.3
 -2 11 2 45.5 8
 -2 11 2 26.6 6.6
 -2 11 2 21.8 5.9
 2 11 -2 38.6 4.8
 -2 11 2 35.7 6.2
 2 11 -2 32.5 5
 1 -11 -2 56.89 8.5
 -1 -11 2 45.1 5.3
 1 -11 -2 44.9 6.8
 -1 -11 2 47.9 6.8
 1 -11 -2 46.3 8
 -1 -11 2 31.8 6.1
 -1 -11 2 41.2 7.1
 1 11 -2 48.1 7.4
 -1 11 2 39.7 6.4
 -1 11 2 32.1 6.4
 1 11 -2 47.7 5.2
 1 11 -2 46.9 5.7
 -1 11 2 40.9 7.5
 0 -11 -2 -0.3 1.8
 0 -11 -2 2.8 2.7
 0 -11 2 -0.1 3.4
 0 -11 -2 0 3.1
 0 -11 2 -1.4 2.9
 0 -11 -2 -2.1 2.7
 0 -11 2 2.7 3.3
 0 11 -2 -1 2.5
 0 11 2 0.6 2.6
 0 11 -2 0.9 1.6
 0 11 -2 2.5 2.9
 0 11 -2 -1 3
 0 11 2 0.9 2.1
 0 11 2 0 2.6
 0 11 2 -1.5 3.1
 1 -11 2 29.2 6.1
 -1 -11 -2 54.59 6.3
 1 -11 2 42.5 7.2
 -1 -11 -2 46.6 7.2
 -1 -11 -2 45.9 8.7
 -1 -11 -2 49.8 7.1
 1 -11 2 36.6 6.4
 1 11 2 56.19 7.6
 1 11 2 51.69 6.7
 -1 11 -2 37.7 6.1
 -1 11 -2 55.89 8.9
 -1 11 -2 39.5 7.6
 1 11 2 50.69 7.7
 1 11 2 52.89 6.8
 -2 -11 -2 11.4 3.2
 -2 -11 -2 19.7 5
 2 -11 2 15.9 5.6
 -2 -11 -2 11.1 4.8
 2 -11 2 22.7 5.6
 -2 -11 -2 15.9 4.4
 2 11 2 18.1 4.7
 2 11 2 10.2 3.7
 -2 11 -2 9.2 4.2
 -2 11 -2 14.9 5
 -2 11 -2 23.2 6.6
 2 11 2 12.1 4.1
 2 11 2 16.2 4.1
 -3 -11 -2 6.4 3.1
 -3 -11 -2 9 3.7
 3 -11 2 10.2 5
 3 -11 2 2.8 4.3
 -3 -11 -2 11 4.4
 3 -11 2 13.2 4.8
 -3 -11 -2 11.2 5.4
 3 11 2 2.7 3.1
 -3 11 -2 2.4 4.8
 3 11 2 -1.4 3.5
 -3 11 -2 2 3.8
 -3 11 -2 3.8 4.4
 3 11 2 6.9 3.3
 -4 -11 -2 22.5 7.7
 -4 -11 -2 20.1 6
 -4 -11 -2 14.8 5.1
 4 -11 2 25.8 6.2
 4 -11 2 21.7 6.3
 4 -11 2 19.7 5.7
 -4 11 -2 26.4 6.7
 4 11 2 18.5 6.3
 -4 11 -2 20.7 6.8
 -4 11 -2 14.4 6.1
 -5 -11 -2 16.5 6.8
 5 -11 2 8.5 4.7
 -5 -11 -2 -0.5 3.7
 -5 11 -2 -1.1 4.2
 -5 11 -2 2.9 6.8
 -5 11 -2 5.7 6.4
 5 11 2 6.7 4.2
 -6 -11 -2 -7 4.9
 -6 -11 -2 7.5 6.4
 -6 11 -2 1.7 6.4
 -6 11 -2 -2.3 5.7
 -6 11 -2 -5.4 6
 -6 -12 2 29 9.5
 6 -12 -2 20.7 8
 -6 -12 2 -1.3 4.3
 -6 12 2 5.9 6
 -6 12 2 9.7 8.1
 -6 12 2 1.3 12
 -5 -12 2 16.4 4.8
 -5 -12 2 22 10.6
 -5 -12 2 19.5 5.5
 -5 -12 2 17.1 5
 -5 12 2 23.3 7.8
 -5 12 2 20.9 6.3
 -5 12 2 2.9 5.1
 -4 -12 2 1.9 5.5
 -4 -12 2 -3 2.7
 -4 -12 2 4.4 3.4
 4 -12 -2 -8.2 4.4
 4 12 -2 -2.8 3.1
 -4 12 2 2.6 4.7
 -4 12 2 4.1 4.4
 -4 12 2 1.6 3.7
 -3 -12 2 9.6 4.3
 3 -12 -2 7.9 4.1
 3 -12 -2 16.2 4.3
 -3 -12 2 13.2 4.1
 3 -12 -2 15.3 6
 -3 -12 2 13 3.6
 -3 -12 2 14.8 5
 3 12 -2 9.4 4.6
 -3 12 2 10.9 5.6
 -3 12 2 5.2 4.6
 -3 12 2 18.5 5.1
 2 -12 -2 29.3 5.6
 -2 -12 2 19 5.5
 -2 -12 2 17.5 5.4
 -2 -12 2 19.2 3.8
 -2 -12 2 15.4 4.5
 2 -12 -2 15.3 4.7
 2 -12 -2 22.1 7.5
 -2 12 2 20.2 5.4
 -2 12 2 23.2 6.2
 2 12 -2 21.4 3.8
 2 12 -2 26.3 4.7
 -2 12 2 15.1 5.5
 2 12 -2 18.1 4.5
 -2 12 2 13.4 3.4
 1 -12 -2 1 2.9
 1 -12 -2 2.3 3.4
 -1 -12 2 0.9 2
 -1 -12 2 -4.6 2.2
 -1 -12 2 -0.9 3.1
 -1 -12 2 -2.9 3.2
 1 -12 -2 0.1 2.7
 -1 12 2 3 3.4
 1 12 -2 2.6 1.8
 1 12 -2 2.3 3.4
 -1 12 2 1.1 1.8
 1 12 -2 0.2 2.3
 -1 12 2 0.3 3.3
 -1 12 2 2.6 3.1
 0 -12 -2 34 7.7
 0 -12 -2 24.3 4.1
 0 -12 2 26.5 5.7
 0 -12 2 16.5 4.5
 0 -12 -2 26.3 5.5
 0 -12 -2 27.9 5.8
 0 -12 2 28.8 6.6
 0 12 2 26.2 5.5
 0 12 -2 19.6 3.6
 0 12 2 28.7 6.3
 0 12 2 20.9 6.1
 0 12 -2 32.5 7.4
 0 12 2 14.7 3.1
 0 12 -2 26.6 5
 0 12 -2 24.8 6.2
 -1 -12 -2 -1.3 3.3
 -1 -12 -2 1.1 2.1
 1 -12 2 7.1 4.1
 1 -12 2 1.1 2.9
 -1 -12 -2 -0.4 3.1
 -1 -12 -2 7.3 5.9
 -1 12 -2 1.6 5.9
 1 12 2 0.8 2.6
 -1 12 -2 3.5 2.1
 1 12 2 -0.3 2.5
 1 12 2 4.6 3.7
 1 12 2 1.5 3.5
 -1 12 -2 2.8 4
 -1 12 -2 0.8 3.7
 -2 -12 -2 111.79 12.3
 2 -12 2 111.09 12.5
 2 -12 2 124.49 11.5
 2 -12 2 122.79 12.6
 -2 -12 -2 119.69 10.4
 -2 -12 -2 124.59 10.4
 -2 -12 -2 129.29 10
 2 12 2 123.29 11.5
 -2 12 -2 145.29 12.3
 -2 12 -2 133.89 13.2
 -2 12 -2 114.09 12.4
 2 12 2 124.89 9.8
 2 12 2 123.99 11
 3 -12 2 14 5.5
 -3 -12 -2 4.8 3.1
 -3 -12 -2 10.3 4.3
 -3 -12 -2 7.9 3.6
 -3 -12 -2 0.5 5
 3 -12 2 11.1 5
 3 -12 2 9.8 5.8
 3 12 2 11.7 4.9
 3 12 2 14.3 4.3
 3 12 2 12.6 3.6
 -3 12 -2 11.5 5.9
 -3 12 -2 14.3 5
 4 -12 2 7 4.6
 -4 -12 -2 18.8 7.8
 4 -12 2 4.1 7.3
 -4 -12 -2 13.6 4.7
 4 -12 2 15.1 5
 -4 -12 -2 9.8 5.1
 -4 12 -2 3.9 5.5
 4 12 2 5.8 4.4
 -4 12 -2 -5.4 4.5
 -4 12 -2 14.5 6
 -5 -12 -2 -0.4 4.6
 -5 -12 -2 0.9 3.8
 -5 -12 -2 4.7 8.7
 -5 12 -2 -12.4 7.1
 -5 12 -2 1.3 5.4
 5 12 2 4.5 5.2
 -5 12 -2 -6 5.6
 -6 -12 -2 0.4 12.8
 -6 -12 -2 13.5 5.3
 -6 12 -2 -2.6 4.9
 -6 -13 2 -2.1 9.5
 -6 -13 2 -5.4 4.1
 -6 -13 2 -7.1 3.9
 -6 13 2 12.2 8.1
 -6 13 2 -2.7 5.9
 -5 -13 2 154.78 12.1
 -5 -13 2 123.69 19.6
 -5 -13 2 180.78 13.3
 -5 -13 2 156.08 14
 5 -13 -2 168.28 21.6
 5 13 -2 124.59 14.8
 -5 13 2 174.68 18.4
 -5 13 2 160.68 15.2
 -5 13 2 180.98 15.5
 -4 -13 2 -1.8 2.7
 4 -13 -2 0.1 5.2
 -4 -13 2 3.5 4
 -4 -13 2 9.9 3.8
 -4 13 2 4.3 4.3
 -4 13 2 -3.5 3.8
 -4 13 2 -2 5.2
 4 13 -2 -1.9 3.6
 -3 -13 2 1.5 4
 -3 -13 2 0.6 3.2
 3 -13 -2 1.8 3.8
 3 -13 -2 3 3
 3 -13 -2 8.1 4.9
 -3 -13 2 2.5 2.2
 3 13 -2 -0.3 2.8
 -3 13 2 3.2 5.6
 -3 13 2 4.3 5.4
 -3 13 2 2.4 2.8
 -3 13 2 2.7 3.7
 -2 -13 2 1203.38 33.2
 -2 -13 2 1208.28 43.2
 -2 -13 2 1176.48 37.7
 -2 -13 2 1227.88 29
 2 -13 -2 1158.78 42.7
 2 -13 -2 1200.98 33.6
 2 -13 -2 1188.38 36.1
 -2 13 2 1177.78 38.5
 -2 13 2 1141.49 31.7
 -2 13 2 1163.18 34.3
 2 13 -2 1178.38 32.2
 2 13 -2 1236.28 32.2
 -2 13 2 1210.28 43.5
 2 13 -2 1194.88 28.8
 -1 -13 2 9.5 3.2
 1 -13 -2 3.4 4.2
 -1 -13 2 14.7 10.2
 -1 -13 2 3.6 3.1
 -1 -13 2 12.9 4
 1 -13 -2 7.8 4.3
 -1 13 2 6.3 2.4
 1 13 -2 9.6 3.2
 -1 13 2 11.5 4.8
 -1 13 2 3.3 3.4
 1 13 -2 3.9 2.3
 -1 13 2 5.2 4.2
 1 13 -2 8 4.5
 0 -13 -2 -0.5 2.1
 0 -13 -2 5 4.1
 0 -13 2 -0.6 2.7
 0 -13 -2 -6.1 3.4
 0 -13 2 3.2 3.5
 0 -13 -2 1.4 2.4
 0 -13 2 0.4 3.4
 0 13 -2 3.6 3.7
 0 13 -2 0.7 1.9
 0 13 -2 2.3 2.9
 0 13 2 1.7 2.1
 0 13 -2 -1.4 3.3
 0 13 2 3.5 3
 0 13 2 0.9 2.7
 0 13 2 2.8 4.1
 1 -13 2 26.9 6.3
 1 -13 2 27.8 6.7
 1 -13 2 21.1 6.2
 -1 -13 -2 27.2 6.5
 -1 -13 -2 41.6 6.1
 -1 -13 -2 34 7.5
 -1 -13 -2 40.2 7.2
 -1 13 -2 34.1 8.5
 1 13 2 20.3 4.2
 1 13 2 31.1 6.3
 -1 13 -2 21.6 5.2
 -1 13 -2 29.5 6.9
 -1 13 -2 30.7 7.9
 1 13 2 30.7 7.1
 1 13 2 26.7 7.1
 2 -13 2 1.1 4
 -2 -13 -2 4.4 3.2
 -2 -13 -2 3.7 4.8
 -2 -13 -2 -0.9 3.1
 2 -13 2 4.3 4
 -2 -13 -2 0.1 3.2
 2 -13 2 3 3.5
 2 13 2 8.1 3.9
 -2 13 -2 3.2 4.3
 2 13 2 0 3.6
 2 13 2 5 3.5
 -2 13 -2 3.5 4.1
 2 13 2 12.9 4.5
 -2 13 -2 5.9 4.2
 -3 -13 -2 62.09 8.3
 -3 -13 -2 67.99 9
 3 -13 2 45.4 9.1
 -3 -13 -2 57.39 7.8
 -3 -13 -2 74.49 11.7
 3 -13 2 62.89 9.8
 3 -13 2 52.29 9.6
 -3 13 -2 38.3 8.4
 3 13 2 52.89 7.8
 -3 13 -2 59.19 9.7
 3 13 2 48.5 8.3
 -3 13 -2 55.99 10.3
 3 13 2 56.19 8.2
 -4 -13 -2 9.9 4.7
 4 -13 2 19.8 7.3
 -4 -13 -2 4.4 3.8
 -4 -13 -2 11.6 8.1
 4 -13 2 -3.2 5.5
 4 -13 2 11.6 5.1
 -4 13 -2 9.9 5.9
 -4 13 -2 6.7 5.5
 -4 13 -2 10.3 6.1
 -5 -13 -2 32.3 8.9
 -5 -13 -2 30.4 8.2
 -5 13 -2 24.7 8.9
 -5 13 -2 25.1 11.2
 -5 13 -2 24.7 7.8
 6 -13 2 13.2 11.1
 -6 -13 -2 4.7 16.5
 -6 -13 -2 1.3 5.6
 -6 -13 -2 11.5 6
 -6 13 -2 11.3 8
 -6 -14 2 16.9 5.6
 -6 14 2 11.4 7.6
 -6 14 2 0.3 6
 -6 14 2 -10.8 10.1
 -5 -14 2 66.99 15
 -5 -14 2 36.2 7.3
 -5 -14 2 29.5 6.6
 5 -14 -2 39.9 7.9
 -5 -14 2 43.1 7.7
 -5 14 2 33.8 9.2
 -5 14 2 40.1 8.5
 -5 14 2 43.2 10.4
 -4 -14 2 -11 7
 -4 -14 2 0.6 6.6
 -4 -14 2 -0.3 2.8
 4 -14 -2 10.3 4.7
 -4 -14 2 -2.7 3.6
 -4 14 2 -5.5 4.2
 -4 14 2 1.3 5.2
 -4 14 2 0.8 7.6
 4 14 -2 -2.5 3.3
 3 -14 -2 28.4 6.8
 -3 -14 2 22.2 5.4
 3 -14 -2 26.9 6.2
 -3 -14 2 27.6 8.7
 -3 -14 2 29.7 7.9
 -3 -14 2 28.2 5
 3 -14 -2 25.7 6.4
 -3 14 2 23.6 6
 -3 14 2 29.3 9.4
 3 14 -2 29.6 6.5
 -3 14 2 18.1 7.3
 -3 14 2 24.3 6.3
 2 -14 -2 467.65 20.7
 2 -14 -2 448.16 26.7
 -2 -14 2 467.85 23.4
 -2 -14 2 483.45 25.3
 -2 -14 2 482.85 17.5
 -2 -14 2 489.55 20.9
 2 -14 -2 456.85 22.4
 2 14 -2 463.35 23.1
 2 14 -2 477.45 17.4
 2 14 -2 465.25 19.5
 -2 14 2 457.45 19.3
 -2 14 2 482.05 24.5
 -2 14 2 483.65 21.5
 -1 -14 2 36.4 7.5
 1 -14 -2 48.4 9.1
 1 -14 -2 29.1 6.9
 -1 -14 2 31.5 5.7
 -1 -14 2 22.4 6.4
 1 -14 -2 39.2 7.6
 -1 -14 2 34.8 6.3
 -1 14 2 43.1 9
 1 14 -2 40.9 5.7
 1 14 -2 41.2 7.8
 1 14 -2 43 6.6
 -1 14 2 36 8.8
 -1 14 2 35.9 6.9
 0 -14 -2 -3.2 3.5
 0 -14 -2 4.1 3.2
 0 -14 -2 6.2 3.3
 0 -14 2 2.8 3.9
 0 -14 -2 5.3 4.3
 0 -14 2 3.9 3.6
 0 -14 2 4.5 3.9
 0 14 -2 7.8 4.1
 0 14 2 3.8 2.4
 0 14 2 3.7 3.4
 0 14 -2 3.3 2.1
 0 14 -2 -0.7 3.5
 0 14 -2 0.2 4.1
 0 14 2 7.9 4.7
 0 14 2 1.4 3.4
 -1 -14 -2 62.89 7.4
 1 -14 2 53.89 9.7
 -1 -14 -2 67.29 11.5
 1 -14 2 63.49 10.5
 1 -14 2 59.89 8.9
 -1 -14 -2 57.99 8.4
 -1 -14 -2 60.89 9.7
 -1 14 -2 68.19 10.3
 1 14 2 68.19 9
 -1 14 -2 58.69 8.5
 1 14 2 55.29 7.9
 -1 14 -2 54.39 7
 1 14 2 47.9 8.5
 -1 14 -2 65.19 10.3
 1 14 2 68.09 8.7
 2 -14 2 2.9 4.4
 -2 -14 -2 6 3.8
 -2 -14 -2 -0.2 4.5
 2 -14 2 -1.2 4.2
 2 -14 2 -1 3.5
 -2 -14 -2 0.9 2.9
 -2 -14 -2 1.6 4
 2 14 2 3.7 4.1
 -2 14 -2 4 4.3
 2 14 2 4.3 4.6
 2 14 2 -0.3 3
 -2 14 -2 7.8 4.8
 2 14 2 8.1 4.1
 -2 14 -2 5.3 4.9
 -3 -14 -2 43.1 8.1
 -3 -14 -2 24.6 5.6
 3 -14 2 40.2 7.7
 3 -14 2 30.1 7.2
 -3 -14 -2 19.2 5.1
 -3 -14 -2 25.4 6.6
 -3 14 -2 21.5 5.5
 3 14 2 40.3 7
 3 14 2 31.7 5.9
 -3 14 -2 29.5 7.7
 3 14 2 17.9 5.8
 -3 14 -2 24.5 7.1
 4 -14 2 9.6 6.3
 -4 -14 -2 27.3 9.6
 4 -14 2 13.3 5.3
 4 -14 2 11.3 7.1
 -4 -14 -2 9 3.4
 -4 -14 -2 11.2 4.3
 -4 14 -2 11.5 6.3
 -4 14 -2 6.7 6.4
 -4 14 -2 13.5 6.6
 -5 -14 -2 -3.9 4.1
 5 -14 2 2.8 6.2
 -5 -14 -2 25.8 17.8
 -5 -14 -2 -7.5 4.3
 -5 14 -2 9 5
 -5 14 -2 4.5 9.7
 -5 -15 2 16.8 6.7
 -5 -15 2 42.8 14.1
 5 -15 -2 53.29 11.4
 -5 -15 2 33.7 11.4
 -5 -15 2 32.5 6.7
 -5 15 2 48.3 10.4
 -5 15 2 22.1 8.7
 -4 -15 2 3.6 4.7
 -4 -15 2 -2.8 3
 4 -15 -2 1.7 4
 4 -15 -2 1.8 3.7
 -4 -15 2 -5 7.8
 -4 -15 2 -0.2 3.4
 -4 15 2 -1.3 3.8
 -4 15 2 -0.3 5.3
 4 15 -2 -5.2 3.2
 -4 15 2 4.9 5.5
 -3 -15 2 46.1 8.8
 3 -15 -2 35.1 7.6
 -3 -15 2 31.9 6.3
 -3 -15 2 35.7 6
 3 -15 -2 45 7.7
 -3 15 2 40.9 8
 -3 15 2 38.2 8.9
 3 15 -2 35.4 7
 -3 15 2 29.8 9.8
 -2 -15 2 744.83 27.2
 -2 -15 2 784.12 31.3
 -2 -15 2 761.52 23.3
 2 -15 -2 750.12 30.2
 2 -15 -2 769.22 27.9
 -2 -15 2 758.32 31.4
 2 15 -2 737.53 25.9
 -2 15 2 754.22 32.3
 -2 15 2 740.23 27.9
 2 15 -2 755.72 26.3
 2 15 -2 755.02 23.4
 -2 15 2 761.62 35.3
 -2 15 2 723.03 25.3
 1 -15 -2 22 6.7
 1 -15 -2 34.4 7.2
 -1 -15 2 36.5 6.9
 -1 -15 2 29 5.5
 -1 -15 2 28.5 8
 -1 -15 2 28.5 7.5
 1 -15 -2 36.4 8.4
 1 15 -2 36.9 6.7
 -1 15 2 42.7 9.6
 -1 15 2 18.8 4.6
 1 15 -2 35.2 6.5
 1 15 -2 26 6.6
 -1 15 2 32.9 7.1
 -1 15 2 32.1 8.6
 0 -15 -2 -0.6 3.9
 0 -15 2 3 4.2
 0 -15 2 3.7 4.1
 0 -15 -2 1.5 3.8
 0 -15 2 -4.5 3.1
 0 -15 -2 4.9 3.6
 0 -15 -2 -0.1 2.2
 0 15 2 0.9 3.1
 0 15 -2 6.9 4.5
 0 15 2 7 5.2
 0 15 2 -0.8 3.2
 0 15 2 0.8 2.4
 0 15 -2 3.4 4.5
 0 15 -2 2.8 3
 0 15 -2 5 2.7
 -1 -15 -2 65.59 12.7
 -1 -15 -2 84.29 10.1
 1 -15 2 85.09 12.1
 -1 -15 -2 75.39 12.3
 1 -15 2 90.99 11.5
 -1 -15 -2 89.69 8.7
 1 -15 2 91.19 10.7
 1 15 2 88.69 11.5
 -1 15 -2 83.49 12
 -1 15 -2 87.79 8.5
 -1 15 -2 102.79 10.7
 1 15 2 86.29 10
 -1 15 -2 85.89 12.4
 1 15 2 79.39 9.9
 1 15 2 86.59 9.6
 2 -15 2 55.19 9.6
 2 -15 2 55.49 10.6
 -2 -15 -2 60.49 7.8
 2 -15 2 46.4 8.2
 -2 -15 -2 51.19 9.4
 -2 -15 -2 58.09 11.2
 -2 -15 -2 57.39 8.4
 -2 15 -2 45.4 8.4
 2 15 2 41.4 7
 -2 15 -2 44.7 9.4
 2 15 2 57.49 8.8
 2 15 2 58.29 8.3
 2 15 2 50.39 9
 -2 15 -2 71.89 11.5
 -3 -15 -2 119.09 16.1
 3 -15 2 94.69 12.6
 3 -15 2 80.19 11.7
 3 -15 2 88.09 11.6
 -3 -15 -2 93.29 10
 -3 -15 -2 90.49 10
 -3 -15 -2 92.89 10.6
 -3 15 -2 71.19 11
 -3 15 -2 85.19 12.7
 -3 15 -2 98.99 13.5
 3 15 2 73.79 10.7
 3 15 2 84.49 9.6
 3 15 2 84.59 10.2
 -4 -15 -2 81.59 11.3
 4 -15 2 74.79 12.1
 -4 -15 -2 84.99 10.7
 4 -15 2 70.59 11.2
 -4 -15 -2 142.79 17.9
 -4 -15 -2 88.19 8.8
 -4 15 -2 99.59 14.6
 -4 15 -2 99.99 14.7
 -4 15 -2 108.69 15.3
 4 15 2 87.59 12
 5 -15 2 20.6 8.5
 -5 -15 -2 11.8 5.8
 -5 -15 -2 3 5.5
 -5 -15 -2 -17.9 10.2
 -5 15 -2 4 5.2
 -5 -16 2 24.4 13.5
 -5 -16 2 17.9 6.1
 -5 -16 2 28.6 7.5
 -5 -16 2 7.6 5
 -5 16 2 5.6 7.1
 -5 16 2 3.5 7
 -5 16 2 6 7.2
 -4 -16 2 8 10.1
 -4 -16 2 2.1 3.3
 -4 -16 2 5 4.6
 4 -16 -2 -4 5.1
 -4 -16 2 -3.9 4.1
 4 -16 -2 -0.3 3.9
 4 16 -2 -5 3.4
 -4 16 2 5.1 3.5
 -4 16 2 -6.8 5.2
 -4 16 2 3.2 5.9
 -3 -16 2 24.8 4.8
 -3 -16 2 18.4 5.9
 -3 -16 2 24.5 9.9
 -3 -16 2 22.2 6.9
 3 -16 -2 29.4 6.8
 3 -16 -2 39.6 8.5
 3 16 -2 17.1 5.3
 -3 16 2 34.2 7.1
 -3 16 2 28.7 7.8
 -3 16 2 28.3 11
 -2 -16 2 257.17 20.1
 2 -16 -2 262.77 18.6
 -2 -16 2 248.88 16.3
 2 -16 -2 257.37 16.4
 -2 -16 2 212.68 17.9
 -2 -16 2 257.67 13.5
 2 -16 -2 223.28 22.5
 -2 16 2 250.57 16.5
 2 16 -2 249.88 13.5
 -2 16 2 257.57 21.3
 -2 16 2 240.48 18.6
 2 16 -2 255.77 15.3
 2 16 -2 250.37 15.7
 1 -16 -2 0.4 2.9
 -1 -16 2 -2.5 3.1
 -1 -16 2 -4.1 4
 -1 -16 2 2.1 4.4
 1 -16 -2 -2.2 4.7
 1 -16 -2 5.7 3.7
 1 16 -2 2.7 3.8
 1 16 -2 3.2 3.7
 -1 16 2 1.8 3
 1 16 -2 0.2 3
 -1 16 2 1.4 3.8
 -1 16 2 2.1 4.5
 -1 16 2 -5 4
 0 -16 2 38.8 7.7
 0 -16 -2 24.5 6.2
 0 -16 -2 52.09 10.6
 0 -16 2 39.8 10.8
 0 -16 -2 33 5.7
 0 -16 -2 37.4 9.2
 0 -16 2 34.2 8
 0 16 2 37.5 9.4
 0 16 2 37.3 7
 0 16 -2 38.6 6.1
 0 16 2 29.6 6
 0 16 -2 39.6 8.7
 0 16 -2 41.1 7.3
 0 16 -2 33.2 7.8
 0 16 2 43.8 8.6
 1 -16 2 52.69 9.8
 -1 -16 -2 49.1 7.1
 -1 -16 -2 49 8.5
 1 -16 2 43.2 8.2
 1 -16 2 48.6 10.5
 -1 -16 -2 37.6 8.6
 -1 -16 -2 40.4 8.2
 -1 16 -2 56.29 7.3
 -1 16 -2 46.9 9.3
 1 16 2 40.2 6.8
 1 16 2 50.59 9.2
 -1 16 -2 67.29 12.2
 -1 16 -2 66.99 9.4
 1 16 2 52.79 8.7
 1 16 2 56.29 10.5
 -2 -16 -2 1.6 2.3
 -2 -16 -2 -1.7 3.2
 2 -16 2 3.5 4.3
 2 -16 2 3.9 4.3
 2 -16 2 5.7 4.4
 -2 16 -2 -2.6 3.3
 2 16 2 6.3 2.3
 2 16 2 -5.1 2.9
 -2 16 -2 -1.3 4.1
 2 16 2 -6.8 3.7
 2 16 2 -3.8 2.9
 -2 16 -2 0.7 4
 -2 16 -2 -0.6 2.3
 3 -16 2 29.7 7.5
 3 -16 2 44.7 9.2
 -3 -16 -2 56.79 11.4
 -3 -16 -2 40.6 7.9
 -3 -16 -2 27.5 6.8
 -3 -16 -2 28.2 6.8
 -3 16 -2 39.3 8.7
 -3 16 -2 27.3 7.1
 3 16 2 33.1 6.8
 3 16 2 37.6 7.7
 4 -16 2 102.19 14.6
 4 -16 2 82.99 11.7
 4 -16 2 101.89 13.3
 -4 -16 -2 160.88 30.1
 -4 -16 -2 72.69 10.8
 -4 -16 -2 76.59 11.4
 -4 -16 -2 99.79 9.3
 -4 16 -2 63.79 11.9
 -4 16 -2 89.99 14.9
 4 16 2 78.39 11.8
 -4 16 -2 69.99 13
 -5 -16 -2 18.2 15
 5 -16 2 1.8 6.3
 -5 -16 -2 2.2 4.5
 -5 -16 -2 9.8 5.6
 -5 16 -2 24.2 7.8
 -5 -17 2 29.1 7.6
 -5 -17 2 21.6 6.9
 -5 -17 2 14.3 5.9
 5 17 -2 15.3 5.6
 -5 17 2 35 8
 -5 17 2 8.9 7.7
 -4 -17 2 -1 4.6
 4 -17 -2 6.5 4.6
 -4 -17 2 -6.6 9.9
 -4 -17 2 3.4 3.5
 4 -17 -2 4.7 5.4
 -4 -17 2 8.6 5.4
 4 -17 -2 13 5.6
 -4 17 2 -0.7 5.3
 4 17 -2 -0.7 3.3
 -4 17 2 5 5.6
 -4 17 2 -7.2 5
 -3 -17 2 -3.5 2.2
 3 -17 -2 6.5 5.9
 -3 -17 2 8.1 5.7
 3 -17 -2 -2.6 3.3
 -3 -17 2 3.4 4.4
 3 -17 -2 5 4.3
 -3 17 2 -2.5 4
 -3 17 2 -7.3 4
 -3 17 2 -1.1 3.2
 3 17 -2 -2.3 2.6
 -3 17 2 -1.4 5.7
 -2 -17 2 -5 4.3
 -2 -17 2 -4.5 3.4
 -2 -17 2 -2.1 2.4
 2 -17 -2 -2.2 4.4
 2 -17 -2 1.8 3.9
 -2 -17 2 -7.7 5.6
 2 17 -2 -4.6 2.3
 -2 17 2 8.4 5.1
 2 17 -2 0.7 3.6
 -2 17 2 -2.2 4.6
 2 17 -2 2.6 3.3
 -2 17 2 5.1 4.8
 -1 -17 2 3.2 4.4
 1 -17 -2 12.4 4.9
 -1 -17 2 -0.9 5.1
 1 -17 -2 6.9 5.6
 -1 -17 2 20.6 5
 1 -17 -2 9.3 6.2
 -1 17 2 9.4 6.3
 -1 17 2 2.2 3.1
 1 17 -2 5.3 4.9
 1 17 -2 12 4.4
 -1 17 2 11.2 6.1
 -1 17 2 2.6 4.1
 1 17 -2 11.9 4
 0 -17 2 445.16 25.2
 0 -17 -2 450.25 22.7
 0 -17 -2 446.76 25
 0 -17 -2 459.55 26.9
 0 -17 2 447.96 27
 0 -17 2 464.75 24
 0 -17 -2 465.25 21
 0 17 2 439.16 19.8
 0 17 -2 464.75 22.1
 0 17 2 467.95 26
 0 17 -2 446.66 18.3
 0 17 -2 475.05 25.3
 0 17 2 442.36 21.7
 0 17 -2 456.35 26.4
 0 17 2 474.35 26.3
 1 -17 2 63.29 21
 1 -17 2 80.59 10.7
 -1 -17 -2 74.09 13.8
 -1 -17 -2 78.59 9
 -1 -17 -2 64.89 11.3
 -1 -17 -2 85.89 11
 1 -17 2 88.19 12.3
 -1 17 -2 76.99 10
 1 17 2 66.59 9.2
 1 17 2 77.39 10.6
 1 17 2 64.79 9.3
 1 17 2 80.49 12.2
 -1 17 -2 90.79 13.2
 -1 17 -2 81.49 8.7
 -1 17 -2 49.4 9
 2 -17 2 28.8 7.8
 -2 -17 -2 15.6 5.5
 -2 -17 -2 13.4 3.8
 -2 -17 -2 22 7.5
 2 -17 2 21.7 6.6
 -2 -17 -2 21.7 6.3
 2 -17 2 15.8 6.8
 -2 17 -2 19.5 7.5
 2 17 2 19.7 6
 2 17 2 23.6 6.4
 -2 17 -2 14 3.7
 2 17 2 23.9 5.9
 2 17 2 22.9 6.7
 -2 17 -2 25.2 13.3
 -3 -17 -2 3.2 3.3
 3 -17 2 5 5.3
 3 -17 2 2.8 5.9
 -3 -17 -2 10.9 5.4
 -3 -17 -2 29 9.6
 -3 -17 -2 6.5 5
 -3 17 -2 -6.7 4.5
 3 17 2 11.8 5
 -3 17 -2 -2 4.4
 3 17 2 -0.8 4.3
 3 17 2 -0.9 6
 -3 17 -2 3.9 4.9
 -4 -17 -2 18.2 5.6
 -4 -17 -2 10.7 5.6
 -4 -17 -2 26.1 5.9
 4 -17 2 27.3 7
 4 -17 2 29.8 8.2
 4 -17 2 24 10.8
 -4 -17 -2 47.2 13.3
 -4 17 -2 11.6 8.3
 -4 17 -2 5.5 6.7
 5 -17 2 -5.2 5.9
 -5 -17 -2 -2.1 5.4
 -5 -17 -2 4.3 5.3
 5 -17 2 -6.7 6.7
 -5 17 -2 8.4 6.3
 -5 17 -2 3.3 7.5
 -5 -18 2 24.3 5.9
 -5 -18 2 30 7.8
 -5 -18 2 36.9 20.8
 -5 -18 2 29.8 7.3
 -5 18 2 21.9 8.9
 -5 18 2 25.2 9.4
 4 -18 -2 14.2 6
 -4 -18 2 10.7 4
 4 -18 -2 4.1 5.6
 -4 -18 2 1.8 6.3
 -4 -18 2 -4 16.6
 -4 18 2 6.2 6.4
 -4 18 2 -0.8 6.9
 -4 18 2 11.1 6.4
 -3 -18 2 -3 5.3
 3 -18 -2 14.4 5.9
 -3 -18 2 3.2 3.2
 -3 -18 2 19 9.8
 -3 -18 2 10.8 5.3
 3 -18 -2 6.2 4.8
 3 -18 -2 0.9 4.6
 -3 18 2 0.3 4.5
 -3 18 2 -0.8 3.1
 3 18 -2 -1.3 3.2
 -3 18 2 14.6 5.8
 -3 18 2 -5.5 5
 -2 -18 2 0.5 2.9
 -2 -18 2 3.4 6.8
 -2 -18 2 -7.6 3.6
 2 -18 -2 -2.3 4.1
 2 -18 -2 0.2 3.7
 2 18 -2 -0.1 2.7
 -2 18 2 -9.5 4.8
 2 18 -2 5 3.5
 -2 18 2 2.7 5
 2 18 -2 0.9 4.3
 -2 18 2 -4.3 3.4
 -1 -18 2 27.1 6.5
 -1 -18 2 19 7.1
 1 -18 -2 11.7 5.5
 -1 -18 2 38.9 10.1
 1 -18 -2 28.2 6.8
 1 -18 -2 36.2 10
 1 18 -2 26.5 6
 1 18 -2 28.7 7.2
 1 18 -2 27 5.5
 -1 18 2 29.4 8.4
 -1 18 2 24.2 8.1
 0 -18 -2 630.44 27.5
 0 -18 2 615.94 33
 0 -18 -2 665.03 39
 0 -18 -2 639.04 32.7
 0 -18 2 638.84 28.9
 0 18 -2 614.24 22.5
 0 18 2 649.74 31.6
 0 18 -2 629.34 30
 0 18 2 613.44 24.6
 0 18 2 657.63 31.3
 0 18 -2 642.74 26.7
 0 18 2 631.04 26.7
 -1 -18 -2 -1 2.5
 -1 -18 -2 -1 4.5
 -1 -18 -2 7.3 4.9
 1 -18 2 -8.5 4.3
 -1 -18 -2 2.1 4.2
 1 -18 2 9.5 4.9
 1 18 2 -3.3 3.3
 -1 18 -2 0.9 4.3
 1 18 2 -3.7 2.8
 1 18 2 5.4 3.3
 -1 18 -2 2.5 5
 1 18 2 -4.9 3.8
 -1 18 -2 0.7 2
 -1 18 -2 -6.5 3.7
 -2 -18 -2 11.3 5.9
 -2 -18 -2 4.7 3.6
 2 -18 2 6.2 4.9
 -2 -18 -2 1.6 7.9
 -2 -18 -2 12.1 6.5
 2 -18 2 4.5 5.7
 -2 18 -2 9.9 6.7
 -2 18 -2 7.7 5.7
 2 18 2 13.5 5.3
 2 18 2 3.1 4.8
 2 18 2 12.5 5.3
 3 -18 2 7.9 5.5
 -3 -18 -2 22.8 9.2
 -3 -18 -2 -0.8 4.6
 -3 -18 -2 -3 2.5
 -3 -18 -2 8.3 4.7
 3 -18 2 7.7 5.5
 3 18 2 -2.9 4.6
 3 18 2 -1.2 4.9
 -3 18 -2 -3.6 4.3
 -3 18 -2 2 3.3
 -3 18 -2 1.6 5.6
 3 18 2 -5.2 3.2
 -4 -18 -2 4.3 4.6
 -4 -18 -2 33.4 14.6
 4 -18 2 12.1 7
 -4 18 -2 -3.7 6.6
 -4 18 -2 -1.1 6.5
 -4 -19 2 -8 15.2
 -4 -19 2 23.8 8.6
 -4 -19 2 12.4 4.6
 4 -19 -2 31.2 7
 4 -19 -2 13.1 7.3
 -4 -19 2 20 6.7
 4 19 -2 6.1 4.1
 -4 19 2 13 7.6
 -4 19 2 22.4 8.3
 -3 -19 2 59.29 12.1
 3 -19 -2 69.39 10.9
 -3 -19 2 44.8 7.5
 3 -19 -2 39.4 11.9
 -3 -19 2 52.19 9.8
 -3 -19 2 81.59 27.7
 -3 19 2 51.99 12.1
 -3 19 2 50.89 10.4
 3 19 -2 78.89 10.2
 -3 19 2 59.69 11.4
 -2 -19 2 -14.3 7.4
 -2 -19 2 6.9 5.4
 -2 -19 2 2.5 3
 -2 -19 2 -2.6 5.2
 2 -19 -2 6.3 4.7
 2 19 -2 -1.3 4.4
 2 19 -2 1 3.3
 -2 19 2 0.1 5.2
 -2 19 2 6.2 4.7
 2 19 -2 7.6 4.4
 1 -19 -2 74.09 12
 -1 -19 2 78.19 14.7
 -1 -19 2 78.09 14.4
 -1 -19 2 66.49 13.7
 -1 19 2 70.79 13.4
 1 19 -2 82.39 9.1
 1 19 -2 62.69 11.1
 1 19 -2 62.09 9.2
 -1 19 2 64.89 12
 0 -19 2 247.98 20.1
 0 -19 -2 202.98 19
 0 -19 -2 218.28 20.2
 0 -19 2 206.88 19.7
 0 19 -2 213.38 13.5
 0 19 -2 215.38 18.5
 0 19 -2 218.18 15.8
 0 19 2 245.28 31.4
 0 19 2 216.38 19
 -1 -19 -2 29.7 7.7
 -1 -19 -2 18.1 5
 -1 -19 -2 28 7.8
 1 -19 2 24.9 7.7
 -1 19 -2 26.8 8.6
 1 19 2 19.4 5.9
 1 19 2 17.7 7.5
 -1 19 -2 14.1 4.4
 -1 19 -2 26.7 8
 1 19 2 13.8 7.1
 2 -19 2 102.89 16.6
 2 -19 2 79.99 12
 -2 -19 -2 82.59 11.3
 -2 -19 -2 73.99 8.8
 -2 -19 -2 82.39 12.4
 -2 -19 -2 61.09 14
 -2 19 -2 84.59 12.1
 -2 19 -2 66.69 11.5
 2 19 2 67.59 9.7
 2 19 2 68.09 11.2
 2 19 2 63.69 10.9
 -2 19 -2 48.6 10
 2 19 2 54.59 9.1
 -3 -19 -2 11.1 4.2
 -3 -19 -2 20.3 7.4
 3 -19 2 2 8.1
 3 -19 2 -0.7 4.7
 -3 -19 -2 5.5 5.4
 -3 -19 -2 25.9 10.9
 3 19 2 0.6 5.2
 3 19 2 1.8 5.3
 -3 19 -2 8.9 6.1
 3 19 2 10.1 4.3
 4 -19 2 -6.2 5.3
 -4 -19 -2 11.9 7.8
 -4 -19 -2 4.4 5.5
 -4 -19 -2 -7.8 3.8
 -4 19 -2 -13.4 6.9
 4 -20 -2 94.49 11.9
 -4 -20 2 79.89 9.8
 4 -20 -2 115.89 16.4
 -4 -20 2 130.39 13.8
 -4 20 2 107.29 17.2
 -4 20 2 99.99 15.7
 -3 -20 2 2.3 5.3
 -3 -20 2 -10.1 6
 3 -20 -2 6.9 6.3
 -3 -20 2 4.8 4.1
 -3 -20 2 11.6 11.9
 -3 20 2 5.7 7.3
 -3 20 2 -2.5 5
 -2 -20 2 -2.1 4.6
 2 -20 -2 -4.1 3.7
 -2 -20 2 -7.1 5.5
 -2 -20 2 -13.9 9
 -2 -20 2 1.7 3.2
 2 -20 -2 -8.6 4.8
 2 20 -2 -1.5 4.5
 2 20 -2 -1 2.4
 -2 20 2 1.6 4.1
 -2 20 2 0.7 4.6
 -2 20 2 4.2 5.3
 -2 20 2 3.3 6
 2 20 -2 2.2 4.5
 1 -20 -2 45.4 9.6
 -1 -20 2 36.4 8.2
 -1 -20 2 23.3 7.8
 -1 -20 2 36 10.3
 1 -20 -2 46.7 9.5
 1 20 -2 50.29 7.8
 -1 20 2 43.9 10.5
 1 20 -2 43.1 7.6
 1 20 -2 37.3 8.8
 -1 20 2 52.69 11.5
 0 -20 -2 209.78 20.3
 0 -20 2 230.98 18.5
 0 -20 2 205.78 24.5
 0 -20 -2 235.88 17.9
 0 20 2 213.08 23.9
 0 20 2 201.18 18.6
 0 20 -2 172.48 12.4
 0 20 -2 199.88 19
 0 20 2 217.68 19.1
 1 -20 2 8.5 5.1
 1 -20 2 -12.2 5.8
 -1 -20 -2 0.7 4.8
 -1 -20 -2 14.3 12
 -1 -20 -2 -3.9 3.1
 -1 -20 -2 9.2 5.9
 -1 20 -2 -9 4.6
 -1 20 -2 -4.2 5.1
 1 20 2 -2.8 4
 1 20 2 1.1 5.4
 -2 -20 -2 0.8 3.7
 2 -20 2 -6.2 6.2
 -2 -20 -2 -3.8 2.6
 2 -20 2 -6.1 5
 -2 -20 -2 -1.1 4.9
 2 -20 2 1.9 5.1
 2 20 2 1.2 5.1
 2 20 2 4.4 3
 -2 20 -2 -1.7 3.5
 2 20 2 -6.7 4.3
 -2 20 -2 -3.6 6
 -2 20 -2 8 7.2
 2 20 2 -3.8 5.3
 -2 20 -2 -6.6 6.4
 3 -20 2 -5.3 5.3
 -3 -20 -2 -3 5.2
 -3 -20 -2 -1.1 6.4
 3 -20 2 10.5 7.1
 -3 -20 -2 -2.7 3.4
 3 20 2 5.5 5.9
 3 20 2 -7.3 5
 -3 20 -2 -9.4 5.5
 -3 20 -2 -5.5 5.8
 4 -20 2 20.6 7.9
 -4 -20 -2 16.8 6
 -4 -20 -2 9.7 7.2
 -4 -20 -2 19.4 5.7
 4 -20 2 -0.1 10
 -4 20 -2 5.5 8.3
 -4 20 -2 7.8 8.6
 -4 -21 2 111.79 14.8
 -4 -21 2 81.89 11.1
 -4 -21 2 152.88 22.9
 -4 21 2 75.59 15.6
 -4 21 2 101.69 17
 3 -21 -2 17.9 7.3
 -3 -21 2 -3.7 4.9
 3 -21 -2 6.6 5.2
 -3 -21 2 8.2 4
 -3 21 2 0.2 7.4
 3 21 -2 -3.7 4.2
 -3 21 2 -8.2 5.1
 3 21 -2 1 4.3
 -2 -21 2 8.2 3.6
 2 -21 -2 13.8 6.4
 -2 -21 2 -9.4 6.8
 2 -21 -2 0.3 4.4
 -2 -21 2 2.9 10.3
 -2 -21 2 -0.4 4.7
 2 21 -2 0.6 5.4
 2 21 -2 2.3 4.1
 -2 21 2 -1.1 6.6
 -2 21 2 3.6 5.3
 1 -21 -2 10.5 7.1
 -1 -21 2 25.2 9.8
 1 -21 -2 -3.1 6.8
 -1 -21 2 7.1 4.8
 1 -21 -2 8.6 5
 -1 21 2 -1.5 4.1
 1 21 -2 15.6 5
 -1 21 2 -3.5 5.6
 -1 21 2 19.5 6
 -1 21 2 7.1 5.5
 1 21 -2 10.1 9.6
 0 -21 2 42.4 9.2
 0 -21 -2 29.6 7.4
 0 -21 2 15.5 9.1
 0 -21 -2 23.9 7.2
 0 -21 -2 28.1 8.7
 0 21 2 43.1 8.6
 0 21 2 27.9 9
 0 21 -2 14 7.8
 0 21 2 28.6 7.6
 0 21 -2 32.8 7.3
 0 21 2 32.3 7
 1 -21 2 -3.2 4.2
 -1 -21 -2 12 8.6
 -1 -21 -2 4.7 6.5
 1 -21 2 1.9 6.2
 1 -21 2 -5.7 5.3
 -1 -21 -2 -2.5 4.7
 -1 -21 -2 6.7 3
 -1 21 -2 -0.2 2.9
 -1 21 -2 0.2 4.9
 1 21 2 -5.7 5.1
 -1 21 -2 -5.2 4.3
 -2 -21 -2 33.3 9.1
 2 -21 2 33.4 9.2
 -2 -21 -2 35.6 8.6
 -2 -21 -2 57.29 8.6
 2 -21 2 42.5 10
 -2 21 -2 49.5 12.6
 -2 21 -2 39.3 10.7
 2 21 2 27.7 8.2
 -3 -21 -2 1.9 4.8
 -3 -21 -2 -3.1 3.6
 -3 -21 -2 3.3 6
 3 -21 2 7.9 6.6
 -3 21 -2 -1.2 7.3
 3 21 2 4.3 5.9
 3 21 2 3.7 5
 -3 21 -2 1.3 7.8
 -4 -21 -2 4.6 6.4
 -4 -21 -2 3.2 4.4
 -4 -21 -2 19.2 6.7
 4 -21 2 0.5 6.3
 -4 21 -2 6 7.7
 -4 21 -2 1.3 9.9
 3 -22 -2 11.2 6.3
 3 -22 -2 13.4 9.1
 -3 -22 2 2.3 4.7
 -3 -22 2 9.3 7.2
 -3 -22 2 13.5 9.8
 -3 22 2 14 7.1
 3 22 -2 4.6 5.5
 -3 22 2 0.5 7.3
 3 22 -2 -0.8 4.3
 -2 -22 2 -8.2 8.2
 -2 -22 2 10.9 5.8
 2 -22 -2 0.7 4.3
 2 -22 -2 -1.5 6
 2 22 -2 -2 3.3
 2 22 -2 -2 5.8
 -2 22 2 1.1 5.7
 -2 22 2 21.6 9.6
 2 22 -2 15.9 5.7
 -1 -22 2 30.3 9.4
 1 -22 -2 40 9
 -1 -22 2 25.2 9.8
 1 22 -2 25.2 6.9
 -1 22 2 18.7 7.7
 -1 22 2 37.6 9.6
 1 22 -2 20.5 8.7
 0 -22 2 3.9 9.7
 0 -22 2 1.5 5.5
 0 -22 -2 -11.1 6.1
 0 -22 -2 8 6
 0 22 2 5.9 6.8
 0 22 2 9.2 7.1
 0 22 -2 7.7 4.6
 0 22 -2 8.6 6.9
 0 22 2 2.3 5.2
 1 -22 2 16.2 7
 -1 -22 -2 24.4 7.1
 -1 -22 -2 30.9 7.7
 -1 -22 -2 30.9 6.6
 1 22 2 25.3 7.3
 1 22 2 30.3 9.3
 1 22 2 24.9 9
 -1 22 -2 29.2 10.2
 -1 22 -2 23.7 7.7
 2 -22 2 9 6.9
 -2 -22 -2 12.2 5.2
 -2 -22 -2 11.7 6.5
 -2 22 -2 11 7.8
 2 22 2 1.1 5.6
 -2 22 -2 11.5 8.8
 2 22 2 18 8.1
 3 -22 2 4.2 6.4
 -3 -22 -2 -0.1 6
 -3 -22 -2 3.6 4
 -3 22 -2 4.4 6.8
 -3 22 -2 -9.6 8
 3 22 2 -4.3 6.6
 -3 -23 2 14.1 18.4
 3 -23 -2 4.7 6.5
 -3 -23 2 5.1 5.4
 -3 -23 2 9.9 4.7
 -3 23 2 0.7 9.2
 -3 23 2 -10.9 8
 3 23 -2 8.7 6
 -2 -23 2 8.4 5.9
 2 -23 -2 -4.9 4.7
 -2 23 2 -9 6.8
 -2 23 2 -0.5 7
 2 23 -2 -6.2 4.1
 -1 -23 2 43.1 9.5
 1 -23 -2 30.9 8.9
 1 23 -2 34.6 9.6
 -1 23 2 34.7 9.7
 1 23 -2 29.5 7.8
 -1 23 2 41.7 11.4
 1 23 -2 27.8 6.1
 0 -23 2 -2.9 5.3
 0 -23 -2 1.8 5.2
 0 23 2 4 6
 0 23 2 0.4 6.1
 0 23 -2 14 5.1
 1 -23 2 7.4 5.3
 -1 -23 -2 -2.2 4.6
 1 23 2 -3.4 6
 1 23 2 -1.1 4.5
 -1 23 -2 -12.2 5.9
 -2 -23 -2 18.3 5.9
 -2 -23 -2 28.7 7.3
 2 -23 2 24 8.5
 -2 -23 -2 19.4 8.8
 -2 23 -2 4 7.6
 -2 23 -2 9.1 8.9
 2 23 2 24.5 8.9
 2 23 2 17.2 6.8
 -3 -23 -2 -0.1 5.7
 3 -23 2 17.7 5.3
 -3 -23 -2 0.7 3.5
 -3 -23 -2 -5.8 8.3
 -3 23 -2 -5 8
 3 23 2 16.1 7.7
 -3 23 -2 25.9 12.9
 2 -24 -2 5.2 5.9
 -2 -24 2 -7.2 5.6
 -2 24 2 -6.7 8
 2 24 -2 3.4 6.8
 -2 24 2 2.2 7.4
 2 24 -2 -10.7 6
 -1 -24 2 15.3 6.3
 1 -24 -2 11.9 6.1
 -1 24 2 9.8 7.6
 1 24 -2 3.1 6.3
 -1 24 2 -3.8 7.3
 0 -24 2 5.6 6.2
 0 -24 -2 5.9 5.3
 0 24 2 -8 6
 0 24 -2 4.2 7.4
 0 24 2 9.5 7.9
 1 -24 2 17.5 6.9
 -1 -24 -2 -4 5.7
 1 24 2 7.6 7.7
 -1 24 -2 -3.4 8
 1 24 2 6.8 6.3
 -2 -24 -2 30.2 9.1
 2 -24 2 43.8 10.5
 -2 -24 -2 44.6 13.5
 -2 -24 -2 35.3 7.5
 -2 24 -2 36.3 14.6
 2 24 2 28.7 9.7
 -2 24 -2 37.5 14.2
 -2 -25 2 1 8.4
 2 -25 -2 -5 5.4
 1 -25 -2 15.3 5.8
 -1 -25 2 11.2 7.3
 -1 25 2 12.1 7.1
 1 25 -2 8.4 6.9
 -1 25 2 16.4 8.4
 0 -25 -2 2.2 6.2
 0 -25 2 2.3 6.2
 0 25 -2 6.6 7.4
 0 25 2 7.9 7.2
 0 25 2 18.2 8.5
 1 -25 2 -0.9 6.4
 1 25 2 20.7 6.5
 1 25 2 19 8.1
 -1 25 -2 16.6 8.5
 -7 0 3 -2.6 5
 -7 0 3 19.8 6.9
 -6 0 3 7.2 6.1
 -6 0 3 -4.3 3.9
 -5 0 3 1.4 3.6
 -5 0 3 0.5 3.4
 -4 0 3 -3.4 2.7
 -4 0 3 -2.4 2.6
 -3 0 3 1.6 3.6
 -2 0 3 1.1 2.9
 -1 0 3 1.5 2.7
 -1 0 3 -2.5 2.2
 -1 0 3 2.2 1.2
 0 0 -3 1.2 3.2
 0 0 3 -1 2.6
 0 0 3 2.3 3
 0 0 -3 0.8 1.6
 0 0 -3 -0.2 2.7
 -1 0 -3 1.9 2.5
 1 0 3 -0.1 2.2
 1 0 3 0.2 2.2
 -1 0 -3 1.8 2.6
 1 0 3 1.9 3.1
 -1 0 -3 0.3 2.5
 -2 0 -3 -1 2.2
 2 0 3 0 1.2
 -2 0 -3 -1 2.6
 2 0 3 1 2.7
 -2 0 -3 -2.6 2.3
 -3 0 -3 -0.7 2.6
 -3 0 -3 2.7 3.2
 3 0 3 1.5 2.7
 -3 0 -3 5.6 3.9
 3 0 3 -0.9 2.1
 -4 0 -3 -2.2 3.2
 -4 0 -3 1.4 3.6
 -4 0 -3 -0.3 3.4
 -5 0 -3 -0.6 4.6
 -5 0 -3 6.8 5.1
 -5 0 -3 -5.3 3.6
 -6 0 -3 1.4 5.2
 -6 0 -3 4.8 7.1
 -7 -1 3 28.3 7
 -7 -1 3 27 9.1
 -7 1 3 34.9 8.8
 -7 1 3 31.8 8.4
 -6 -1 3 107.89 11.4
 -6 -1 3 99.59 14.3
 -6 1 3 94.29 11.4
 -5 -1 3 13.8 5.2
 -5 -1 3 10.8 5.1
 -5 1 3 14.3 5.8
 -5 1 3 13.7 5.3
 -4 -1 3 29.9 6.3
 -4 -1 3 38.3 7.3
 -4 1 3 25.2 6
 -4 1 3 32.4 7.1
 -3 -1 3 0.5 2.3
 -3 -1 3 -0.5 2.6
 -3 1 3 0.9 3.3
 -2 -1 3 513.95 15.2
 -2 1 3 493.55 19.9
 -1 -1 3 8202.58 113.79
 -1 -1 3 8077.79 112.89
 1 -1 -3 8144.19 114.89
 1 -1 -3 7882.41 110.79
 -1 1 3 8384.66 125.39
 -1 1 3 8041 114.99
 -1 1 3 7935.91 112.99
 -1 1 3 8074.89 112.29
 0 -1 -3 1048.4 19.2
 0 -1 3 1005.1 22.7
 0 -1 -3 1006 23.3
 0 -1 3 1029.8 23.6
 0 -1 -3 1014.1 22
 0 1 -3 1007.2 23
 0 1 -3 1058.19 19.7
 0 1 3 1017.1 22.4
 0 1 3 998.1 20.2
 0 1 -3 1056.89 22.6
 0 1 3 1070.99 24.3
 1 -1 3 93.79 7.5
 -1 -1 -3 98.59 7.5
 1 -1 3 112.19 8.7
 -1 -1 -3 95.39 7.7
 -1 -1 -3 100.69 8
 1 1 3 93.89 7.8
 -1 1 -3 99.89 8.3
 -1 1 -3 106.39 8
 -1 1 -3 106.19 8.1
 1 1 3 99.39 8.4
 1 1 3 90.89 7.3
 2 -1 3 943.91 25.5
 -2 -1 -3 931.91 26.1
 -2 -1 -3 926.61 25.2
 -2 -1 -3 980.4 29.5
 2 -1 3 979.8 21.3
 2 -1 3 945.81 25
 2 1 3 927.51 24.1
 2 1 3 929.31 29.7
 -2 1 -3 937.81 26.3
 -2 1 -3 942.71 25.9
 2 1 3 932.91 25
 -2 1 -3 959.9 30.7
 -3 -1 -3 254.57 14.2
 3 -1 3 248.08 9.8
 -3 -1 -3 271.17 17.3
 -3 -1 -3 249.68 13.6
 3 -1 3 256.27 12.6
 3 -1 3 267.07 12.5
 3 1 3 264.07 12
 -3 1 -3 261.37 17.6
 3 1 3 267.07 12.1
 -3 1 -3 249.38 14.2
 -3 1 -3 247.78 13.8
 -4 -1 -3 5.1 4.3
 -4 -1 -3 1.3 4.1
 -4 -1 -3 4.3 3.8
 -4 1 -3 2.4 3.2
 -4 1 -3 10.9 4.7
 -4 1 -3 9.8 5
 -5 -1 -3 25.5 6.6
 -5 -1 -3 19.5 7
 -5 1 -3 15.9 6.6
 -5 1 -3 28.2 6.7
 -5 1 -3 40.6 8.6
 -6 -1 -3 8.8 5.4
 -6 -1 -3 11.2 4.9
 -6 -1 -3 5.9 7.5
 -6 1 -3 -2.2 7.2
 -6 1 -3 4.5 5.2
 -6 1 -3 11.5 5.4
 -7 -2 3 59.69 11.9
 -7 -2 3 69.39 9.4
 -7 2 3 72.39 11.4
 -6 -2 3 16.1 5.2
 -6 -2 3 26.4 7.4
 -6 2 3 23.1 7.2
 -6 2 3 30.7 7.8
 -5 -2 3 16.8 5.6
 -5 -2 3 17.9 5.2
 -5 2 3 18.6 6.1
 -5 2 3 9.9 5.2
 -4 -2 3 -1.4 2.8
 -4 -2 3 1.9 3.7
 -4 2 3 -0.2 3.4
 -3 -2 3 201.88 11.6
 -3 -2 3 197.68 13
 -3 2 3 183.18 13.2
 -2 -2 3 1709.43 32.2
 -2 2 3 1689.23 41.1
 -1 -2 3 960.9 19.6
 1 -2 -3 963.4 18.4
 -1 -2 3 971.6 19.6
 1 -2 -3 953.5 19.8
 -1 2 3 983.3 17.7
 -1 2 3 947.61 19.5
 -1 2 3 990.6 21.6
 -1 2 3 938.41 27
 0 -2 -3 194.38 7.5
 0 -2 3 196.78 9.9
 0 -2 3 184.78 10
 0 -2 -3 209.48 9.5
 0 -2 -3 193.08 11.3
 0 2 3 188.88 11.6
 0 2 3 194.88 8
 0 2 -3 178.68 10.7
 0 2 3 192.88 9.6
 0 2 3 186.28 10.2
 0 2 -3 209.58 9
 0 2 -3 189.68 10.2
 1 -2 3 111.79 8.6
 -1 -2 -3 121.49 8.2
 1 -2 3 116.29 8.2
 -1 -2 -3 109.19 7.8
 -1 -2 -3 112.39 8.4
 1 2 3 118.19 7.9
 1 2 3 125.39 8.9
 -1 2 -3 110.49 8.3
 -1 2 -3 108.59 8.1
 1 2 3 120.69 8.6
 -1 2 -3 116.69 8.8
 1 2 3 114.39 6.9
 2 -2 3 2110.19 43.1
 -2 -2 -3 2134.19 43.1
 2 -2 3 2107.89 39.4
 -2 -2 -3 2073.09 44.4
 2 -2 3 2148.89 44
 -2 -2 -3 2169.08 48.1
 2 2 3 2150.68 49.6
 -2 2 -3 2074.19 44.3
 -2 2 -3 2209.08 49.99
 2 2 3 2106.39 41.7
 2 2 3 2114.79 42.8
 -2 2 -3 2166.18 45.1
 -3 -2 -3 84.59 8.3
 3 -2 3 82.59 8
 -3 -2 -3 94.39 9.4
 -3 -2 -3 88.19 10.5
 3 -2 3 78.39 6.3
 3 -2 3 94.29 8.1
 3 2 3 83.39 7.3
 -3 2 -3 81.79 8.9
 -3 2 -3 85.99 8.9
 -3 2 -3 83.29 10.6
 3 2 3 81.39 7
 -4 -2 -3 27.2 6.6
 -4 -2 -3 30.5 6.1
 4 -2 3 30.7 4.8
 -4 -2 -3 31.8 7
 -4 2 -3 34.3 7
 -4 2 -3 25.1 7.7
 -4 2 -3 31.3 7.1
 -5 -2 -3 30.4 7.9
 -5 -2 -3 37.5 7.5
 -5 -2 -3 37.1 8.9
 -5 2 -3 60.49 10.3
 -5 2 -3 55.69 9.4
 -5 2 -3 50.99 11.4
 -6 -2 -3 0.6 4.2
 -6 -2 -3 0.5 4.6
 -6 -2 -3 8.5 7.5
 -6 2 -3 -6.9 7.2
 -6 2 -3 -2.2 4.6
 -6 2 -3 1.3 5.7
 -7 -3 3 1.7 6.6
 -7 3 3 -4.3 6
 -7 3 3 11.3 5.6
 -6 -3 3 0.1 4.7
 -6 -3 3 1.3 4.1
 -6 3 3 -1.6 4.9
 -6 3 3 6.5 4.9
 -5 -3 3 19.6 5.7
 -5 -3 3 14 5.3
 -5 3 3 15.2 6.2
 -5 3 3 22.5 6.4
 -4 -3 3 5.2 3.9
 -4 -3 3 -1.2 2.4
 -4 3 3 1 3.9
 -3 -3 3 84.79 7.6
 3 -3 -3 88.79 10
 -3 3 3 66.49 8.9
 2 -3 -3 369.96 17.6
 -2 -3 3 383.86 11.8
 -2 3 3 373.16 10.5
 -2 3 3 360.46 17.6
 -2 3 3 372.06 11.7
 1 -3 -3 227.28 12.8
 1 -3 -3 227.38 8.3
 1 -3 -3 210.88 9.2
 -1 -3 3 230.38 8.6
 -1 -3 3 226.38 8.9
 -1 3 3 221.78 8.7
 -1 3 3 213.28 9.9
 -1 3 3 221.78 7.5
 1 3 -3 216.68 7.6
 0 -3 -3 369.16 10.4
 0 -3 3 359.26 13.3
 0 -3 -3 359.76 12.7
 0 -3 3 357.66 13.5
 0 -3 -3 345.57 13.9
 0 -3 -3 367.86 14.6
 0 3 3 352.96 15.2
 0 3 -3 356.46 13.8
 0 3 3 339.67 12.4
 0 3 -3 361.36 13.3
 0 3 3 350.96 10.9
 0 3 3 353.86 14.1
 -1 -3 -3 233.48 10.9
 -1 -3 -3 226.58 10.7
 1 -3 3 224.68 10.8
 1 -3 3 218.28 11.5
 1 -3 3 225.58 11.3
 -1 -3 -3 236.18 11.9
 1 3 3 220.48 10.5
 1 3 3 237.88 11.7
 -1 3 -3 223.88 11.6
 -1 3 -3 223.48 11.3
 1 3 3 229.68 11.7
 1 3 3 220.28 9.3
 -2 -3 -3 1257.97 34
 -2 -3 -3 1270.57 30.7
 -2 -3 -3 1274.27 32.3
 2 -3 3 1297.57 29.4
 2 -3 3 1293.87 31.7
 2 -3 3 1335.07 32.2
 2 3 3 1301.37 31.1
 2 3 3 1287.87 36.2
 2 3 3 1283.27 29.6
 -2 3 -3 1261.07 32.2
 3 -3 3 228.48 12.3
 3 -3 3 216.78 12
 -3 -3 -3 209.58 13.5
 -3 -3 -3 229.78 16.1
 -3 -3 -3 225.58 12.7
 3 -3 3 224.58 11.2
 3 3 3 216.28 11.1
 -3 3 -3 194.38 12.7
 -3 3 -3 234.48 17.1
 -3 3 -3 218.08 13.6
 -4 -3 -3 545.45 23.1
 -4 -3 -3 539.05 27.4
 4 -3 3 513.95 18.3
 -4 -3 -3 505.85 21.2
 -4 3 -3 530.05 28.8
 -4 3 -3 562.74 23.5
 -5 -3 -3 49.4 9.1
 -5 -3 -3 73.49 9.8
 -5 -3 -3 75.99 11.7
 5 -3 3 60.89 7.2
 -5 3 -3 53.69 11
 -5 3 -3 68.79 10
 -5 3 -3 83.59 12.2
 -6 -3 -3 8.2 7.4
 -6 -3 -3 4.4 5.4
 -6 -3 -3 8.1 5.7
 -6 3 -3 9.5 6.2
 -6 3 -3 -10.2 6.3
 -6 3 -3 7.2 4.9
 -7 -4 3 9 4.1
 -7 -4 3 0.2 5.6
 -7 4 3 2.6 5.5
 -7 4 3 6.2 6.1
 -6 -4 3 5.1 4
 -6 -4 3 -0.8 3.7
 -6 4 3 -5.9 4.5
 -6 4 3 1.2 4.8
 -5 -4 3 39.2 7.7
 -5 -4 3 34 7.3
 -5 4 3 49.3 9.7
 -4 -4 3 27.3 6.5
 4 -4 -3 29.4 8.1
 -4 -4 3 27.1 6
 -4 4 3 36.4 8.2
 -3 -4 3 117.89 8.6
 3 -4 -3 131.89 12.1
 -3 4 3 124.29 11.7
 -2 -4 3 2.5 1.8
 2 -4 -3 2.6 3.2
 -2 4 3 1.3 2.3
 -2 4 3 5.8 4.7
 -2 4 3 3.9 2
 2 4 -3 4 2.2
 1 -4 -3 123.59 6.7
 -1 -4 3 116.89 3.8
 1 -4 -3 123.09 7.4
 -1 -4 3 127.39 6.9
 -1 -4 3 126.69 7.2
 1 -4 -3 127.39 10.2
 1 4 -3 124.09 4.4
 -1 4 3 120.29 8.2
 1 4 -3 125.69 5.8
 -1 4 3 123.39 10
 1 4 -3 124.39 6.3
 -1 4 3 133.19 6.2
 -1 4 3 121.09 7
 0 -4 -3 7.1 3.2
 0 -4 3 4.7 2.9
 0 -4 -3 5.2 3.2
 0 -4 -3 6.4 3.2
 0 -4 -3 7.7 2.4
 0 4 -3 3.2 3.6
 0 4 3 4.5 2
 0 4 3 7.1 4
 0 4 -3 5.3 3.1
 0 4 3 5.1 3.4
 0 4 3 8.3 2.8
 -1 -4 -3 351.06 14.9
 -1 -4 -3 351.86 13.5
 -1 -4 -3 363.06 13.6
 1 -4 3 368.06 14.9
 1 -4 3 356.06 14.8
 1 -4 3 355.76 14.3
 -1 4 -3 350.26 14.9
 1 4 3 340.87 13.3
 1 4 3 349.67 14.7
 1 4 3 347.67 12.1
 -1 4 -3 373.46 14.8
 1 4 3 347.97 14.3
 2 -4 3 39.8 5.5
 -2 -4 -3 24.2 4.8
 2 -4 3 32.4 5.6
 -2 -4 -3 35.2 8.5
 2 -4 3 31.9 5.7
 -2 -4 -3 26.2 5.1
 -2 4 -3 44.2 7
 2 4 3 37.7 7
 2 4 3 31.1 5.1
 2 4 3 40.9 6.3
 -2 4 -3 26.6 5
 -3 -4 -3 -0.6 2.9
 3 -4 3 5 3.4
 -3 -4 -3 -2.2 2.5
 3 -4 3 -1.3 2.5
 3 -4 3 0.3 2.3
 -3 -4 -3 -3.4 2.5
 -3 4 -3 -3 2.7
 -3 4 -3 2.2 3.4
 -3 4 -3 0.8 3.5
 3 4 3 -1.1 2.2
 3 4 3 -0.5 2.3
 3 4 3 0.4 3.3
 4 -4 3 1354.86 34.6
 -4 -4 -3 1383.46 44.9
 -4 -4 -3 1381.36 37
 -4 -4 -3 1364.76 39.3
 -4 4 -3 1340.97 47.7
 -4 4 -3 1341.87 39.3
 -4 4 -3 1366.46 39.4
 5 -4 3 4.6 3.5
 -5 -4 -3 -3.3 3.8
 -5 -4 -3 5.9 5.9
 -5 -4 -3 -9.7 5.8
 -5 4 -3 -4.1 3.8
 -5 4 -3 1.8 4.9
 -5 4 -3 -2.9 4.4
 -6 -4 -3 0.4 7.1
 -6 -4 -3 2.7 5
 -6 -4 -3 -5.5 4.8
 -6 4 -3 8.8 7.6
 -6 4 -3 -4.4 5.6
 -6 4 -3 -6.8 5.6
 -7 -5 3 6.2 6.1
 -7 -5 3 13.7 5.1
 -7 5 3 0.3 6.2
 -7 5 3 14.8 7.2
 -6 -5 3 3 3.4
 -6 -5 3 -4 4
 -6 5 3 1.7 5
 -6 5 3 5.8 5.8
 -5 -5 3 102.99 11.7
 -5 -5 3 106.99 10.9
 -5 5 3 98.59 12.3
 -4 -5 3 1.8 3.4
 4 -5 -3 4.9 5.7
 -4 -5 3 -1.7 2.9
 -4 5 3 4.5 2.5
 -4 5 3 9.8 4.6
 -3 -5 3 7.4 2.7
 3 -5 -3 4.8 3.9
 -3 5 3 3.2 1.9
 -3 5 3 3.6 3.9
 -3 5 3 6.7 3
 2 -5 -3 313.67 17.3
 -2 -5 3 317.07 10
 -2 5 3 309.97 17.3
 2 5 -3 331.37 12.1
 -2 5 3 312.67 13
 -2 5 3 316.97 11.4
 1 -5 -3 39.8 5.2
 1 -5 -3 36.6 4.5
 -1 -5 3 38.5 2.8
 1 -5 -3 39.7 6.6
 -1 -5 3 42.3 4.9
 -1 5 3 38 4.1
 -1 5 3 39.1 4.9
 -1 5 3 48 6.2
 1 5 -3 37.5 3.9
 -1 5 3 33.2 6.1
 1 5 -3 38.8 4.7
 0 -5 3 185.68 10.4
 0 -5 -3 185.68 9.2
 0 -5 -3 181.88 10.4
 0 -5 -3 189.38 7.8
 0 -5 3 191.88 10.1
 0 -5 -3 191.28 11.2
 0 5 3 182.98 8.3
 0 5 3 186.28 11
 0 5 -3 191.78 9.7
 0 5 -3 188.58 10.5
 0 5 3 193.98 9.6
 0 5 3 187.68 11.2
 -1 -5 -3 6.5 2.7
 1 -5 3 3.9 3
 -1 -5 -3 2.2 1.9
 -1 -5 -3 2.7 2.5
 1 -5 3 2.1 2.5
 -1 -5 -3 9.2 3.6
 1 -5 3 3.6 3.1
 -1 5 -3 8.3 3.1
 1 5 3 4.9 2.5
 1 5 3 4.5 2.4
 1 5 3 6.1 3.3
 -1 5 -3 5.6 3.5
 1 5 3 4.2 2.5
 2 -5 3 206.88 11.8
 -2 -5 -3 210.58 12.5
 -2 -5 -3 192.08 12.1
 -2 -5 -3 200.88 11.4
 2 -5 3 204.58 12.2
 -2 5 -3 212.38 12.9
 2 5 3 202.58 13.7
 2 5 3 211.58 12
 -2 5 -3 218.08 12.5
 2 5 3 192.68 10.5
 -3 -5 -3 29.8 6.1
 -3 -5 -3 43.7 6.8
 3 -5 3 44.9 6.8
 3 -5 3 43.3 6.9
 3 -5 3 41.6 6.5
 -3 -5 -3 39 6.8
 -3 5 -3 39.7 7.3
 3 5 3 38.3 5.8
 -3 5 -3 49.1 7.7
 3 5 3 40.8 6.1
 3 5 3 62.09 9.5
 4 -5 3 725.23 25.1
 -4 -5 -3 756.32 32
 -4 -5 -3 724.63 25.4
 4 -5 3 689.93 22
 -4 5 -3 730.13 28.4
 -4 5 -3 674.73 26.9
 4 5 3 724.93 34
 -4 5 -3 766.52 35.4
 5 -5 3 96.79 10.1
 -5 -5 -3 113.49 14.2
 -5 -5 -3 105.59 15.1
 -5 -5 -3 114.69 11.4
 -5 5 -3 110.19 13.6
 -5 5 -3 125.69 16.7
 -5 5 -3 114.59 12.1
 -6 -5 -3 6.3 4.6
 -6 -5 -3 12.1 7.7
 6 -5 3 -1.1 3.9
 -6 -5 -3 -5.4 3.7
 -6 5 -3 0.7 5.8
 -6 5 -3 2.1 8
 -6 5 -3 -4.1 6
 -7 -6 3 -5.6 4.5
 -7 -6 3 -4.2 5.6
 -7 6 3 -4.5 6
 -7 6 3 4.1 6.1
 -6 -6 3 -4.4 3.8
 -6 -6 3 3.3 3.3
 -6 6 3 -6.2 4.5
 -6 6 3 -1.5 4.9
 -5 -6 3 3.8 3.6
 5 -6 -3 -3 4.3
 -5 -6 3 -1.5 3.3
 -5 6 3 -0.2 4.3
 -4 -6 3 52.19 7.9
 4 -6 -3 46.5 9.5
 -4 6 3 45.5 7
 -4 6 3 41.7 5.8
 -4 6 3 37.7 8.2
 3 -6 -3 132.39 12.8
 -3 -6 3 129.09 8.7
 -3 6 3 130.39 9.5
 3 6 -3 132.89 10.1
 -3 6 3 125.99 12.2
 -3 6 3 136.69 8.2
 -2 -6 3 608.24 16.9
 -2 -6 3 611.94 15.7
 -2 -6 3 621.94 14.9
 2 -6 -3 613.94 16.6
 2 -6 -3 657.23 25.8
 2 -6 -3 614.64 15.5
 -2 6 3 590.04 19.4
 -2 6 3 616.04 17.6
 2 6 -3 629.64 17.7
 -2 6 3 590.14 25
 1 -6 -3 82.99 9.1
 -1 -6 3 83.59 4.4
 1 -6 -3 83.79 7.1
 -1 -6 3 83.89 7.1
 -1 -6 3 83.19 6.6
 1 -6 -3 85.69 6.3
 -1 6 3 77.29 7.9
 1 6 -3 88.89 5.6
 1 6 -3 84.39 4.3
 1 6 -3 85.19 6.6
 -1 6 3 78.49 5.6
 -1 6 3 84.29 9.2
 -1 6 3 85.39 6.7
 0 -6 3 63.89 7.3
 0 -6 3 66.09 7.3
 0 -6 3 63.89 6.8
 0 -6 -3 70.19 5.2
 0 -6 -3 62.79 6.2
 0 -6 -3 60.29 6.8
 0 -6 -3 65.39 7.2
 0 6 3 64.49 5.3
 0 6 3 58.29 6.1
 0 6 3 61.89 7.7
 0 6 3 68.09 7.6
 0 6 -3 69.79 7.4
 0 6 -3 63.89 6.3
 1 -6 3 208.68 12.3
 -1 -6 -3 196.48 11.5
 -1 -6 -3 198.58 11.9
 -1 -6 -3 201.88 10.4
 1 -6 3 197.18 12
 1 -6 3 199.18 13.8
 -1 -6 -3 204.98 13.1
 1 6 3 209.38 10.3
 1 6 3 208.78 12.4
 -1 6 -3 197.98 11.5
 1 6 3 206.18 10.8
 1 6 3 189.68 10.9
 -2 -6 -3 4.3 2.8
 -2 -6 -3 7.3 3.6
 2 -6 3 5.9 3.2
 2 -6 3 2.2 3.1
 -2 -6 -3 3.3 2.8
 2 -6 3 2.2 3
 2 6 3 -0.8 2.4
 2 6 3 4 3.1
 2 6 3 5.3 2.7
 -2 6 -3 7.6 3.5
 3 -6 3 17.3 4.7
 3 -6 3 17.2 5
 3 -6 3 18.6 5
 -3 -6 -3 9.9 3.7
 -3 -6 -3 14 5
 -3 -6 -3 18.3 4.8
 3 6 3 26.4 5
 3 6 3 11.8 4.5
 -3 6 -3 14.8 4.8
 3 6 3 15.7 3.9
 -3 6 -3 19.2 5.2
 -4 -6 -3 219.78 17.4
 4 -6 3 226.98 14.4
 4 -6 3 192.58 12.3
 -4 -6 -3 200.28 13.7
 4 -6 3 229.18 15.7
 -4 -6 -3 222.28 15.9
 4 6 3 203.48 18.4
 -4 6 -3 224.48 16
 -4 6 -3 220.68 14.1
 -4 6 -3 194.98 15
 -5 -6 -3 11.8 6.6
 5 -6 3 8.4 4.4
 -5 -6 -3 10.1 4.3
 -5 -6 -3 13.3 6
 -5 6 -3 21.9 6.1
 -5 6 -3 7.2 5.5
 -5 6 -3 12.9 6.5
 6 -6 3 11.1 5.4
 -6 -6 -3 4.6 5.7
 -6 -6 -3 9.9 5.4
 -6 -6 -3 13 8.6
 -6 6 -3 2.1 7.9
 -6 6 -3 9.4 15
 -6 6 -3 9.7 5.7
 -6 -7 3 80.39 8.5
 -6 -7 3 52.89 10.5
 -6 7 3 85.19 12.3
 -6 7 3 66.89 9
 -6 7 3 73.99 9.7
 -5 -7 3 10.2 5
 5 -7 -3 24.7 8.1
 -5 -7 3 18.4 5.3
 -5 7 3 15.1 5.9
 -5 7 3 20.3 4.9
 -5 7 3 16.8 5.1
 -4 -7 3 78.59 8.5
 4 -7 -3 73.29 11.3
 -4 7 3 76.39 7.3
 -4 7 3 84.39 11.9
 -4 7 3 83.79 9
 -3 -7 3 2.6 2.3
 3 -7 -3 0.9 3.9
 3 7 -3 5.1 2.7
 -3 7 3 6 4.1
 -3 7 3 5 3.7
 -3 7 3 4.1 2.5
 2 -7 -3 80.29 6.4
 -2 -7 3 71.79 6.9
 -2 -7 3 86.29 5.4
 2 -7 -3 71.29 9.9
 2 -7 -3 86.79 6.2
 -2 -7 3 76.99 6.3
 -2 7 3 77.39 10.1
 -2 7 3 75.69 6.7
 -2 7 3 81.49 8.3
 2 7 -3 77.39 6.4
 -1 -7 3 43.7 5.8
 1 -7 -3 47.8 5.5
 -1 -7 3 46.8 5.9
 -1 -7 3 47.1 3.9
 1 -7 -3 45.2 5.9
 1 -7 -3 47.2 7.6
 1 7 -3 41.6 5.7
 1 7 -3 47.7 5
 -1 7 3 40.6 4.7
 -1 7 3 53.49 5.9
 -1 7 3 43 6.7
 -1 7 3 45.4 10.1
 1 7 -3 47.7 3.6
 0 -7 -3 64.59 7.5
 0 -7 3 49.4 6.8
 0 -7 -3 54.49 6
 0 -7 -3 52.89 5
 0 -7 3 63.09 6.9
 0 -7 -3 49.2 6.6
 0 -7 3 47.3 7
 0 7 3 56.09 6.3
 0 7 3 51.69 5.2
 0 7 3 53.19 7.3
 0 7 3 58.59 7.9
 0 7 -3 52.39 6
 -1 -7 -3 2429.56 45.7
 1 -7 3 2415.36 52.09
 1 -7 3 2572.44 52.29
 -1 -7 -3 2473.65 47.9
 -1 -7 -3 2470.45 48.3
 1 -7 3 2493.95 50.89
 -1 -7 -3 2415.06 51.39
 1 7 3 2445.56 47.9
 -1 7 -3 2403.96 49.5
 -1 7 -3 2447.56 51.39
 1 7 3 2472.25 49.3
 1 7 3 2504.85 47.5
 2 -7 3 180.28 12.2
 -2 -7 -3 193.98 8.9
 -2 -7 -3 186.98 12.5
 -2 -7 -3 204.48 12.4
 -2 -7 -3 192.98 11.4
 2 -7 3 183.78 12.5
 2 -7 3 183.78 12.5
 2 7 3 192.58 13.5
 2 7 3 189.48 10.9
 -2 7 -3 182.78 12.3
 2 7 3 193.48 8.2
 -2 7 -3 186.98 13
 -2 7 -3 197.78 13
 2 7 3 185.08 14
 -3 -7 -3 12.4 4.9
 3 -7 3 11 4.4
 3 -7 3 19.4 5.4
 -3 -7 -3 12.6 4.1
 -3 -7 -3 13.2 4.6
 3 -7 3 13.5 5.1
 3 7 3 14.7 4.4
 3 7 3 6.9 3.8
 3 7 3 14.1 3.8
 -3 7 -3 14.1 4.6
 -4 -7 -3 20.6 6.5
 -4 -7 -3 29.1 7.3
 -4 -7 -3 33.4 6.1
 4 -7 3 26.4 6.2
 4 -7 3 23 6.4
 4 -7 3 36.4 6.6
 4 7 3 25.1 7.5
 -4 7 -3 19.8 6.1
 -4 7 -3 25.8 6.3
 -4 7 -3 38.8 7.9
 -5 -7 -3 4 6.2
 -5 -7 -3 -1 3.4
 -5 -7 -3 -2.8 3.5
 5 -7 3 -0.5 4.1
 -5 7 -3 7.7 6.1
 -5 7 -3 1.3 5.6
 -5 7 -3 4.3 4.9
 -6 -7 -3 30.9 9
 -6 -7 -3 6 5.4
 -6 7 -3 55.89 11.2
 -6 7 -3 19.6 7.2
 -6 7 -3 9.2 8.2
 -6 8 3 6.6 4.9
 -6 8 3 7.3 7.4
 -6 8 3 11.8 5.4
 5 -8 -3 28.1 7.9
 -5 -8 3 23 6.6
 -5 -8 3 27 6.2
 -5 8 3 26.3 6
 -5 8 3 17.4 6.1
 -5 8 3 25.5 5.3
 -4 -8 3 -0.8 2.3
 4 -8 -3 2.8 4.6
 -4 8 3 6.9 4.9
 -4 8 3 -2.7 3.3
 -4 8 3 4.8 3.7
 -3 -8 3 11.3 3.7
 -3 -8 3 14.3 3.3
 3 -8 -3 24.3 9.8
 -3 -8 3 16.4 4
 -3 8 3 20.5 4.5
 -3 8 3 15.4 5.9
 -3 8 3 13.3 4.8
 3 8 -3 18.7 4.5
 -2 -8 3 76.79 5.3
 2 -8 -3 74.69 6.9
 -2 -8 3 71.99 7.4
 2 -8 -3 75.39 6.4
 2 -8 -3 68.99 9.8
 -2 -8 3 77.19 6.4
 -2 8 3 68.39 10.2
 2 8 -3 70.59 6.1
 -2 8 3 82.79 7.2
 -2 8 3 77.49 6.9
 -2 8 3 83.99 8.6
 -1 -8 3 1.3 2.3
 1 -8 -3 0.1 2.7
 1 -8 -3 -1 2.3
 -1 -8 3 0.8 2.1
 -1 -8 3 0.4 1.5
 -1 -8 3 0.1 2.2
 1 -8 -3 2.3 2.4
 -1 8 3 -0.2 2.7
 -1 8 3 0.9 2.2
 1 8 -3 0.3 1.9
 -1 8 3 -1.9 2.4
 -1 8 3 -0.7 1.5
 1 8 -3 1.6 1.3
 1 8 -3 0.5 2.7
 0 -8 -3 998.9 29
 0 -8 -3 1024 23.5
 0 -8 3 1019.6 28.9
 0 -8 3 1006.9 27.8
 0 -8 -3 1002.4 30.1
 0 -8 3 964.5 30.1
 0 -8 -3 1003.8 25.9
 0 8 3 1040.1 29.9
 0 8 3 1004 26.5
 0 8 -3 986.4 21.5
 0 8 3 936.61 23.8
 0 8 3 1021.4 29.9
 0 8 -3 1099.19 42.4
 0 8 -3 993 25.9
 -1 -8 -3 1576.04 36.1
 -1 -8 -3 1550.74 36.6
 1 -8 3 1649.83 40.3
 -1 -8 -3 1620.54 40.2
 1 -8 3 1583.44 41
 1 -8 3 1630.04 39
 -1 -8 -3 1597.94 33.9
 1 8 3 1604.84 36.3
 1 8 3 1566.84 37.1
 -1 8 -3 1620.74 40.2
 1 8 3 1620.94 39.6
 1 8 3 1577.14 35.9
 -1 8 -3 1567.84 37.6
 -2 -8 -3 329.17 15.5
 -2 -8 -3 314.57 12.6
 -2 -8 -3 332.27 17.1
 -2 -8 -3 311.87 15.3
 2 -8 3 319.87 16.6
 2 -8 3 330.37 17
 2 -8 3 316.07 17.4
 -2 8 -3 296.37 16.7
 2 8 3 321.87 14.4
 2 8 3 305.87 17.1
 -2 8 -3 305.47 17.2
 2 8 3 334.87 11.9
 2 8 3 313.67 15.7
 -2 8 -3 311.17 16.1
 -3 -8 -3 12.9 4.4
 3 -8 3 16.2 5.1
 3 -8 3 24.6 6
 3 -8 3 15 5.2
 -3 -8 -3 20.6 5.8
 -3 -8 -3 12.9 4.2
 3 8 3 5.6 5.7
 3 8 3 16.6 4
 3 8 3 7.6 4.5
 -3 8 -3 13.4 4.8
 -3 8 -3 13.6 5
 -3 8 -3 9.8 4.6
 4 -8 3 36.8 7.2
 -4 -8 -3 27.8 6.4
 -4 -8 -3 45.6 9.5
 4 -8 3 38 7.1
 4 -8 3 35 8.4
 -4 -8 -3 28.8 7.5
 4 8 3 28.5 7.4
 -4 8 -3 34.3 7.7
 -4 8 -3 37.9 7.3
 -5 -8 -3 82.99 14.2
 -5 -8 -3 57.49 9
 -5 -8 -3 89.79 12.3
 5 -8 3 64.89 10.5
 -5 8 -3 84.09 12.8
 -5 8 -3 66.79 10.3
 -5 8 -3 50.49 11.1
 6 -8 3 2.4 5.9
 -6 -8 -3 9.1 5.5
 -6 -8 -3 13.8 10.5
 -6 -8 -3 -3.6 5.5
 -6 8 -3 0.7 8.6
 -6 8 -3 -8.6 5.7
 -6 8 -3 2.5 5.9
 -6 -9 3 -0.6 3.2
 -6 -9 3 3.7 5.2
 -6 -9 3 3.7 4.2
 -6 9 3 -2.7 4.3
 -6 9 3 7.7 5.5
 -6 9 3 0 5.1
 -5 -9 3 29.9 6.3
 5 -9 -3 46.2 9.2
 -5 -9 3 28.3 7.2
 -5 9 3 25 6
 -5 9 3 21.9 6.2
 -5 9 3 12.5 6.8
 -4 -9 3 31.9 5.7
 -4 -9 3 33.1 6
 4 -9 -3 44.3 10
 -4 9 3 41 10.1
 -4 9 3 22.5 5.4
 -4 9 3 28.5 6.7
 4 9 -3 29.6 6.6
 -3 -9 3 -1.3 2.1
 3 -9 -3 1.1 3.6
 -3 -9 3 2.2 2.5
 -3 -9 3 1.4 2.1
 -3 9 3 -4.5 2.9
 -3 9 3 -3.1 3.1
 3 9 -3 2.3 2.5
 2 -9 -3 347.37 14
 -2 -9 3 354.06 15.5
 -2 -9 3 361.76 11.5
 2 -9 -3 360.76 15.4
 2 -9 -3 345.37 20.3
 -2 -9 3 357.46 14.3
 -2 9 3 365.56 21.1
 2 9 -3 351.76 13.6
 -2 9 3 338.97 14.8
 -2 9 3 349.47 17.3
 -2 9 3 373.66 14.9
 1 -9 -3 46.3 7
 1 -9 -3 40.6 8.2
 1 -9 -3 52.39 6.3
 -1 -9 3 45.7 4.7
 -1 -9 3 46.9 7.5
 -1 -9 3 48.4 6.9
 -1 -9 3 32.5 5.5
 -1 9 3 38.4 5.1
 -1 9 3 43.1 6.1
 -1 9 3 38.9 6.9
 -1 9 3 36.6 6.8
 1 9 -3 54.39 5.6
 1 9 -3 46.1 4.2
 0 -9 3 282.97 14.4
 0 -9 -3 268.97 15.2
 0 -9 -3 279.87 11.5
 0 -9 3 268.57 15
 0 -9 3 260.87 15.4
 0 -9 -3 255.77 15
 0 -9 -3 264.87 13
 0 9 -3 274.07 13.1
 0 9 -3 275.67 10.3
 0 9 -3 263.97 14.6
 0 9 3 249.68 11.7
 0 9 3 301.77 16
 0 9 3 251.67 16.3
 0 9 3 282.37 13.5
 1 -9 3 16.7 5.1
 1 -9 3 11.5 4.8
 -1 -9 -3 15.5 4.4
 -1 -9 -3 13.2 3.8
 -1 -9 -3 8 4.1
 -1 -9 -3 15.1 3.7
 1 -9 3 9.8 4.1
 1 9 3 20.2 4.8
 -1 9 -3 17.1 5.1
 1 9 3 20.2 4.7
 -1 9 -3 18.8 5.1
 1 9 3 10.8 3.7
 1 9 3 11.3 4.2
 -2 -9 -3 -1.8 2.1
 2 -9 3 2.2 3.5
 -2 -9 -3 -2.5 2.7
 -2 -9 -3 0 2.3
 2 -9 3 2.8 3.6
 -2 -9 -3 1.3 2.5
 2 -9 3 4.8 3.6
 -2 9 -3 0.5 3.7
 2 9 3 2.4 2.4
 -2 9 -3 3.6 3.5
 2 9 3 0.9 3
 2 9 3 1.7 2.3
 -2 9 -3 3.8 3.5
 -3 -9 -3 16.3 4.8
 -3 -9 -3 14.9 4.9
 3 -9 3 23.3 6.8
 3 -9 3 18.9 5.6
 3 -9 3 14.2 5.3
 -3 -9 -3 21.5 6.4
 3 9 3 12.9 4.3
 3 9 3 16.6 4.3
 -3 9 -3 19 6.3
 -3 9 -3 11.1 5.1
 -3 9 -3 19.9 6
 3 9 3 17.7 6
 -4 -9 -3 4.7 4.1
 4 -9 3 6.5 4
 -4 -9 -3 13.3 6
 -4 -9 -3 3.8 3.6
 4 -9 3 2.8 3.7
 4 -9 3 3.4 4.9
 -4 9 -3 1.3 4.1
 4 9 3 5.4 4.6
 -4 9 -3 15 4.9
 -5 -9 -3 3.5 6.6
 5 -9 3 -0.6 4.1
 -5 -9 -3 -3 3.7
 -5 -9 -3 -2.8 3.6
 -5 9 -3 -1.8 4
 5 9 3 -1.6 4.2
 -5 9 -3 -5.3 5.6
 -5 9 -3 -1 5.9
 6 -9 3 17.7 7.2
 -6 -9 -3 14.4 6.2
 -6 -9 -3 16.1 7.9
 -6 9 -3 15.9 11.4
 -6 9 -3 15.5 7.9
 -6 9 -3 35.2 9.3
 6 -10 -3 3 5.3
 -6 -10 3 -6.3 3.7
 -6 -10 3 2.3 3.5
 -6 -10 3 -3.8 4
 -6 10 3 12.3 4.7
 -6 10 3 -4.8 4.7
 -5 -10 3 5 3.8
 -5 -10 3 6.8 4.6
 5 -10 -3 12.6 6.1
 -5 10 3 10.6 5.3
 -5 10 3 7.6 4.7
 -5 10 3 15.2 6.3
 -4 -10 3 9.7 3.3
 -4 -10 3 0.1 4.4
 4 -10 -3 7.9 4.4
 -4 -10 3 5.1 2.9
 -4 10 3 2.8 3.9
 -4 10 3 13.4 6.9
 -4 10 3 5.1 3.8
 -3 -10 3 20.7 4.5
 -3 -10 3 23.2 4.1
 -3 -10 3 26.1 5.8
 3 -10 -3 24.6 8
 -3 -10 3 26.1 6.2
 3 -10 -3 29 4.8
 -3 10 3 12.1 5.5
 3 10 -3 21.2 5.1
 -3 10 3 21.4 5.9
 -3 10 3 21.1 5
 -2 -10 3 88.29 9.6
 2 -10 -3 73.89 17.2
 -2 -10 3 82.79 6.1
 2 -10 -3 75.89 7.3
 -2 -10 3 80.19 7.7
 2 -10 -3 78.59 8.1
 -2 -10 3 79.69 8.3
 -2 10 3 84.59 9.8
 2 10 -3 75.49 6.8
 -2 10 3 99.99 12.1
 2 10 -3 83.19 5.6
 2 10 -3 86.69 6.8
 -2 10 3 97.89 8.7
 -2 10 3 87.39 7.6
 -1 -10 3 12 4.2
 -1 -10 3 10.7 4.1
 -1 -10 3 11 4.1
 1 -10 -3 9.4 3.7
 1 -10 -3 12 3.6
 1 -10 -3 5.8 3.5
 -1 10 3 7.5 2.1
 1 10 -3 11.1 2.4
 -1 10 3 9.8 4.5
 -1 10 3 11.6 5
 -1 10 3 9.6 3.8
 1 10 -3 8.6 3
 0 -10 3 1000.3 29.3
 0 -10 -3 997.5 24.6
 0 -10 -3 973.4 30.8
 0 -10 -3 1011.7 27.8
 0 -10 3 895.51 31.8
 0 -10 3 972.4 30.5
 0 -10 -3 982.6 32
 0 10 3 920.71 25.1
 0 10 -3 1016.2 30.2
 0 10 -3 976.7 27.1
 0 10 3 975.7 31.2
 0 10 3 969.5 27.8
 0 10 -3 958.4 22.3
 0 10 3 973.7 31.5
 -1 -10 -3 79.59 8.4
 1 -10 3 83.49 9.2
 -1 -10 -3 84.19 7.3
 1 -10 3 76.39 9.2
 1 -10 3 77.19 9.4
 -1 -10 -3 80.09 9.8
 -1 -10 -3 78.39 8.3
 1 10 3 85.69 8.4
 1 10 3 83.19 9.7
 -1 10 -3 80.79 8.9
 -1 10 -3 79.79 9.8
 1 10 3 82.59 8.5
 1 10 3 85.89 8.3
 -2 -10 -3 1.8 3.5
 2 -10 3 -1.4 2.9
 -2 -10 -3 0.5 2.5
 2 -10 3 5.9 5
 -2 -10 -3 2 2.5
 -2 -10 -3 -2.7 2.4
 2 -10 3 3.4 3.2
 2 10 3 4.8 3.4
 2 10 3 1.1 2.3
 -2 10 -3 5.1 4
 2 10 3 1.6 2.7
 2 10 3 0.4 2.7
 -2 10 -3 -1.9 2.6
 -2 10 -3 8.1 3.6
 3 -10 3 272.37 16.9
 -3 -10 -3 258.47 15.6
 3 -10 3 273.97 18.3
 -3 -10 -3 243.08 17.2
 -3 -10 -3 272.97 16.4
 3 10 3 252.17 18.4
 3 10 3 237.28 13
 3 10 3 281.17 15
 -3 10 -3 248.78 17.5
 -3 10 -3 274.47 17.2
 -3 10 -3 248.68 17.5
 4 -10 3 25.3 7
 -4 -10 -3 7.7 4.5
 -4 -10 -3 7.4 6.2
 4 -10 3 8.4 4.6
 4 -10 3 14.7 5.1
 -4 -10 -3 12.3 4.9
 -4 10 -3 5.9 4.8
 -4 10 -3 13.3 5.8
 5 -10 3 13.2 4.7
 -5 -10 -3 -4 3
 -5 -10 -3 0 6.3
 -5 -10 -3 -0.3 3.9
 -5 10 -3 10 7.7
 -5 10 -3 -3.1 4.4
 5 10 3 -3.2 4.3
 -5 10 -3 -3.4 4
 -6 -10 -3 33.9 9.3
 6 -10 3 34 9.9
 -6 -10 -3 85.49 16.7
 -6 -10 -3 38.2 8.7
 -6 10 -3 41.8 9.7
 -6 10 -3 39.3 11.6
 6 -11 -3 31.6 10.9
 -6 -11 3 5.5 4.8
 -6 -11 3 5.1 4.1
 -6 11 3 -4.8 5.1
 -6 11 3 8 5.4
 -6 11 3 -5.5 4.1
 -5 -11 3 36.7 7.6
 -5 -11 3 68.99 10.3
 -5 -11 3 34.2 5.8
 5 -11 -3 28.2 11.7
 -5 -11 3 49.5 7.7
 -5 11 3 36.4 13.3
 -5 11 3 41 7.7
 -5 11 3 43.3 8
 -4 -11 3 17.7 4.3
 -4 -11 3 36.8 7.5
 -4 -11 3 19.9 4.4
 -4 -11 3 29.4 7.7
 4 -11 -3 26.6 6.1
 4 11 -3 13.2 4.9
 -4 11 3 32.8 8.5
 -4 11 3 16 5.7
 -4 11 3 23.4 5.3
 3 -11 -3 143.69 9.9
 -3 -11 3 154.88 9.4
 -3 -11 3 149.39 13.1
 -3 -11 3 171.68 10.6
 3 -11 -3 147.49 15.5
 -3 -11 3 159.78 12.4
 -3 11 3 140.99 12
 -3 11 3 158.28 16
 3 11 -3 148.19 11.6
 -3 11 3 151.48 13.4
 2 -11 -3 1.6 3.4
 2 -11 -3 2.4 2.8
 -2 -11 3 -1.2 3.1
 -2 -11 3 4.9 2.8
 -2 -11 3 2.8 2.1
 -2 -11 3 -1.1 3
 2 -11 -3 6.7 4.1
 2 11 -3 0.5 2.5
 -2 11 3 -2 3.1
 2 11 -3 0.7 1.8
 2 11 -3 1.6 2.1
 -2 11 3 1.4 4.2
 -2 11 3 3.4 3
 -2 11 3 -3 1.9
 -1 -11 3 48.7 7.7
 1 -11 -3 58.69 7.9
 -1 -11 3 54.89 7.5
 1 -11 -3 56.49 6.7
 1 -11 -3 49.6 9.2
 -1 -11 3 60.29 8.3
 -1 11 3 69.99 9.5
 -1 11 3 52.69 6.2
 -1 11 3 55.09 7.5
 1 11 -3 61.09 6.4
 1 11 -3 57.29 5.4
 -1 11 3 39.7 7.8
 1 11 -3 54.49 7.1
 0 -11 -3 62.29 6.5
 0 -11 -3 60.49 8.6
 0 -11 -3 62.39 8.7
 0 -11 -3 69.09 7.7
 0 -11 3 70.89 8.8
 0 -11 3 60.49 8.7
 0 -11 3 62.19 8.9
 0 11 -3 61.59 9
 0 11 3 61.59 6.6
 0 11 3 52.39 9.2
 0 11 3 66.29 7.7
 0 11 -3 59.79 7.1
 0 11 -3 74.89 6.1
 0 11 3 76.69 9.8
 -1 -11 -3 11.7 4.6
 1 -11 3 12.4 4.4
 1 -11 3 5 4.1
 -1 -11 -3 13.6 4.7
 1 -11 3 5.2 3.7
 -1 -11 -3 9.7 3.1
 -1 -11 -3 9.9 4
 -1 11 -3 15.5 5
 1 11 3 12.1 5
 1 11 3 8.6 3.6
 1 11 3 14.1 4.3
 -1 11 -3 12.9 5.3
 1 11 3 12.1 4
 2 -11 3 137.99 13.5
 -2 -11 -3 150.88 11.4
 2 -11 3 168.88 13.3
 -2 -11 -3 161.38 11.2
 -2 -11 -3 164.18 13.9
 -2 -11 -3 167.28 11.2
 2 -11 3 171.88 15.1
 2 11 3 151.68 12.9
 2 11 3 161.78 10.5
 -2 11 -3 176.18 13.5
 -2 11 -3 156.68 13.9
 2 11 3 161.18 11.2
 -2 11 -3 155.38 14
 2 11 3 148.99 12.3
 -3 -11 -3 419.76 20.3
 -3 -11 -3 410.66 19.5
 3 -11 3 406.46 21.6
 -3 -11 -3 442.66 23.3
 3 -11 3 396.26 22.9
 -3 -11 -3 395.26 14.6
 3 -11 3 435.46 21.3
 3 11 3 404.66 18.6
 -3 11 -3 407.86 21.2
 -3 11 -3 399.36 22.7
 3 11 3 393.76 17
 -3 11 -3 416.06 22.9
 3 11 3 395.86 23.4
 4 -11 3 8.6 5.3
 -4 -11 -3 18 7.1
 -4 -11 -3 11 5.3
 4 -11 3 17.6 6.3
 4 -11 3 18.7 6.5
 -4 -11 -3 11.6 5.3
 -4 11 -3 -0.8 4.8
 -4 11 -3 17.7 6.9
 -4 11 -3 6.9 4.8
 -5 -11 -3 4.2 4.1
 -5 -11 -3 14.5 4.7
 5 -11 3 0.8 4.5
 -5 -11 -3 14.4 8.4
 -5 11 -3 -4 4.3
 -5 11 -3 -13.3 7.3
 -6 -11 -3 49.8 8.8
 -6 -11 -3 77.09 17.4
 -6 -11 -3 26.9 8.6
 6 -11 3 46.6 9.6
 -6 11 -3 17.2 12.9
 -6 11 -3 53.39 11.1
 -6 -12 3 -4.9 3.6
 -6 -12 3 8.4 4
 -6 -12 3 5.8 4.5
 -6 12 3 0 6
 -6 12 3 -0.9 5.7
 -5 -12 3 -5.5 14.1
 -5 -12 3 4.1 3.4
 -5 -12 3 4.8 7.5
 -5 -12 3 5.8 3.9
 -5 12 3 7.8 4.2
 -5 12 3 10 5.3
 -5 12 3 -2.6 4.9
 -4 -12 3 9.6 9
 -4 -12 3 18.2 4.9
 -4 -12 3 24.7 7.7
 4 -12 -3 16.5 5.7
 -4 -12 3 18.7 4.5
 4 12 -3 17 5.3
 -4 12 3 35.3 10.4
 -4 12 3 13.4 5.1
 -4 12 3 14.9 5.6
 3 -12 -3 26.9 5.6
 -3 -12 3 13.1 4.4
 3 -12 -3 23.7 5.3
 -3 -12 3 26.4 6.6
 -3 -12 3 14.9 5.9
 -3 -12 3 20.2 4
 3 -12 -3 19.2 6.6
 -3 12 3 25.4 8.6
 -3 12 3 24.7 6.2
 -3 12 3 23.7 5.5
 3 12 -3 22.4 5.2
 -3 12 3 19.8 6.6
 -2 -12 3 7.7 2.8
 -2 -12 3 5 4.2
 2 -12 -3 1.3 3.4
 2 -12 -3 7.2 3.3
 -2 -12 3 3.4 3.5
 -2 -12 3 7.2 4
 2 -12 -3 7.1 5.5
 -2 12 3 2.6 3.9
 2 12 -3 4.6 3.2
 2 12 -3 7.1 2.5
 -2 12 3 1.5 3.5
 -2 12 3 0.4 2.6
 2 12 -3 5.6 2.7
 -2 12 3 5.3 4.9
 -1 -12 3 34.1 8.4
 -1 -12 3 26.6 5.4
 1 -12 -3 39.8 10.6
 1 -12 -3 40.2 6.4
 1 -12 -3 41.3 7.8
 -1 -12 3 31.5 7.4
 -1 12 3 33.5 7.3
 1 12 -3 42 5
 -1 12 3 36.1 7.9
 -1 12 3 28.5 6.7
 1 12 -3 35.9 5.7
 1 12 -3 34.9 6.6
 -1 12 3 29.7 6.5
 0 -12 3 80.49 16.1
 0 -12 -3 112.69 8.6
 0 -12 -3 102.79 9.6
 0 -12 3 128.89 11.5
 0 -12 -3 99.29 10.9
 0 -12 3 82.09 17.7
 0 12 -3 100.19 7.2
 0 12 3 111.69 11.6
 0 12 -3 105.39 9.2
 0 12 -3 101.39 10.9
 0 12 3 113.69 11.7
 1 -12 3 29.6 6.7
 1 -12 3 8.1 3.4
 1 -12 3 32.2 8
 -1 -12 -3 14.6 4.8
 -1 -12 -3 30.3 7
 -1 -12 -3 16.5 3.9
 -1 -12 -3 14.8 4.6
 1 12 3 16.7 4.6
 1 12 3 17 5.4
 -1 12 -3 13.4 5.7
 1 12 3 15.7 4.1
 -1 12 -3 18.3 5.7
 -1 12 -3 28.7 6.2
 1 12 3 23 6.4
 -2 -12 -3 131.89 11.2
 -2 -12 -3 132.99 10.5
 2 -12 3 126.19 13.5
 -2 -12 -3 121.59 13.3
 2 -12 3 151.58 13
 -2 -12 -3 146.39 11
 2 -12 3 147.89 14.4
 -2 12 -3 140.29 13.6
 -2 12 -3 134.49 12.6
 -2 12 -3 145.69 14.2
 2 12 3 128.49 11.8
 2 12 3 142.19 11
 2 12 3 129.49 15.1
 2 12 3 142.39 12.9
 3 -12 3 1032 35.8
 -3 -12 -3 1049.3 27.8
 -3 -12 -3 1061.09 33.4
 -3 -12 -3 1078.19 33.8
 -3 -12 -3 1052.99 37.6
 3 -12 3 1065.19 39.7
 3 -12 3 1041.3 34.8
 -3 12 -3 1015.8 37.7
 -3 12 -3 1059.69 38.9
 3 12 3 993.7 38.4
 3 12 3 1020.5 29.7
 -3 12 -3 1025.1 35.5
 3 12 3 1044.8 31.8
 -4 -12 -3 95.69 11.3
 4 -12 3 113.89 12.2
 4 -12 3 98.49 13.8
 4 -12 3 145.19 14.7
 -4 -12 -3 101.99 14.7
 -4 -12 -3 121.79 12.5
 -4 12 -3 122.89 13.9
 -4 12 -3 96.29 14.2
 -4 12 -3 110.29 14.2
 -5 -12 -3 -0.3 5.3
 -5 -12 -3 -4.5 4.3
 -5 -12 -3 -13.5 10.2
 5 -12 3 -0.7 4.8
 -5 12 -3 3.2 4.7
 -5 12 -3 12.7 8.1
 -6 -12 -3 13.5 9.7
 -6 -12 -3 5 6.8
 -6 12 -3 7.2 8.1
 -6 12 -3 18.4 10
 -6 -13 3 7 4.6
 -6 -13 3 -16.6 11.9
 -6 -13 3 8.3 4.7
 -6 13 3 -0.2 6.1
 -6 13 3 -0.9 6.5
 -6 13 3 -6.4 6.5
 5 -13 -3 15 5.6
 -5 -13 3 -11 8.8
 -5 -13 3 5.5 5.2
 -5 -13 3 0.5 2.9
 -5 -13 3 2.4 3.8
 5 13 -3 -5.4 3.2
 -5 13 3 11.8 5.3
 -5 13 3 2.4 5.7
 -5 13 3 5.9 4.9
 -4 -13 3 36.4 9.5
 4 -13 -3 6.4 5.9
 -4 -13 3 27.7 7.3
 -4 -13 3 15.7 4.2
 -4 -13 3 21.3 5.1
 -4 13 3 13.1 7.4
 -4 13 3 17 6.4
 4 13 -3 13.1 4.9
 -4 13 3 27.8 6.6
 3 -13 -3 60.59 8.7
 -3 -13 3 77.29 7.2
 3 -13 -3 45.8 9.5
 3 -13 -3 78.19 8.5
 -3 -13 3 54.19 7.9
 -3 -13 3 72.99 9.4
 3 13 -3 57.59 8.3
 -3 13 3 72.69 9.5
 -3 13 3 71.09 8.4
 -3 13 3 75.29 13.4
 -3 13 3 49.5 9.1
 -2 -13 3 41.6 8.4
 -2 -13 3 43.3 7.1
 -2 -13 3 48.9 6.1
 2 -13 -3 50.49 8.8
 2 -13 -3 40.8 7.1
 2 -13 -3 43.5 9.7
 -2 13 3 45.9 6.9
 2 13 -3 40.8 6.2
 2 13 -3 49.8 5.8
 -2 13 3 41.4 8.6
 -2 13 3 42.6 8.3
 -2 13 3 35.3 7.1
 2 13 -3 59.19 9
 -1 -13 3 194.78 15.4
 -1 -13 3 201.78 13.7
 1 -13 -3 194.68 15.1
 1 -13 -3 202.78 13.1
 -1 -13 3 201.38 15.3
 1 -13 -3 225.18 17.5
 -1 13 3 206.08 13.9
 -1 13 3 206.98 11.9
 1 13 -3 213.18 12
 -1 13 3 206.08 15.8
 -1 13 3 210.98 17.1
 1 13 -3 208.08 10.5
 1 13 -3 197.48 13.6
 0 -13 3 -1.7 3.7
 0 -13 -3 -0.7 3.4
 0 -13 -3 0.5 1.8
 0 -13 -3 -0.4 3
 0 -13 3 -0.6 2.9
 0 -13 3 5 3.8
 0 -13 -3 -2.9 2.9
 0 13 3 -1.3 3.7
 0 13 3 -0.5 2.6
 0 13 -3 -3.5 3.2
 0 13 3 3 3.8
 0 13 3 2.8 3.1
 0 13 -3 1.6 1.6
 0 13 -3 -1 3.3
 1 -13 3 0.7 3.3
 -1 -13 -3 0.9 2.9
 -1 -13 -3 0.5 3.9
 1 -13 3 3.3 4.4
 1 -13 3 7.8 4.3
 -1 -13 -3 0.5 2.4
 -1 -13 -3 0.3 3.2
 1 13 3 -4.2 2
 -1 13 -3 1.7 3.4
 -1 13 -3 6.8 3.8
 1 13 3 -0.7 3.6
 1 13 3 2.8 2.6
 -1 13 -3 2.4 4
 -1 13 -3 1.5 3.3
 1 13 3 2 3
 2 -13 3 1.1 4.9
 -2 -13 -3 8.7 4.2
 2 -13 3 10 4.7
 2 -13 3 10.4 5.7
 -2 -13 -3 18.1 4.8
 -2 -13 -3 15 5.9
 -2 -13 -3 9.3 3.6
 2 13 3 19.5 5.6
 -2 13 -3 13.7 5.5
 2 13 3 1.6 3.6
 2 13 3 8.4 3.4
 2 13 3 16.5 5.5
 -2 13 -3 11.4 5.7
 -2 13 -3 9 4.5
 -3 -13 -3 191.08 14
 -3 -13 -3 165.08 16.7
 -3 -13 -3 176.18 11.4
 3 -13 3 186.68 15.2
 3 -13 3 187.08 15.9
 -3 -13 -3 170.38 13.8
 3 -13 3 185.68 16.7
 3 13 3 170.28 13.3
 -3 13 -3 161.48 16
 -3 13 -3 180.78 16.3
 3 13 3 166.18 12
 -3 13 -3 148.19 14.6
 3 13 3 142.99 14.6
 -4 -13 -3 160.68 14.3
 4 -13 3 168.08 16.3
 -4 -13 -3 183.18 14.6
 4 -13 3 152.18 16
 4 -13 3 176.38 14.8
 -4 -13 -3 164.88 19.4
 -4 13 -3 178.88 16.8
 4 13 3 153.78 17.6
 -4 13 -3 157.88 16.9
 -4 13 -3 161.08 17.8
 -5 -13 -3 45.1 14.9
 -5 -13 -3 25 6.4
 -5 -13 -3 6.5 5.1
 -5 13 -3 10.8 13.6
 -5 13 -3 17.6 9.8
 -6 -14 3 1.6 5.3
 -6 -14 3 7 12.6
 -6 -14 3 -4.1 3.7
 -6 -14 3 1.8 4.8
 -6 -14 3 12.1 5.2
 -6 14 3 3.1 6.5
 -6 14 3 10.8 6.7
 -6 14 3 -7.9 6.4
 -5 -14 3 0.3 3.7
 -5 -14 3 0.2 4.1
 -5 -14 3 -6.4 11.2
 -5 -14 3 6.8 5.8
 5 -14 -3 17.5 8.6
 -5 14 3 4.6 6.6
 -5 14 3 6.9 7.1
 5 14 -3 3 2.8
 -4 -14 3 1.9 3.4
 -4 -14 3 -2.6 6.8
 -4 -14 3 6.4 3.4
 -4 -14 3 1.3 4.6
 4 14 -3 3.2 4.3
 -4 14 3 11.5 5.1
 -4 14 3 7.6 5
 -4 14 3 18.6 7.1
 -4 14 3 9 6.2
 -3 -14 3 89.79 13.4
 -3 -14 3 86.89 11.6
 -3 -14 3 92.79 7.9
 -3 -14 3 79.19 9.2
 3 -14 -3 83.89 10
 3 -14 -3 78.29 12.5
 3 -14 -3 91.39 9.2
 -3 14 3 81.79 9.2
 -3 14 3 64.09 11.6
 3 14 -3 69.69 9.5
 -3 14 3 82.79 10.1
 -3 14 3 68.59 11.5
 2 -14 -3 313.17 22.2
 -2 -14 3 291.17 16.6
 2 -14 -3 282.67 17.8
 2 -14 -3 280.77 15.8
 -2 -14 3 305.67 13.6
 -2 -14 3 287.97 19.8
 -2 -14 3 269.37 18.6
 -2 14 3 290.57 15.2
 -2 14 3 272.47 21.1
 -2 14 3 295.47 17.1
 -2 14 3 280.87 19
 2 14 -3 304.07 13.4
 2 14 -3 254.57 13.9
 1 -14 -3 41.2 7.5
 1 -14 -3 26.2 6.8
 1 -14 -3 38.9 9.4
 -1 -14 3 44.9 9.5
 -1 -14 3 29.8 7.5
 -1 -14 3 28.3 6.9
 1 14 -3 42.5 6.7
 -1 14 3 20.5 6.2
 -1 14 3 45.4 6.5
 1 14 -3 38.5 5.7
 1 14 -3 39.5 7.1
 -1 14 3 36.5 9.4
 -1 14 3 31.5 6
 0 -14 3 20.3 7.3
 0 -14 3 16.4 6.2
 0 -14 3 16.5 5.2
 0 -14 -3 7.7 4.3
 0 -14 -3 12.7 5.4
 0 -14 -3 18.7 4.3
 0 -14 -3 18.2 5.1
 0 14 -3 14.7 3.3
 0 14 -3 12.1 5.2
 0 14 3 22.2 5.7
 0 14 3 10.1 3.4
 0 14 3 11.8 5
 0 14 -3 19.8 4.8
 0 14 3 16.1 5.9
 -1 -14 -3 -0.7 3.2
 -1 -14 -3 0.6 4.2
 -1 -14 -3 7.4 3.8
 -1 -14 -3 5.7 2.9
 1 -14 3 7.7 5
 1 -14 3 3.7 3.5
 1 -14 3 5.5 4.6
 1 14 3 8.2 3.8
 -1 14 -3 9.9 5.4
 1 14 3 0.1 2.9
 1 14 3 4 4
 -1 14 -3 4.2 2.5
 -1 14 -3 3.3 3.9
 1 14 3 2.6 4.5
 -1 14 -3 4.6 4.4
 -2 -14 -3 52.59 7.9
 -2 -14 -3 46.4 9.1
 -2 -14 -3 57.19 9
 -2 -14 -3 54.79 8.1
 2 -14 3 49.4 9.8
 2 -14 3 59.29 10.8
 2 -14 3 68.49 10.2
 2 14 3 46.7 8.6
 -2 14 -3 39.8 8.8
 -2 14 -3 47.4 8.4
 -2 14 -3 44.7 8.4
 2 14 3 61.19 8.2
 2 14 3 64.99 9.9
 2 14 3 54.49 7.6
 3 -14 3 395.66 23
 -3 -14 -3 388.26 17.7
 3 -14 3 382.16 25
 -3 -14 -3 397.06 20.6
 -3 -14 -3 393.06 20.3
 3 -14 3 405.56 22.4
 -3 -14 -3 412.56 24.6
 -3 14 -3 385.36 24.5
 -3 14 -3 390.36 24.4
 3 14 3 374.36 19.8
 3 14 3 371.56 22.4
 3 14 3 394.06 21.6
 -3 14 -3 374.26 21.5
 -4 -14 -3 43.7 8
 4 -14 3 48.4 9.2
 -4 -14 -3 49.6 13.3
 4 -14 3 57.59 10.9
 -4 -14 -3 65.69 13.2
 4 14 3 45.2 9.5
 -4 14 -3 39 8.4
 -4 14 -3 58.39 12.2
 -4 14 -3 33.9 9.9
 -5 -14 -3 -3.4 4.1
 -5 -14 -3 -3.2 4.9
 5 -14 3 -3 7
 5 -14 3 4.1 6.2
 -5 -14 -3 13.7 11.1
 -5 14 -3 -5.5 5.6
 -5 -15 3 21.6 10.5
 -5 -15 3 5.7 4.6
 -5 -15 3 -1.1 4.9
 -5 -15 3 2.6 5.4
 -5 15 3 -0.4 5.5
 -5 15 3 -2.2 6.3
 -5 15 3 -3.6 6.5
 5 15 -3 1.6 4.1
 -4 -15 3 -1.5 2.5
 -4 -15 3 4.9 8.9
 -4 -15 3 6.9 5.1
 4 -15 -3 6.3 4.7
 -4 -15 3 -4.6 3.5
 -4 15 3 5.7 5.4
 -4 15 3 -3.7 4.7
 -4 15 3 6 5.4
 4 15 -3 -0.8 3.5
 3 -15 -3 8.5 5
 -3 -15 3 20.5 6.4
 -3 -15 3 15.6 3.7
 -3 -15 3 28.9 7.6
 -3 -15 3 16.9 5.2
 3 -15 -3 1.7 4.9
 3 -15 -3 18.7 5.4
 3 15 -3 17.3 4.8
 -3 15 3 17.2 6.2
 -3 15 3 13.1 6.4
 -3 15 3 14.3 5.9
 -2 -15 3 591.24 28.9
 2 -15 -3 545.15 30.5
 -2 -15 3 578.84 23.8
 2 -15 -3 589.84 24
 2 -15 -3 585.54 26.2
 -2 -15 3 586.64 19.9
 -2 -15 3 628.74 27.9
 -2 15 3 572.24 31.6
 -2 15 3 594.64 22.5
 2 15 -3 564.54 19.6
 -2 15 3 605.04 28.7
 -2 15 3 565.54 24.5
 1 -15 -3 74.59 11.9
 -1 -15 3 88.79 10.3
 -1 -15 3 80.79 11.6
 -1 -15 3 75.39 11.9
 1 -15 -3 91.99 10.3
 1 -15 -3 92.19 12
 -1 15 3 69.39 9.7
 -1 15 3 65.89 8.1
 1 15 -3 84.39 9
 -1 15 3 82.09 11.8
 1 15 -3 82.29 8
 -1 15 3 88.79 12.6
 1 15 -3 81.59 10
 0 -15 -3 122.89 11.4
 0 -15 -3 127.99 14.4
 0 -15 -3 127.49 10.6
 0 -15 -3 115.49 13.1
 0 -15 3 107.59 12.9
 0 -15 3 120.99 12.2
 0 -15 3 116.09 13.5
 0 15 -3 109.49 12.1
 0 15 -3 112.59 8.9
 0 15 3 120.79 13.1
 0 15 3 125.69 11.8
 0 15 -3 106.09 10.7
 0 15 3 117.39 13.1
 1 -15 3 -1.8 4.7
 1 -15 3 4.5 4.5
 1 -15 3 0.4 4
 -1 -15 -3 2.1 3.6
 -1 -15 -3 -0.7 2.5
 -1 -15 -3 1.3 5.3
 -1 -15 -3 2.7 4.4
 -1 15 -3 0.1 3.5
 1 15 3 5.7 4.4
 1 15 3 1.5 3.4
 -1 15 -3 -3.7 1.9
 1 15 3 -0.9 4.4
 1 15 3 8.7 4.2
 -1 15 -3 -1.8 3.9
 -2 -15 -3 11.4 6
 -2 -15 -3 16 3.9
 2 -15 3 31 7.8
 -2 -15 -3 22.8 5.7
 -2 -15 -3 30.5 7.2
 2 -15 3 8.4 4.1
 2 -15 3 6.1 5.6
 2 15 3 25.8 6.1
 2 15 3 19.1 5.1
 2 15 3 18.3 6.4
 -2 15 -3 16.1 6.5
 -2 15 -3 17.7 6.4
 -2 15 -3 26 6
 2 15 3 19.4 5.8
 -3 -15 -3 125.59 12.8
 3 -15 3 126.49 14
 -3 -15 -3 111.29 12.1
 3 -15 3 133.49 14
 3 -15 3 110.39 15.2
 -3 -15 -3 117.39 10.9
 -3 -15 -3 134.19 16.5
 3 15 3 126.59 11.7
 -3 15 -3 125.49 15.3
 -3 15 -3 110.89 13.4
 -3 15 -3 131.19 17.9
 3 15 3 118.39 12.5
 -4 -15 -3 3.3 4.6
 4 -15 3 3 4.9
 4 -15 3 21.5 5.8
 -4 -15 -3 3.6 4.1
 -4 15 -3 -9.7 4.5
 -4 15 -3 -2.6 4.6
 4 15 3 -5.2 4.3
 -4 15 -3 -3.5 6.5
 -5 -15 -3 35.8 9
 5 -15 3 35.7 11.2
 -5 -15 -3 33.8 7.8
 5 -15 3 41.8 9.8
 5 -15 3 44.4 8.4
 -5 15 -3 30.3 8.8
 -5 -16 3 46.3 8.2
 -5 -16 3 19.7 5.9
 -5 -16 3 37.8 8.1
 -5 16 3 31.8 10.1
 -5 16 3 23.1 9.7
 4 -16 -3 -1.3 2.8
 -4 -16 3 -3.1 5.2
 -4 -16 3 -0.6 2.9
 -4 -16 3 1.8 4
 -4 16 3 -9.5 5.1
 -4 16 3 2.7 3.8
 -4 16 3 0.8 4.5
 4 16 -3 -2.7 3.2
 -3 -16 3 10.8 6.7
 -3 -16 3 3.1 2.9
 3 -16 -3 8.7 4.5
 3 -16 -3 6.3 5
 -3 -16 3 9.5 8
 -3 -16 3 4.4 3.9
 -3 16 3 2.7 2.3
 3 16 -3 4.6 3.6
 -3 16 3 9.5 5
 -3 16 3 5.1 5.7
 -3 16 3 11 6.6
 -2 -16 3 660.93 29.7
 -2 -16 3 591.04 29.1
 2 -16 -3 620.54 28.2
 -2 -16 3 662.43 26.7
 2 -16 -3 624.94 25.4
 -2 -16 3 648.64 21.9
 -2 16 3 625.84 26.2
 2 16 -3 607.54 21.3
 -2 16 3 605.74 32.7
 2 16 -3 577.14 22.7
 -2 16 3 609.24 29.9
 -2 16 3 592.04 23.2
 1 -16 -3 5.7 5.5
 1 -16 -3 5.3 5.4
 -1 -16 3 2.5 3
 -1 -16 3 8.8 5.5
 1 -16 -3 2.6 3.4
 -1 -16 3 -3.5 4.7
 -1 16 3 5.9 4.5
 1 16 -3 4.3 4.1
 -1 16 3 1.4 3.8
 1 16 -3 0.2 3.1
 -1 16 3 8.5 6
 -1 16 3 -3.4 2.7
 1 16 -3 4.1 3
 0 -16 -3 237.28 19.2
 0 -16 -3 245.08 14.7
 0 -16 3 238.98 17.3
 0 -16 3 246.38 19
 0 -16 -3 240.88 18.6
 0 -16 -3 246.38 16.3
 0 -16 3 248.58 19.6
 0 16 3 241.58 16.4
 0 16 -3 271.67 18.6
 0 16 3 237.68 18.4
 0 16 -3 243.78 16
 0 16 3 242.88 19
 0 16 -3 221.18 12.4
 0 16 3 218.88 14.2
 -1 -16 -3 -3.8 3.3
 -1 -16 -3 10.8 5.6
 1 -16 3 -3.9 4
 -1 -16 -3 0.5 2.2
 1 -16 3 4.4 5.1
 1 -16 3 2.6 4.6
 -1 -16 -3 -2.2 4.7
 -1 16 -3 2.5 4.7
 1 16 3 2.5 4.4
 -1 16 -3 7.1 4.1
 1 16 3 -2.9 2.5
 -1 16 -3 2.2 2.6
 1 16 3 -1 3.3
 1 16 3 -0.2 3.6
 -2 -16 -3 -6.8 4.6
 -2 -16 -3 -2.9 3.5
 -2 -16 -3 -1.1 4.5
 -2 -16 -3 0 2.7
 2 -16 3 3 3.2
 2 -16 3 0 6
 2 -16 3 -5.1 3.1
 -2 16 -3 -0.5 5.3
 2 16 3 -5.7 4.2
 2 16 3 6.5 4.3
 -2 16 -3 -4.1 4.7
 2 16 3 -2.3 3
 -2 16 -3 5.1 2.6
 2 16 3 -2.9 3.2
 -3 -16 -3 34.7 7.1
 3 -16 3 44.2 10.1
 3 -16 3 33.5 8.5
 -3 -16 -3 57.99 13.1
 -3 -16 -3 54.49 8.3
 -3 -16 -3 35.5 11.3
 3 16 3 29.8 8.8
 -3 16 -3 30.1 8.5
 3 16 3 45.8 7.9
 3 16 3 29.5 7.5
 -3 16 -3 37.7 10
 -3 16 -3 32.8 7.7
 -4 -16 -3 -3.5 4.3
 4 -16 3 2.6 4.8
 4 -16 3 3.1 5.2
 -4 -16 -3 -4.8 3.3
 -4 -16 -3 4.8 9.9
 -4 -16 -3 -3.2 2.9
 4 -16 3 19.7 5.7
 -4 16 -3 -6.4 4.5
 -4 16 -3 0.2 5.8
 -5 -16 -3 1 5.1
 5 -16 3 -2.4 5.6
 -5 -16 -3 7.7 5.7
 5 -16 3 6 8.1
 -5 16 -3 6.2 7.3
 -5 -17 3 15.9 5.1
 -5 -17 3 31.5 7.2
 -5 -17 3 14.3 6.2
 -5 17 3 25.6 7.2
 -5 17 3 6 8.2
 5 17 -3 9 5
 4 -17 -3 -3.2 3.5
 -4 -17 3 4.8 4.6
 -4 -17 3 -9.8 5.1
 4 -17 -3 6.8 6.1
 -4 -17 3 -5.8 9.7
 -4 -17 3 -5.3 2.7
 -4 17 3 7.8 6.2
 -4 17 3 4.5 6.7
 4 17 -3 -1.9 4.2
 -4 17 3 0.6 5.7
 3 -17 -3 37.3 9.1
 3 -17 -3 21.2 9.8
 3 -17 -3 38.3 8
 -3 -17 3 32.6 7.7
 -3 -17 3 66.09 13.7
 -3 -17 3 39.9 8.5
 -3 -17 3 27.7 5.1
 -3 17 3 30.4 10.3
 3 17 -3 27.6 6
 -3 17 3 31.2 7.7
 -3 17 3 19.7 4.8
 -3 17 3 33.3 9.6
 -2 -17 3 25.3 6.7
 -2 -17 3 32.2 5.9
 -2 -17 3 26.7 7.7
 2 -17 -3 24.8 7.2
 2 -17 -3 33 7.1
 -2 -17 3 40 10.1
 2 17 -3 23.1 5.4
 -2 17 3 27.8 7.6
 -2 17 3 25.9 10.2
 -2 17 3 21.8 5.3
 2 17 -3 37.3 9.5
 -2 17 3 23.6 5.8
 1 -17 -3 42.3 9.5
 -1 -17 3 40.9 10.5
 1 -17 -3 30.7 6.8
 -1 -17 3 32.1 7.3
 -1 -17 3 32.3 7.2
 1 -17 -3 45.6 8.9
 -1 17 3 36.3 8.8
 1 17 -3 35.4 6.7
 -1 17 3 40.2 9.4
 1 17 -3 31 5.4
 1 17 -3 44.5 8.6
 0 -17 -3 52.69 11.5
 0 -17 -3 71.69 11
 0 -17 -3 77.09 9.4
 0 -17 -3 81.09 10.5
 0 -17 3 68.09 12.5
 0 -17 3 88.69 11.6
 0 -17 3 76.59 12
 0 17 3 82.19 12.3
 0 17 -3 90.29 13
 0 17 -3 76.09 9.8
 0 17 3 76.59 10
 0 17 -3 77.69 8.1
 0 17 3 86.09 12.3
 1 -17 3 7 4.5
 -1 -17 -3 2.3 4.1
 1 -17 3 3.7 4.5
 -1 -17 -3 7.6 4.7
 -1 -17 -3 6.5 3.1
 -1 -17 -3 14.5 6.8
 1 17 3 10.3 4.9
 1 17 3 -1.3 4.9
 1 17 3 8.2 4.2
 -1 17 -3 4.4 3.2
 -1 17 -3 14 7.1
 -1 17 -3 14.8 5
 1 17 3 4.6 3.9
 -2 -17 -3 128.79 19.6
 2 -17 3 126.99 14.1
 2 -17 3 130.19 15.7
 -2 -17 -3 126.99 13.6
 -2 -17 -3 127.39 12.7
 -2 -17 -3 122.29 15.8
 2 17 3 122.49 12.1
 2 17 3 118.59 13.8
 2 17 3 132.99 12.8
 -2 17 -3 116.99 15
 -2 17 -3 136.09 21.5
 -2 17 -3 90.19 9
 3 -17 3 14.9 6.8
 -3 -17 -3 12.8 5.6
 -3 -17 -3 8 5.2
 -3 -17 -3 7.1 4.3
 3 -17 3 15.6 9.5
 -3 -17 -3 8.9 8.5
 3 17 3 9.1 5.3
 3 17 3 11.1 5.4
 3 17 3 7.9 5.2
 -3 17 -3 5.8 6.4
 -3 17 -3 1.5 6.6
 -3 17 -3 -2.2 5.5
 -4 -17 -3 -0.6 4.7
 -4 -17 -3 12 4.2
 -4 -17 -3 12.7 5.5
 4 -17 3 2.4 6.6
 -4 -17 -3 28.2 12.7
 4 -17 3 28.8 7.1
 -4 17 -3 -4.7 5.8
 -4 17 -3 -1 6.2
 -5 -17 -3 7.8 5.7
 5 -17 3 -2.2 8.1
 -5 -17 -3 -4.1 6.3
 5 -17 3 16.6 7.5
 -5 17 -3 -0.1 7.7
 -5 -18 3 20.8 6.8
 -5 -18 3 20.5 6
 -5 -18 3 37.4 8.1
 -5 -18 3 -12.7 18.1
 5 18 -3 26.2 9.1
 -5 18 3 38 9.7
 -5 18 3 8.4 9.3
 -4 -18 3 -7.9 4.2
 -4 -18 3 4.5 13.5
 -4 -18 3 -3.4 4.1
 4 -18 -3 0.6 4.5
 -4 -18 3 -8.8 6.2
 4 -18 -3 -7.1 5
 -4 18 3 1 5.7
 -4 18 3 -8.9 6
 4 18 -3 7.4 4
 3 -18 -3 14.3 6.1
 -3 -18 3 12.3 5.1
 -3 -18 3 13.2 3.7
 3 -18 -3 0.2 5.7
 -3 -18 3 2.6 5.6
 -3 -18 3 16.8 9.3
 3 -18 -3 12.8 5.6
 3 18 -3 13.8 4
 -3 18 3 15 7.2
 -3 18 3 9.5 6.3
 -3 18 3 9 6.3
 -3 18 3 4.1 4.6
 2 -18 -3 7 4
 -2 -18 3 -7.1 6.7
 2 -18 -3 0.1 3.5
 -2 -18 3 -3.7 3.8
 -2 -18 3 -5.5 4.3
 -2 -18 3 3.3 2.6
 2 18 -3 -1.2 2.8
 2 18 -3 -2.7 3.3
 -2 18 3 -4.6 4.4
 -2 18 3 -5.3 4.4
 -2 18 3 -4.4 4.1
 -1 -18 3 128.39 15.9
 -1 -18 3 139.69 14.3
 -1 -18 3 140.59 16.7
 1 -18 -3 160.28 17.2
 1 -18 -3 149.59 13.9
 1 -18 -3 167.88 16
 1 18 -3 164.78 12.8
 1 18 -3 159.28 14.9
 -1 18 3 158.88 16.7
 -1 18 3 136.79 26
 1 18 -3 143.39 11.1
 0 -18 3 101.39 13.5
 0 -18 -3 117.09 14.9
 0 -18 -3 131.69 13.2
 0 -18 -3 95.29 13.8
 0 -18 -3 116.19 11.5
 0 -18 3 113.19 15.6
 0 18 -3 115.79 9.8
 0 18 3 109.09 13.8
 0 18 3 115.09 12.1
 0 18 3 116.79 15.3
 0 18 -3 109.69 11.1
 0 18 -3 119.99 14.4
 -1 -18 -3 86.19 18.4
 -1 -18 -3 85.29 12
 -1 -18 -3 81.29 12.9
 1 18 3 88.89 10.1
 -1 18 -3 62.49 7.9
 1 18 3 85.69 11.5
 1 18 3 48.7 10.1
 2 -18 3 -3.5 5.1
 -2 -18 -3 -4.3 6.2
 -2 -18 -3 0.9 4.8
 -2 -18 -3 -2.1 2.9
 -2 -18 -3 5 4.2
 2 -18 3 -4.9 3.9
 -2 18 -3 -1.8 5.2
 2 18 3 -7.4 4.2
 2 18 3 -2.4 3.7
 2 18 3 -0.3 4
 -2 18 -3 2.2 4.9
 -3 -18 -3 22.5 10.5
 3 -18 3 5.4 6
 -3 -18 -3 7.7 4.5
 -3 -18 -3 11.4 5.8
 3 -18 3 15.2 6.3
 -3 -18 -3 11.7 5.7
 3 18 3 8.2 6
 3 18 3 7.2 5.6
 -3 18 -3 -1.6 6.2
 -3 18 -3 6 6.8
 3 18 3 12.6 5.5
 -4 -18 -3 5.2 4.6
 4 -18 3 -2.1 6
 -4 -18 -3 -3.4 4
 -4 -18 -3 -1.9 4.1
 -4 18 -3 -7.2 5.5
 -4 18 -3 7.4 6.9
 4 -19 -3 -3.9 5.9
 -4 -19 3 -0.9 5.6
 -4 -19 3 5.9 4
 -4 -19 3 2 6.1
 -4 -19 3 11.3 13.8
 4 -19 -3 2 4.9
 -4 19 3 -0.6 6.7
 -4 19 3 7.2 7.6
 -3 -19 3 41.8 8.4
 -3 -19 3 38.4 10.5
 3 -19 -3 45.2 10.2
 -3 -19 3 38.8 18
 3 -19 -3 49.8 10
 -3 -19 3 63.39 7.7
 3 19 -3 24.6 5.8
 -3 19 3 35.3 9.4
 -3 19 3 44.9 10
 -3 19 3 23 8.2
 2 -19 -3 12.8 5.7
 -2 -19 3 -6.8 7.4
 -2 -19 3 -7.9 4
 -2 -19 3 7.7 4.7
 2 -19 -3 4 4.4
 -2 19 3 10.7 4.8
 -2 19 3 -3.6 5.4
 2 19 -3 6.6 4.3
 2 19 -3 0.8 3.3
 -2 19 3 -4.7 5.4
 1 -19 -3 42.6 9.8
 -1 -19 3 44.3 9
 -1 -19 3 60.09 12.6
 -1 -19 3 49.7 11.5
 1 -19 -3 56.69 13.7
 1 19 -3 43.2 7.3
 1 19 -3 45.7 9.9
 1 19 -3 64.49 8.9
 -1 19 3 63.29 12.2
 -1 19 3 36.3 10
 0 -19 3 123.79 14.4
 0 -19 3 124.99 16.4
 0 -19 -3 132.89 13.7
 0 19 3 111.29 14.5
 0 19 3 122.69 15.8
 0 19 -3 116.99 9.9
 0 19 -3 85.49 10
 0 19 -3 118.39 14.6
 -1 -19 -3 187.88 17.9
 -1 -19 -3 212.58 16.9
 -1 -19 -3 217.58 14.9
 1 -19 3 238.68 19
 -1 19 -3 229.28 19.9
 -1 19 -3 176.48 12.1
 1 19 3 224.38 18.3
 1 19 3 151.28 16.3
 2 -19 3 7.8 6.4
 -2 -19 -3 6.5 5.1
 -2 -19 -3 1.8 4.3
 -2 -19 -3 6.7 3.2
 2 -19 3 5 5.3
 -2 -19 -3 20.4 8.6
 -2 19 -3 6.2 6.4
 -2 19 -3 -2.6 5
 2 19 3 -5.8 4.8
 2 19 3 1.9 3.4
 2 19 3 0 4.2
 2 19 3 -2.7 4
 -2 19 -3 -4.4 3.2
 -3 -19 -3 14.4 5.8
 -3 -19 -3 8.7 5.2
 3 -19 3 14.4 6.3
 -3 -19 -3 -0.7 5.1
 3 -19 3 7.3 6.6
 -3 19 -3 -6 5.5
 3 19 3 8.6 5.4
 3 19 3 5.5 5.2
 -4 -19 -3 14.2 4.9
 4 -19 3 2 5.8
 -4 -19 -3 14.7 4.7
 -4 -19 -3 -5.4 4.6
 4 -19 3 -4 9
 -4 19 -3 22.8 7.3
 -4 19 -3 2 6.6
 -4 -20 3 6.4 4.1
 -4 -20 3 -2.6 11.8
 4 -20 -3 12.6 6.2
 -4 -20 3 7.4 6.6
 4 -20 -3 9.8 7.1
 -4 20 3 -6.3 9
 -4 20 3 7.9 7.8
 3 -20 -3 5.5 7.7
 -3 -20 3 10.4 9.6
 -3 -20 3 6.4 5
 -3 -20 3 1.3 12.4
 -3 20 3 13.8 8.3
 -3 20 3 12.9 6.6
 3 20 -3 -0.4 4.2
 -2 -20 3 38.6 15.1
 -2 -20 3 19.6 10.1
 2 -20 -3 10.3 9.9
 2 -20 -3 31.6 7.8
 -2 -20 3 22.8 6.8
 -2 20 3 9.9 6.6
 -2 20 3 21.6 7.8
 -2 20 3 7.3 5.1
 2 20 -3 26.1 6.9
 2 20 -3 18.3 5.2
 -2 20 3 18.1 7.9
 -1 -20 3 9.2 6.7
 -1 -20 3 -3 4
 1 -20 -3 -1.3 4.2
 1 -20 -3 -6 4.9
 -1 -20 3 -6.4 5
 -1 20 3 0.6 5.6
 1 20 -3 -4.1 2.8
 1 20 -3 -5.7 4.8
 -1 20 3 -6.1 4
 0 -20 -3 40.8 8.9
 0 -20 -3 41.6 10.2
 0 -20 -3 17 7.7
 0 -20 3 31.6 8.7
 0 -20 3 34.8 10.2
 0 20 3 32.6 9.3
 0 20 -3 27.6 8
 0 20 3 36.8 10.1
 0 20 3 18.6 6.2
 -1 -20 -3 18 8.5
 -1 -20 -3 30.4 7.6
 -1 -20 -3 22.2 5.7
 1 -20 3 12.6 6.5
 -1 20 -3 26.5 7.6
 1 20 3 35.7 8.6
 1 20 3 12 4.3
 -1 20 -3 23.3 7.6
 1 20 3 25.4 8.6
 -2 -20 -3 -4.7 2.7
 2 -20 3 2.6 5.2
 -2 -20 -3 -9.7 5.3
 2 -20 3 8.1 5.6
 -2 -20 -3 1.1 4.7
 -2 20 -3 -8.8 4.8
 2 20 3 -10.4 6.4
 2 20 3 1.4 5.4
 2 20 3 -1.4 4.1
 3 -20 3 -14.5 7.8
 -3 -20 -3 -3.7 3.2
 3 -20 3 5.3 5.5
 -3 -20 -3 -9.6 4.6
 -3 -20 -3 4.5 5.2
 -3 20 -3 -4.6 6.3
 -3 20 -3 -4.2 5.6
 3 20 3 2.3 5.8
 -4 -20 -3 2.2 5.8
 4 -20 3 2.8 12.7
 -4 -20 -3 22.4 8
 4 -20 3 22.2 8.1
 -4 20 -3 15.2 10
 -4 20 -3 12.1 8.1
 4 -21 -3 -8.4 6.3
 -4 -21 3 -1 5.9
 4 -21 -3 8.7 6.3
 -4 -21 3 5.2 4.3
 -4 21 3 15 6.9
 -4 21 3 7.2 7.1
 4 21 -3 1.9 5.9
 3 -21 -3 1.9 5.2
 -3 -21 3 5 3.5
 -3 -21 3 0.5 5
 3 -21 -3 -4.5 6.5
 -3 21 3 1.9 8.5
 -3 21 3 -8.3 5.6
 -2 -21 3 10 5.7
 -2 -21 3 -12.5 11.8
 2 -21 -3 -0.8 4.1
 -2 -21 3 -13.7 6.1
 2 -21 -3 -2.7 6.1
 2 21 -3 -0.7 4.3
 -2 21 3 -7 5.9
 1 -21 -3 4.7 4.1
 -1 -21 3 2.7 6.7
 -1 -21 3 -6.3 6.5
 1 -21 -3 -2.8 7.6
 1 -21 -3 9.6 5.5
 -1 21 3 -11.1 6.4
 1 21 -3 3.7 3.7
 -1 21 3 0.2 6.1
 1 21 -3 -15.2 7.8
 0 -21 3 28.6 8.3
 0 -21 -3 43.1 10
 0 -21 -3 23 7
 0 -21 3 31.4 11.3
 0 -21 -3 10 7.7
 0 21 3 19.1 8.4
 0 21 -3 35.2 8.8
 0 21 3 17.9 6.1
 0 21 -3 28.6 7.1
 0 21 3 23.4 7.4
 0 21 3 31.3 8.2
 -1 -21 -3 2.4 4.8
 1 -21 3 7.9 5.9
 -1 -21 -3 -6.1 3.2
 1 21 3 -5.5 4.8
 1 21 3 2.5 4.9
 -1 21 -3 1.4 5.3
 -1 21 -3 3.8 2.9
 1 21 3 6.8 4.6
 -2 -21 -3 11.9 7.2
 -2 -21 -3 5.2 4.2
 2 -21 3 12.2 5.9
 -2 -21 -3 7.6 5.5
 -2 21 -3 4.5 6
 2 21 3 7 5.6
 2 21 3 17.5 7.4
 -3 -21 -3 28.1 8.1
 -3 -21 -3 8 3.8
 -3 -21 -3 9.4 6.4
 3 -21 3 5.4 6
 -3 21 -3 15.4 7.8
 -3 21 -3 16.1 8.2
 3 21 3 8.3 8.2
 3 -22 -3 -4.1 7.2
 3 -22 -3 3.4 5
 -3 -22 3 5.8 3.6
 -3 -22 3 5.3 9.1
 -3 -22 3 2.8 5
 -3 22 3 1.7 7.6
 -3 22 3 -12 6.6
 3 22 -3 1.7 4.6
 2 -22 -3 10.2 9.9
 -2 -22 3 2.6 5.7
 2 -22 -3 -2.6 4.8
 -2 -22 3 -6.4 7.7
 -2 22 3 2.1 7.1
 -2 22 3 -4.1 6.4
 2 22 -3 -3.8 3.5
 2 22 -3 -4.7 4.7
 1 -22 -3 45.4 9.7
 -1 -22 3 58.39 11.1
 -1 22 3 64.59 12.3
 1 22 -3 40 10
 -1 22 3 65.49 13
 0 -22 3 3.9 6.1
 0 -22 -3 14.5 6.7
 0 -22 -3 -3 4
 0 22 -3 -2.2 5.7
 0 22 3 12 6.6
 0 22 3 6.2 7.2
 0 22 -3 0.2 3
 0 22 -3 8.2 5.9
 -1 -22 -3 1.9 5.1
 -1 -22 -3 5 3.1
 1 -22 3 -2.2 5.1
 -1 22 -3 0.2 4.9
 1 22 3 -5.4 4.8
 -1 22 -3 -6.8 3.1
 1 22 3 -6.7 5.7
 1 22 3 16.7 6.5
 -2 -22 -3 4 8.8
 -2 -22 -3 -0.5 3.6
 -2 -22 -3 1.2 4.7
 2 -22 3 13.9 6.9
 2 22 3 3.4 5.5
 2 22 3 16.9 7.7
 -2 22 -3 2.7 6.8
 2 22 3 6.9 6.2
 -3 -22 -3 -8.2 5.3
 -3 -22 -3 -1.2 3.5
 3 -22 3 3.4 5.7
 -3 22 -3 -2.7 8.1
 3 22 3 2.1 6.6
 -3 -23 3 41.6 9.2
 3 -23 -3 31.3 9.6
 -3 23 3 50.39 19.8
 -3 23 3 43.1 16.2
 -2 -23 3 27.2 8.3
 2 -23 -3 29.3 8.7
 -2 23 3 37.6 10.8
 -2 23 3 33.6 12
 -1 -23 3 -1.8 4.8
 1 -23 -3 9.2 5.3
 1 23 -3 20.1 6.7
 1 23 -3 -7 3.5
 1 23 -3 1.5 6.2
 -1 23 3 0.2 6.9
 -1 23 3 3.2 7.5
 0 -23 3 44.8 10.9
 0 -23 -3 46 10
 0 23 -3 32.2 6.6
 0 23 3 47.1 11.6
 0 23 3 36.9 10.3
 0 23 -3 43 11
 -1 -23 -3 -7.8 8.4
 1 -23 3 -1.5 6.1
 -1 -23 -3 1.7 3.3
 -1 -23 -3 4.3 5.8
 -1 23 -3 -5.5 6.8
 1 23 3 -2.2 6.6
 1 23 3 0.3 5.5
 -2 -23 -3 59.29 11.1
 -2 -23 -3 60.59 11.1
 2 -23 3 65.39 13.7
 -2 -23 -3 75.89 12.9
 2 23 3 98.39 15.1
 2 23 3 54.09 11.2
 -2 23 -3 49.6 12.3
 2 -24 -3 -0.7 6
 -2 -24 3 -7.1 6.2
 -2 24 3 -7.4 5.7
 -2 24 3 0.5 14.3
 -1 -24 3 36.7 9
 1 -24 -3 40.8 9.6
 -1 24 3 52.79 12.7
 1 24 -3 38.7 9.8
 -1 24 3 31.3 10.4
 0 -24 -3 0.9 5.2
 0 -24 3 5.7 7.1
 0 24 3 -5.5 5.1
 0 24 -3 3 5.5
 0 24 3 5 8
 1 -24 3 28.6 9.6
 -1 -24 -3 44.8 11.2
 -1 24 -3 42.6 12.1
 1 24 3 32.3 10.2
 1 24 3 40.6 10.2
 2 -24 3 38 10
 -2 -24 -3 44.3 15.6
 -2 -24 -3 45.6 12
 -2 -24 -3 24.2 9.2
 -2 24 -3 36.4 12.9
 2 24 3 29.2 10.2
 1 -25 -3 82.19 12.9
 -1 25 3 89.59 15
 0 -25 -3 3.4 5.8
 0 25 3 17.2 6.4
 0 25 -3 -2.5 6.7
 1 -25 3 16.5 9.1
 -1 -25 -3 4.7 7.6
 1 25 3 25.6 8.8
 1 25 3 12.5 6.7
 -7 0 4 105.79 15.3
 -7 0 4 111.09 13.7
 -6 0 4 1.4 4.3
 -6 0 4 -1.5 4.6
 -5 0 4 -4.1 3.3
 -5 0 4 -2.7 3.6
 -4 0 4 96.69 11.4
 -4 0 4 92.09 10.1
 -3 0 4 -0.5 3.1
 -2 0 4 11.2 5.6
 1 0 -4 58.29 5.2
 -1 0 4 63.59 5.4
 -1 0 4 71.09 6.2
 1 0 -4 68.09 4.8
 -1 0 4 65.49 2.9
 0 0 -4 168.88 9.8
 0 0 4 183.38 8.1
 0 0 -4 173.38 9.3
 0 0 4 181.28 10.5
 0 0 -4 182.18 7.2
 0 0 4 163.18 9.3
 -1 0 -4 972.7 25.8
 1 0 4 947.01 25.5
 1 0 4 985.2 26.8
 -1 0 -4 997.9 26.1
 -1 0 -4 893.31 25.7
 1 0 4 970.1 27.1
 -2 0 -4 46.9 7
 2 0 4 43.3 6.5
 2 0 4 45.7 4.5
 -2 0 -4 40.8 7.3
 -2 0 -4 42.4 6.7
 -3 0 -4 -1 3
 3 0 4 1.4 1.6
 -3 0 -4 0.5 2.8
 3 0 4 2.1 2.8
 3 0 4 2.9 3.1
 -3 0 -4 1.5 3.3
 -4 0 -4 153.28 13.5
 -4 0 -4 183.08 16.8
 -4 0 -4 132.99 13.8
 -5 0 -4 5 4.3
 -5 0 -4 -3.5 4.2
 -5 0 -4 0.7 5.2
 -6 0 -4 -7.7 5
 -6 0 -4 -4.7 5.5
 -7 -1 4 -0.8 5.1
 -7 -1 4 -2.9 6.1
 -7 1 4 2.4 5.7
 -7 1 4 -10.5 5
 -6 -1 4 5.7 3.6
 -6 -1 4 2.4 4.2
 -6 1 4 2.9 4.6
 -6 1 4 3.7 5.4
 -5 -1 4 101.09 11.6
 -5 -1 4 114.79 12.3
 -5 1 4 118.99 13.2
 -5 1 4 123.49 13.4
 -4 -1 4 76.99 10.2
 -4 -1 4 78.39 9.5
 -4 1 4 89.89 10.3
 -4 1 4 100.49 11.8
 -3 -1 4 20.2 5.4
 -3 -1 4 18.1 4
 -3 1 4 25.7 7
 -2 -1 4 111.39 18.5
 -2 1 4 80.69 14.9
 2 1 -4 78.49 14
 -1 -1 4 1102.19 24.2
 1 -1 -4 1088.09 22.7
 -1 -1 4 1055.59 23
 1 -1 -4 1076.49 21
 1 1 -4 1087.69 21.6
 1 1 -4 1067.49 20.7
 -1 1 4 1084.79 20.1
 -1 1 4 1065.29 23
 -1 1 4 1055.59 31
 -1 1 4 1093.19 24.9
 0 -1 -4 373.86 10.5
 0 -1 -4 351.26 13.9
 0 -1 4 369.26 11.5
 0 -1 -4 368.36 13.2
 0 -1 4 365.76 14.6
 0 -1 4 351.06 13.6
 0 1 4 389.06 15.2
 0 1 -4 363.66 14
 0 1 4 389.16 12.2
 0 1 -4 370.76 10.8
 0 1 4 376.46 13.7
 0 1 -4 354.76 13.3
 1 -1 4 1281.17 31.1
 -1 -1 -4 1320.67 30.7
 -1 -1 -4 1220.88 31.2
 -1 -1 -4 1264.57 30.4
 1 -1 4 1308.67 32.3
 1 1 4 1244.48 30.2
 1 1 4 1315.67 32.3
 -1 1 -4 1298.07 31.2
 -1 1 -4 1299.47 31.2
 1 1 4 1311.87 32.6
 -2 -1 -4 154.78 11.2
 -2 -1 -4 169.98 12.4
 2 -1 4 169.08 8.7
 -2 -1 -4 163.78 11.1
 2 -1 4 183.58 13.4
 2 1 4 195.98 13.8
 2 1 4 169.48 10.8
 -2 1 -4 187.48 13.3
 -2 1 -4 163.98 11.3
 -2 1 -4 157.28 11.2
 3 -1 4 12.6 3
 -3 -1 -4 15.9 4.8
 -3 -1 -4 19 5.2
 3 -1 4 8.5 4.1
 3 -1 4 10 3.8
 -3 -1 -4 9 4.7
 -3 1 -4 13.9 4.2
 3 1 4 14.3 4.6
 -3 1 -4 16.5 5.6
 3 1 4 14.1 4.1
 -3 1 -4 14.3 5.7
 -4 -1 -4 96.99 13.4
 4 -1 4 71.09 8.7
 -4 -1 -4 85.89 10.9
 -4 -1 -4 87.29 12.2
 -4 1 -4 80.59 11.7
 -4 1 -4 90.49 13.4
 -4 1 -4 109.69 11.8
 -5 -1 -4 51.19 8.8
 -5 -1 -4 21.8 7.5
 -5 -1 -4 39.4 9
 -5 1 -4 30 9
 -5 1 -4 28.6 6.9
 -5 1 -4 49.7 10.3
 -6 -1 -4 -2.6 5.1
 -6 -1 -4 -12.7 9.4
 -6 -1 -4 -8.8 4.7
 -6 1 -4 -25.2 16.8
 -6 1 -4 -8.9 5.5
 -6 1 -4 4.4 7.2
 -7 -2 4 51.29 10.1
 -7 -2 4 48.3 10.4
 -7 2 4 24.5 9.3
 -7 2 4 48.5 9.8
 -6 -2 4 11.1 5.2
 -6 -2 4 16.6 6.7
 -6 2 4 16.7 7.6
 -6 2 4 17.5 7.4
 -5 -2 4 58.99 9.2
 -5 -2 4 68.79 10.8
 -5 2 4 76.69 11.2
 -5 2 4 74.49 10.7
 -4 -2 4 4.9 4.1
 -4 -2 4 8.5 3.8
 -4 2 4 3.3 4.3
 -3 -2 4 11.6 3.5
 -3 -2 4 20.3 5.4
 -2 -2 4 348.47 10.4
 -2 2 4 359.66 12.1
 -2 2 4 354.16 10.6
 -2 2 4 346.27 18.7
 1 -2 -4 33.7 4.8
 -1 -2 4 31.3 4.5
 1 -2 -4 28.2 3.9
 -1 -2 4 25.4 4.1
 1 2 -4 32.1 4
 -1 2 4 27.5 4.4
 -1 2 4 32.4 4.4
 -1 2 4 34.2 3
 -1 2 4 29.5 5.8
 1 2 -4 28.8 4.1
 0 -2 -4 205.18 10.9
 0 -2 4 216.98 11.5
 0 -2 4 202.98 10.6
 0 -2 -4 212.28 7.9
 0 -2 -4 225.78 10.2
 0 2 4 204.58 12
 0 2 -4 216.78 8.4
 0 2 4 213.38 10.5
 0 2 4 214.68 11.6
 0 2 -4 204.28 10.6
 0 2 4 213.58 8.9
 0 2 -4 203.78 10.5
 -1 -2 -4 1.1 2.7
 -1 -2 -4 0.3 2.1
 1 -2 4 1.8 3
 -1 -2 -4 -0.5 2.3
 1 -2 4 2.5 2.7
 -1 2 -4 1.9 3.1
 1 2 4 0.5 2.1
 -1 2 -4 1.9 3
 1 2 4 2 2.5
 1 2 4 1.5 2.9
 -1 2 -4 1.3 2.3
 2 -2 4 20.3 4.9
 -2 -2 -4 22.7 4.9
 2 -2 4 21.5 4
 2 -2 4 27.3 5
 -2 -2 -4 20.8 4.7
 -2 -2 -4 21.9 5.2
 2 2 4 32.3 5.8
 -2 2 -4 19.8 5.1
 2 2 4 23.7 3.8
 2 2 4 17.9 5.9
 -2 2 -4 19.7 5
 2 2 4 16.8 5
 -2 2 -4 21.9 4.9
 3 -2 4 38.6 6.4
 -3 -2 -4 40.7 7.5
 3 -2 4 25.1 5.3
 3 -2 4 33.5 5.1
 -3 -2 -4 30.4 7
 -3 -2 -4 34.5 6.3
 3 2 4 33.8 5.9
 -3 2 -4 28.6 6.1
 -3 2 -4 28.1 6.2
 -3 2 -4 42.4 7.6
 4 -2 4 214.08 12.6
 4 -2 4 203.08 10.4
 -4 -2 -4 214.58 18.5
 -4 -2 -4 222.18 15.4
 4 -2 4 223.98 16.2
 -4 -2 -4 244.88 17.3
 -4 2 -4 204.98 15.1
 -4 2 -4 198.48 18.7
 -4 2 -4 179.98 15
 -5 -2 -4 2 4.6
 -5 -2 -4 4.2 4.7
 -5 -2 -4 3.7 5.5
 -5 2 -4 -1.5 4.3
 -5 2 -4 -1.2 5.1
 -5 2 -4 5.2 4.8
 -6 -2 -4 4.1 5.7
 -6 -2 -4 8.9 11.2
 -6 -2 -4 1.3 5.8
 -6 2 -4 -9.3 6.5
 -6 2 -4 14 15
 -6 2 -4 1.7 5.2
 -7 -3 4 11.3 6
 -7 -3 4 -4.6 6
 -7 3 4 15.6 7.7
 -7 3 4 14.1 7.1
 -6 -3 4 14.8 6.2
 -6 3 4 8.9 8.3
 -6 3 4 18.7 6.5
 -5 -3 4 -4 3.6
 -5 -3 4 2.1 3.7
 -5 3 4 4 3.8
 -5 3 4 2.2 4.8
 -4 -3 4 479.95 20.2
 -4 -3 4 463.15 23
 -4 3 4 500.35 25.1
 -3 -3 4 50.99 5.9
 -3 3 4 53.19 8.7
 -2 -3 4 96.59 5
 -2 3 4 91.39 6
 -2 3 4 89.59 10.2
 -2 3 4 97.09 7.3
 -1 -3 4 64.39 6.1
 1 -3 -4 58.69 5.7
 1 -3 -4 49.7 4.6
 -1 -3 4 50.99 5.4
 -1 3 4 51.59 3.9
 -1 3 4 66.69 6.7
 -1 3 4 44.9 7.5
 1 3 -4 49.9 4.7
 -1 3 4 58.69 5.6
 1 3 -4 52.79 4.6
 0 -3 -4 98.39 8.1
 0 -3 4 91.29 7.6
 0 -3 -4 102.09 5.6
 0 -3 -4 92.79 7.2
 0 -3 4 100.99 8.1
 0 3 -4 100.69 6.3
 0 3 4 98.19 8.8
 0 3 4 103.79 6.6
 0 3 4 109.49 9.1
 0 3 -4 98.69 7.6
 0 3 4 92.79 7.2
 0 3 -4 111.09 8.3
 -1 -3 -4 46.1 6.7
 1 -3 4 45.5 7
 1 -3 4 37.6 5.9
 -1 -3 -4 45.8 6.3
 -1 -3 -4 42.4 5.6
 -1 3 -4 26.8 6.2
 1 3 4 49.4 5.8
 1 3 4 46.4 6.4
 1 3 4 39.3 5.9
 -1 3 -4 50.69 7
 1 3 4 48.9 7
 2 -3 4 354.76 16.5
 2 -3 4 330.77 14
 -2 -3 -4 347.47 17.1
 -2 -3 -4 307.27 16.1
 -2 -3 -4 340.07 15.5
 2 -3 4 327.77 15.8
 2 3 4 333.27 14.8
 2 3 4 329.37 18.1
 2 3 4 328.67 16.1
 2 3 4 332.57 10.9
 -2 3 -4 334.07 18
 -2 3 -4 333.67 16.5
 -2 3 -4 310.07 16.1
 -3 -3 -4 173.88 12.2
 -3 -3 -4 166.58 14.2
 3 -3 4 172.08 12.2
 -3 -3 -4 165.88 13
 3 -3 4 177.68 12.2
 3 -3 4 181.18 10.6
 3 3 4 188.68 11.8
 -3 3 -4 171.48 13
 3 3 4 167.18 10.9
 -3 3 -4 186.88 13.5
 -3 3 -4 181.58 15.7
 3 3 4 170.58 15.2
 -4 -3 -4 350.26 20.2
 4 -3 4 337.57 14.9
 -4 -3 -4 366.06 23.2
 4 -3 4 363.66 16.5
 -4 -3 -4 363.56 18.9
 4 -3 4 367.66 16.3
 -4 3 -4 358.66 20.4
 -4 3 -4 349.96 19.5
 -4 3 -4 363.36 24.5
 -5 -3 -4 1.5 6.1
 -5 -3 -4 -0.7 4.6
 -5 3 -4 -3.1 4.1
 -5 3 -4 5.7 5.4
 -5 3 -4 3.6 4.5
 -6 -3 -4 -5.7 5.3
 -6 -3 -4 -1.4 5.6
 -6 3 -4 -7.1 8.1
 -6 3 -4 -0.3 5.2
 -6 3 -4 1.7 5.2
 -7 -4 4 -7.2 5
 -7 -4 4 2.9 5
 -7 4 4 0.8 5.6
 -7 4 4 10.6 6.7
 -6 -4 4 0.9 4.7
 -6 -4 4 4.2 4
 -6 4 4 1.4 5.5
 -6 4 4 3.4 5.8
 -5 -4 4 54.39 8.6
 -5 -4 4 46.6 7.8
 -5 4 4 48.3 9.4
 -4 -4 4 108.59 9.8
 -4 -4 4 104.29 11.7
 -4 4 4 98.49 12.3
 3 -4 -4 -0.4 3
 -3 4 4 -0.4 1.9
 -3 4 4 4 3.8
 2 -4 -4 2559.74 57.89
 -2 -4 4 2448.66 37.9
 -2 4 4 2487.25 46
 -2 4 4 2391.06 42.7
 -2 4 4 2445.66 57.39
 -1 -4 4 3.7 2.4
 -1 -4 4 2.3 2.3
 1 -4 -4 3.2 1.7
 1 -4 -4 1.7 3.3
 1 -4 -4 1.6 2.2
 1 -4 -4 1.8 2.1
 -1 4 4 2.8 1.4
 1 4 -4 5.6 2.3
 -1 4 4 4.2 2.4
 1 4 -4 1.6 1.9
 -1 4 4 4.4 3.9
 -1 4 4 2.8 3
 0 -4 -4 189.58 11.1
 0 -4 -4 194.78 9.9
 0 -4 4 189.88 11.1
 0 -4 -4 198.28 8
 0 -4 4 189.98 10.8
 0 4 4 183.08 10.1
 0 4 -4 187.88 10.1
 0 4 4 186.38 11.8
 0 4 4 200.48 11.7
 0 4 -4 191.18 10.6
 0 4 4 182.98 8.9
 -1 -4 -4 156.28 10.9
 -1 -4 -4 159.98 9.6
 1 -4 4 158.08 13.5
 -1 -4 -4 154.98 11.8
 1 -4 4 164.38 10.9
 -1 4 -4 168.78 11.8
 1 4 4 164.58 10.1
 1 4 4 171.48 10.8
 1 4 4 173.18 17.7
 1 4 4 170.58 9.8
 -1 4 -4 170.98 11.1
 2 -4 4 753.42 23.2
 2 -4 4 771.82 25.3
 2 -4 4 784.52 25.9
 -2 -4 -4 777.12 24.3
 -2 -4 -4 770.32 25.9
 -2 -4 -4 739.53 25.7
 2 4 4 797.92 25.4
 2 4 4 773.92 23.6
 -2 4 -4 764.52 28.2
 -2 4 -4 760.82 25.6
 2 4 4 763.12 28.1
 2 4 4 760.02 17.6
 -2 4 -4 793.32 26.5
 3 -4 4 197.08 13.1
 -3 -4 -4 185.18 12.7
 3 -4 4 168.58 12.6
 -3 -4 -4 175.68 14.1
 3 -4 4 182.48 11.4
 -3 -4 -4 172.98 13.5
 3 4 4 204.58 12.5
 -3 4 -4 188.98 17.8
 3 4 4 177.78 11.3
 -3 4 -4 186.88 16
 -3 4 -4 180.58 13.5
 3 4 4 175.78 15.4
 4 -4 4 467.45 19
 4 -4 4 466.25 19.1
 -4 -4 -4 499.15 24
 4 -4 4 475.75 19.8
 -4 -4 -4 457.65 21.1
 -4 -4 -4 510.15 26.8
 -4 4 -4 474.25 23.2
 -4 4 -4 489.45 23.7
 -4 4 -4 473.95 28
 -5 -4 -4 20.9 8.1
 -5 -4 -4 16.6 5.8
 -5 -4 -4 15 6.5
 5 -4 4 14.6 4.5
 -5 4 -4 24.1 8.5
 -5 4 -4 15.7 5.4
 -5 4 -4 2.2 6.3
 -6 -4 -4 15.5 16.8
 -6 -4 -4 3.1 5.1
 -6 -4 -4 5.3 6.7
 -6 4 -4 17.1 9
 -6 4 -4 3.9 5.8
 -6 4 -4 -0.2 6.7
 -7 -5 4 -0.2 5.4
 -7 -5 4 -0.6 4.6
 -7 5 4 -3.3 7
 -7 5 4 -3.3 6.5
 -6 -5 4 -4.1 4.3
 -6 5 4 3.3 4.2
 -5 -5 4 7.9 5
 -5 -5 4 8 4.4
 -5 5 4 1.3 4.9
 4 -5 -4 2 4.1
 -4 -5 4 4.4 3.2
 -4 -5 4 3.5 4.2
 -4 5 4 5.3 4.6
 -4 5 4 6.8 3.6
 -3 -5 4 36.1 4.9
 3 -5 -4 36.8 8.3
 -3 5 4 38.4 5.7
 -3 5 4 23.6 6.7
 -3 5 4 37.5 5
 -2 -5 4 3642.14 53.49
 2 -5 -4 3661.23 75.49
 -2 -5 4 3662.43 59.69
 -2 -5 4 3677.13 58.69
 -2 5 4 3633.64 60.59
 2 5 -4 3752.42 57.99
 -2 5 4 3626.44 75.69
 -2 5 4 3707.13 64.49
 -2 5 4 3651.53 60.39
 1 -5 -4 1407.66 29
 1 -5 -4 1407.36 31.8
 1 -5 -4 1413.16 28
 -1 -5 4 1410.16 31.4
 -1 -5 4 1408.06 30.7
 1 -5 -4 1426.06 38.4
 1 5 -4 1411.56 27.8
 -1 5 4 1430.56 30.7
 -1 5 4 1376.66 27
 -1 5 4 1491.95 51.99
 -1 5 4 1450.25 34.1
 1 5 -4 1451.95 29
 0 -5 4 21.6 4.8
 0 -5 -4 22.7 5.1
 0 -5 -4 24.8 3.7
 0 -5 -4 19.2 4.4
 0 -5 -4 22 4
 0 5 -4 25.6 5.2
 0 5 4 21.2 4.7
 0 5 4 17.2 4.2
 0 5 4 27.1 4.9
 0 5 4 14.6 2.7
 0 5 -4 18 3.7
 -1 -5 -4 38.7 5.6
 -1 -5 -4 41.8 6.2
 1 -5 4 47 7.1
 1 -5 4 36.7 5.8
 -1 -5 -4 36.4 6.9
 1 -5 4 31.7 5.7
 1 5 4 38.5 5.5
 1 5 4 39.6 6
 1 5 4 31.1 5.8
 1 5 4 38 6.1
 -1 5 -4 35.8 6
 -1 5 -4 37.6 6.3
 -2 -5 -4 15 4.6
 -2 -5 -4 8.7 3.7
 -2 -5 -4 9.9 4.3
 2 -5 4 14.4 4.1
 2 -5 4 20.1 5.2
 2 -5 4 9.7 4
 2 5 4 18 4.5
 2 5 4 9.8 3.9
 -2 5 -4 15.7 4.9
 2 5 4 17.5 4.6
 -2 5 -4 14.1 4.6
 2 5 4 17.4 3.2
 -3 -5 -4 66.29 9.3
 3 -5 4 54.09 8.8
 3 -5 4 57.79 7.2
 -3 -5 -4 61.79 9.5
 3 -5 4 51.29 7.7
 -3 -5 -4 67.79 8.3
 -3 5 -4 40.8 8.3
 3 5 4 63.39 8
 -3 5 -4 46.7 7.9
 3 5 4 49.9 9.1
 -3 5 -4 53.59 9.2
 3 5 4 53.29 6.9
 4 -5 4 20.6 5.6
 -4 -5 -4 27.5 6
 4 -5 4 29.3 5.9
 -4 -5 -4 31.4 8.1
 4 -5 4 18.4 7.5
 -4 -5 -4 24.7 6.5
 -4 5 -4 23.8 7.3
 -4 5 -4 33.5 7.4
 4 5 4 10 5.4
 -4 5 -4 16.7 5.2
 5 -5 4 33.5 6.6
 -5 -5 -4 45.5 10.5
 -5 -5 -4 24.6 7.4
 -5 -5 -4 23.3 6.3
 -5 5 -4 43.1 9.1
 -5 5 -4 39.1 9.3
 -5 5 -4 34.6 8.2
 -6 -5 -4 140.69 22.2
 -6 -5 -4 85.99 12.1
 -6 -5 -4 89.69 14.2
 -6 5 -4 125.99 18.7
 -6 5 -4 58.59 13.8
 -6 5 -4 70.19 11.7
 -6 -6 4 -1.2 3.9
 -6 -6 4 10 4.4
 -6 6 4 -8.3 4.3
 -5 -6 4 25.1 6
 -5 -6 4 27.5 7.3
 -5 6 4 27.4 7.4
 -4 -6 4 8.6 3.5
 4 -6 -4 2.2 4.4
 -4 6 4 11.2 2.8
 -4 6 4 4.3 4.4
 -4 6 4 11.8 6.4
 3 -6 -4 1.2 3.6
 -3 -6 4 -0.5 1.8
 -3 6 4 1.9 2.7
 -3 6 4 1.5 2.4
 -3 6 4 -2.6 3.1
 2 -6 -4 3.9 2.1
 -2 -6 4 0.7 2.4
 -2 -6 4 -0.1 1.4
 2 -6 -4 0.3 4.2
 2 -6 -4 2 2.1
 -2 6 4 4.7 3
 -2 6 4 1.8 1.6
 -2 6 4 -2.7 3.2
 -2 6 4 5.2 2.4
 2 6 -4 -2.3 1.5
 1 -6 -4 1230.38 30.4
 -1 -6 4 1255.07 29.2
 1 -6 -4 1208.68 26.5
 1 -6 -4 1245.88 36.6
 1 -6 -4 1233.58 27.5
 -1 6 4 1256.67 32.4
 1 6 -4 1279.67 27.9
 1 6 -4 1230.28 26.1
 -1 6 4 1212.58 28.8
 -1 6 4 1242.68 36.4
 1 6 -4 1394.26 23.1
 -1 6 4 1236.18 25.8
 0 -6 -4 129.19 10.3
 0 -6 4 124.49 9.7
 0 -6 -4 130.29 10.1
 0 -6 -4 135.69 7.2
 0 -6 4 127.39 15.6
 0 6 4 122.29 12
 0 6 4 132.19 8.9
 0 6 4 118.19 7.7
 0 6 -4 125.19 8.8
 0 6 -4 135.39 9.9
 0 6 4 131.29 10.4
 -1 -6 -4 192.48 11
 -1 -6 -4 191.78 12.9
 1 -6 4 200.38 12.5
 -1 -6 -4 201.38 10.6
 1 -6 4 171.08 12.1
 1 -6 4 182.08 12.4
 -1 -6 -4 186.88 11.3
 1 6 4 201.68 11.3
 1 6 4 193.08 12.7
 1 6 4 191.08 11.6
 -1 6 -4 192.38 12.6
 -1 6 -4 190.58 11.9
 1 6 4 187.28 11.2
 2 -6 4 101.29 9.3
 -2 -6 -4 99.59 10.1
 -2 -6 -4 102.59 9.5
 -2 -6 -4 95.89 8.9
 2 -6 4 98.59 10
 2 -6 4 95.09 9.8
 2 6 4 108.09 11
 -2 6 -4 99.99 9.8
 -2 6 -4 97.29 10.4
 2 6 4 109.99 6.6
 2 6 4 111.99 10.2
 2 6 4 98.79 8.9
 -3 -6 -4 1.2 2.9
 3 -6 4 -2.2 3.5
 3 -6 4 -1.1 2.9
 3 -6 4 1.9 2.8
 -3 -6 -4 -1.2 8.1
 -3 -6 -4 -3.4 2.9
 -3 6 -4 4.2 3.5
 3 6 4 3.8 3.5
 3 6 4 8.2 3.6
 3 6 4 1.4 2.9
 -3 6 -4 -1.5 3.1
 4 -6 4 1.6 3.8
 4 -6 4 -1.5 4.1
 4 -6 4 3.7 3.8
 -4 -6 -4 11.3 5.5
 -4 -6 -4 3.7 5.6
 -4 -6 -4 3.2 3.7
 -4 6 -4 -7.5 4.1
 -4 6 -4 6.9 4.5
 -4 6 -4 -1.1 4
 -5 -6 -4 49.8 9.3
 -5 -6 -4 99.89 14.5
 -5 -6 -4 64.89 9.7
 5 -6 4 54.99 8.9
 -5 6 -4 53.19 9.8
 -5 6 -4 71.69 11.9
 -5 6 -4 63.19 13.2
 -6 -6 -4 19 5.8
 -6 -6 -4 15.3 5.9
 6 -6 4 20.4 5.7
 -6 6 -4 0.3 6.5
 -6 6 -4 15.3 7.1
 -6 6 -4 9.6 10.2
 -6 -7 4 7.4 4.2
 -6 -7 4 20.4 5.3
 -6 7 4 5.6 8.9
 -6 7 4 8.9 4.8
 -5 -7 4 -3.3 4.6
 5 -7 -4 1.3 4.7
 -5 -7 4 2.9 3.2
 -5 7 4 -2.6 4.9
 -5 7 4 -1.6 3.3
 -5 7 4 -3.4 3.1
 4 -7 -4 5.7 5.5
 -4 -7 4 10 3.3
 -4 7 4 11.6 4.1
 -4 7 4 4.8 5.9
 -4 7 4 7.9 3.4
 -3 -7 4 54.69 5.3
 3 -7 -4 33.4 7.4
 -3 -7 4 47.7 4.9
 -3 7 4 46.2 8.8
 3 7 -4 41.7 6.3
 -3 7 4 50.99 6
 -3 7 4 48.2 7.7
 -2 -7 4 5 3.2
 2 -7 -4 1.7 3.3
 -2 -7 4 6.2 3.1
 -2 -7 4 8.6 1.9
 2 -7 -4 7.9 2.7
 2 -7 -4 9.3 2.7
 -2 7 4 10.9 5.3
 -2 7 4 7.5 5
 -2 7 4 9.1 3.1
 -2 7 4 6.1 2
 2 7 -4 7.7 2.6
 1 -7 -4 3.1 2.9
 1 -7 -4 -0.2 2.1
 -1 -7 4 1.2 2.8
 -1 -7 4 2.6 2.4
 1 -7 -4 1.3 2.5
 1 7 -4 1 2.2
 -1 7 4 0.5 2.9
 -1 7 4 3 1.9
 1 7 -4 0.9 2.6
 -1 7 4 2.8 4
 -1 7 4 4.2 2.4
 1 7 -4 0.8 1
 0 -7 4 22 4.7
 0 -7 -4 32.4 5.1
 0 -7 -4 23.8 4.4
 0 -7 -4 20.3 5.4
 0 -7 -4 19.7 4.9
 0 -7 4 31.6 5.9
 0 7 4 20.5 4.8
 0 7 4 21.4 4.7
 0 7 4 25 4.3
 0 7 -4 17.5 5.4
 0 7 4 29.7 6.2
 0 7 -4 21.4 4.7
 1 -7 4 13.8 4.3
 -1 -7 -4 23 4.8
 1 -7 4 24.7 5.4
 -1 -7 -4 17 3.6
 -1 -7 -4 17.3 4
 -1 -7 -4 21.4 5.8
 1 -7 4 17.9 5.3
 -1 7 -4 22.1 5
 -1 7 -4 20 5.4
 1 7 4 14.5 4
 1 7 4 19.8 5.3
 1 7 4 26.2 5.3
 1 7 4 21.7 5
 2 -7 4 38.2 6.6
 2 -7 4 40.9 7.5
 2 -7 4 43.3 7.1
 -2 -7 -4 45.6 6.9
 -2 -7 -4 32.3 5.9
 -2 -7 -4 34.2 6.9
 -2 7 -4 30.2 6.4
 2 7 4 34 4.4
 2 7 4 41.4 7.3
 -2 7 -4 38.5 7.1
 2 7 4 28.5 6.2
 2 7 4 38.1 6.1
 3 -7 4 5.6 3.6
 -3 -7 -4 5.5 4.3
 -3 -7 -4 -2.2 2.8
 3 -7 4 3.6 3.2
 3 -7 4 3 3.9
 -3 -7 -4 -5 3.6
 3 7 4 6.6 4.2
 3 7 4 3.4 3.6
 3 7 4 2.8 3.6
 -3 7 -4 6.4 4.1
 -3 7 -4 -0.9 3.5
 -4 -7 -4 14.6 5.2
 4 -7 4 11.8 4.9
 -4 -7 -4 21.3 7.1
 -4 -7 -4 12.8 5.6
 4 -7 4 18.4 5.5
 4 -7 4 12.3 4.8
 -4 7 -4 13.3 6.3
 -4 7 -4 11.3 6
 -4 7 -4 21.2 6.7
 -5 -7 -4 64.69 9.7
 -5 -7 -4 38.9 7.7
 5 -7 4 42.3 8.4
 -5 -7 -4 32.2 11.2
 -5 7 -4 38.6 10.1
 -5 7 -4 51.59 11.5
 -5 7 -4 26.4 12.1
 -6 -7 -4 25.7 7.2
 -6 -7 -4 30.1 7
 6 -7 4 31.8 7
 -6 7 -4 10.2 8.8
 -6 7 -4 26.4 8.5
 -6 -8 4 9 4.6
 -6 -8 4 -2.4 3.8
 -6 8 4 7.9 4.6
 -6 8 4 -4.2 4.9
 -6 8 4 0.2 4.2
 5 -8 -4 56.69 11.9
 -5 -8 4 32.4 7.9
 -5 -8 4 28.1 5.3
 -5 8 4 38.3 8.7
 -5 8 4 36.5 5.9
 -5 8 4 42.2 7.1
 -4 -8 4 8.6 3
 4 -8 -4 5.4 4.7
 -4 8 4 11.2 5.5
 -4 8 4 9.9 4.4
 -4 8 4 7.1 3.5
 -3 -8 4 0.7 2.2
 3 -8 -4 -4.2 3
 -3 -8 4 3.8 1.8
 -3 -8 4 -5.3 2.6
 3 8 -4 0.4 2.4
 -3 8 4 0.2 3.7
 -3 8 4 0.8 2.5
 -3 8 4 0 3.1
 -2 -8 4 136.59 6.2
 2 -8 -4 133.59 9.1
 -2 -8 4 137.79 8.9
 2 -8 -4 131.29 8.1
 -2 -8 4 135.99 9.8
 2 -8 -4 115.29 12.5
 -2 8 4 123.29 10.6
 -2 8 4 125.49 8.9
 -2 8 4 147.49 8.9
 2 8 -4 147.49 8
 -2 8 4 118.49 13.1
 1 -8 -4 176.68 11.5
 1 -8 -4 179.08 9.6
 1 -8 -4 191.08 14.5
 -1 -8 4 167.58 11
 -1 -8 4 171.18 11.4
 1 -8 -4 161.58 9.7
 1 8 -4 172.38 6.6
 1 8 -4 180.88 10.7
 -1 8 4 176.98 10.6
 1 8 -4 175.88 9.2
 -1 8 4 161.98 8.8
 -1 8 4 167.18 13.7
 -1 8 4 173.88 12.4
 0 -8 4 90.99 8.7
 0 -8 -4 89.29 6.6
 0 -8 -4 87.59 9.1
 0 -8 4 78.99 8.7
 0 -8 4 85.79 9.4
 0 -8 -4 90.69 8.2
 0 -8 -4 96.09 9.5
 0 8 4 85.19 8.2
 0 8 4 87.39 7.2
 0 8 4 87.39 9.8
 0 8 -4 96.09 9.3
 0 8 -4 90.99 8.1
 0 8 4 88.39 10.1
 1 -8 4 0.3 3.1
 -1 -8 -4 -2.5 2.1
 -1 -8 -4 3 3.3
 -1 -8 -4 6.2 3.9
 -1 -8 -4 2.5 2.3
 1 -8 4 0.7 2.9
 1 -8 4 -1.5 2.7
 1 8 4 4.9 3.1
 -1 8 -4 5.3 3.1
 -1 8 -4 -1.7 3
 1 8 4 -0.3 1.9
 1 8 4 0.3 2.1
 1 8 4 -0.2 2.8
 -2 -8 -4 150.08 11.2
 -2 -8 -4 130.19 12.1
 2 -8 4 143.09 12.4
 2 -8 4 144.39 11.9
 -2 -8 -4 143.99 9
 -2 -8 -4 150.18 11.3
 2 -8 4 136.59 11.7
 2 8 4 131.99 10.3
 -2 8 -4 167.18 13.5
 -2 8 -4 157.68 16.2
 2 8 4 135.99 8.2
 2 8 4 135.09 11.5
 2 8 4 137.09 12.6
 3 -8 4 163.88 16.5
 3 -8 4 181.38 14.2
 -3 -8 -4 180.28 13
 -3 -8 -4 183.78 14.5
 3 -8 4 160.88 13.2
 -3 -8 -4 164.98 14.8
 3 8 4 169.08 12.5
 3 8 4 171.28 15.9
 -3 8 -4 174.28 14.7
 -3 8 -4 164.38 13.6
 3 8 4 181.48 11.6
 4 -8 4 0 4.8
 4 -8 4 0.9 3.1
 -4 -8 -4 -3.8 3.1
 4 -8 4 -0.3 5.8
 -4 -8 -4 0.8 3.9
 -4 -8 -4 0.5 5.4
 -4 8 -4 -0.1 4.4
 -4 8 -4 1.9 5.5
 -5 -8 -4 7 5.5
 -5 -8 -4 -6 7.7
 -5 -8 -4 13.5 5.4
 5 -8 4 4.1 4.8
 -5 8 -4 9.5 6.7
 -5 8 -4 8 5.3
 -5 8 -4 23.7 10.8
 -6 -8 -4 22.5 11.5
 -6 -8 -4 -3.7 5.2
 -6 -8 -4 -1.4 5.5
 6 -8 4 2.1 6.4
 -6 8 -4 12.1 7
 -6 8 -4 0.3 5.8
 -6 -9 4 92.19 10.9
 -6 -9 4 77.59 10.3
 -6 9 4 82.09 11.1
 -6 9 4 70.59 10.9
 -6 9 4 72.79 13.5
 -5 -9 4 5.3 3.3
 5 -9 -4 3.1 4.5
 -5 9 4 9.8 4.7
 -5 9 4 6 4.4
 -5 9 4 3.6 6.5
 -4 -9 4 -0.9 2.3
 4 -9 -4 9 3.6
 -4 9 4 -3.9 3.5
 -4 9 4 -5.2 2.8
 -4 9 4 -2.8 3.5
 -3 -9 4 28.4 5.3
 3 -9 -4 14.7 6.8
 -3 -9 4 48 5.1
 -3 -9 4 39.4 5.8
 -3 9 4 33.1 7
 3 9 -4 36.1 5.7
 -3 9 4 29.3 7.6
 -3 9 4 36.7 6.1
 2 -9 -4 10.8 4.2
 -2 -9 4 11.8 3.4
 2 -9 -4 3.9 3.4
 -2 -9 4 10 2.3
 -2 -9 4 12 4.2
 -2 9 4 15.8 4.1
 2 9 -4 9.6 2.5
 -2 9 4 11.3 5.8
 -2 9 4 10.7 4.4
 -2 9 4 10 3.4
 -1 -9 4 84.89 9.3
 -1 -9 4 90.09 8.5
 1 -9 -4 85.49 7.8
 1 -9 -4 86.09 8.8
 1 -9 -4 76.99 10.2
 1 9 -4 86.29 7
 1 9 -4 92.39 5.3
 -1 9 4 86.49 11
 -1 9 4 91.09 7
 -1 9 4 100.09 10.2
 -1 9 4 96.39 8.6
 1 9 -4 82.29 8.2
 0 -9 -4 4.9 3.6
 0 -9 4 0.7 3.1
 0 -9 4 3.7 3.3
 0 -9 4 2.8 3.2
 0 -9 -4 7.6 3.2
 0 -9 -4 8 2.8
 0 -9 -4 3.2 3.6
 0 9 -4 4.6 3
 0 9 4 3.2 3
 0 9 4 2.7 2.3
 0 9 -4 -0.8 3.1
 0 9 -4 3.6 1.8
 0 9 4 4.3 3.4
 0 9 4 4.8 4.5
 -1 -9 -4 26.2 5.2
 1 -9 4 18.7 5.2
 -1 -9 -4 24.6 4.5
 1 -9 4 22 5.7
 -1 -9 -4 24.2 6.1
 1 -9 4 23 5.6
 -1 -9 -4 25 5.4
 1 9 4 23.7 6
 -1 9 -4 14.4 4
 1 9 4 25.3 5.1
 1 9 4 18.5 4.9
 1 9 4 17.1 4.5
 2 -9 4 21.5 6.1
 -2 -9 -4 25 6.2
 2 -9 4 9 4.2
 -2 -9 -4 19.9 5
 -2 -9 -4 14.6 3.9
 -2 -9 -4 17.7 4.3
 2 9 4 23.5 6
 2 9 4 17.7 4.7
 2 9 4 23.4 4.3
 -2 9 -4 21.7 5.7
 2 9 4 7.3 4.3
 -3 -9 -4 -2.3 3.9
 3 -9 4 -2.3 3.8
 -3 -9 -4 0.1 3.2
 -3 -9 -4 2.2 3.5
 3 9 4 5.3 4.2
 -3 9 -4 -6.1 3.9
 3 9 4 -2.6 3.3
 -3 9 -4 -4.9 3.6
 3 9 4 1 2.8
 -4 -9 -4 2.1 4.5
 -4 -9 -4 6 5.8
 -4 -9 -4 7.2 4.7
 4 -9 4 -3.5 3.7
 4 -9 4 -5.9 4.6
 4 -9 4 2.9 4.7
 -4 9 -4 3.6 5
 4 9 4 2 3.5
 -4 9 -4 1.5 4.8
 5 -9 4 11.2 6.6
 -5 -9 -4 9.3 6.5
 -5 -9 -4 3.8 4.9
 -5 -9 -4 32.8 9.1
 -5 9 -4 5.3 6.6
 -5 9 -4 8.4 8
 -5 9 -4 8.5 6.4
 -6 -9 -4 3.1 6.4
 -6 -9 -4 19.5 7.6
 -6 -9 -4 17.8 14.5
 6 -9 4 27.2 9.3
 -6 9 -4 36.1 9.4
 -6 9 -4 10.6 9.8
 -6 -10 4 -0.3 3.8
 6 -10 -4 16.9 7.4
 -6 -10 4 -3.1 5.2
 -6 -10 4 2.1 4.8
 -6 10 4 4.4 5.1
 -6 10 4 18 5.4
 -6 10 4 9.3 5
 -5 -10 4 3.6 3.3
 -5 10 4 3.3 4.9
 -5 10 4 3.5 7.7
 -5 10 4 -2.4 3.6
 -4 -10 4 1.2 2.8
 4 -10 -4 6.6 4.7
 -4 -10 4 -0.4 2.3
 -4 10 4 -3.3 4
 -4 10 4 -3.7 4.1
 4 10 -4 -3.9 3.3
 -4 10 4 2.1 3.8
 -3 -10 4 -1.4 1.8
 -3 -10 4 -1.9 3
 -3 -10 4 -1 2.4
 -3 10 4 -0.5 3.9
 3 10 -4 2.3 2.8
 -3 10 4 -4 2.7
 -3 10 4 -1.8 2.7
 -3 10 4 -3.3 3
 -2 -10 4 6.2 2.1
 2 -10 -4 5 3.2
 -2 -10 4 12.6 4.7
 2 -10 -4 0.6 3.5
 2 -10 -4 6.1 2.9
 -2 -10 4 8.4 3.3
 -2 10 4 2.9 2.2
 -2 10 4 7 3.6
 -2 10 4 0.8 3.5
 -2 10 4 7.4 4.4
 2 10 -4 4.9 2.1
 1 -10 -4 3.3 3.2
 -1 -10 4 1.2 3
 1 -10 -4 2.2 2.7
 1 -10 -4 0.5 3.1
 -1 -10 4 -4.4 3.2
 -1 -10 4 2.2 3.1
 -1 10 4 1.6 3.6
 -1 10 4 -2.9 2.8
 1 10 -4 2.9 2.6
 1 10 -4 2.6 2.7
 1 10 -4 1.7 1.5
 -1 10 4 0.1 1.9
 -1 10 4 1.9 2.6
 0 -10 4 621.24 23.5
 0 -10 -4 632.74 24.9
 0 -10 4 622.54 24.8
 0 -10 -4 644.34 26.3
 0 -10 -4 595.84 21.4
 0 -10 -4 617.44 19
 0 10 4 633.54 22.7
 0 10 4 623.84 25.3
 0 10 4 637.94 25.7
 0 10 -4 588.64 21.1
 0 10 -4 626.34 17.1
 -1 -10 -4 53.89 6.6
 -1 -10 -4 44 12.5
 1 -10 4 57.39 8.5
 1 -10 4 38.8 7.6
 -1 -10 -4 64.19 8
 -1 -10 -4 57.49 8.4
 1 -10 4 47.1 9.1
 1 10 4 47.8 8.5
 -1 10 -4 46.5 10
 1 10 4 60.19 7.4
 1 10 4 66.09 10
 1 10 4 59.79 9.3
 -2 -10 -4 38.9 6.5
 2 -10 4 34.3 8.9
 -2 -10 -4 44.3 8.8
 2 -10 4 30.9 6.9
 2 -10 4 34.2 7.3
 -2 -10 -4 34.6 6.2
 -2 -10 -4 39 6.7
 -2 10 -4 52.59 9.3
 2 10 4 36.3 7.3
 2 10 4 37.8 7.3
 2 10 4 39.7 5.6
 2 10 4 41.7 7.4
 -3 -10 -4 37.2 7.6
 3 -10 4 38.2 9.1
 3 -10 4 30.9 8
 3 -10 4 33.5 7.4
 -3 -10 -4 29.4 6
 -3 -10 -4 34.3 8.3
 3 10 4 31.8 6.8
 3 10 4 39 6.8
 3 10 4 31.4 7
 -3 10 -4 32.5 7.5
 -4 -10 -4 14.1 6
 4 -10 4 9 5.1
 4 -10 4 0.2 5.4
 -4 -10 -4 5 4.7
 -4 -10 -4 4.7 4.2
 4 -10 4 8.9 5.1
 -4 10 -4 7 5.3
 -4 10 -4 14.6 7.1
 -5 -10 -4 2.8 9.3
 5 -10 4 -1 5.7
 -5 -10 -4 -1.6 4
 5 -10 4 -1.1 5.3
 -5 -10 -4 5.1 3.8
 -5 10 -4 6.7 6.2
 -5 10 -4 6.7 6.1
 -5 10 -4 -8.5 6.8
 -6 -10 -4 69.39 13.1
 6 -10 4 81.59 12.8
 -6 -10 -4 81.79 13
 -6 10 -4 57.89 10.9
 -6 10 -4 69.19 15.9
 -6 -11 4 6.2 5.4
 -6 -11 4 1.2 4.9
 -6 11 4 6.5 6.2
 -6 11 4 4.9 5.4
 -6 11 4 -9.6 5
 -5 -11 4 4.4 3.8
 -5 -11 4 -1.4 4.7
 -5 11 4 7 5.3
 -5 11 4 4.6 4.6
 -5 11 4 1.7 6.6
 -4 -11 4 1.6 3.1
 -4 -11 4 4.4 4.4
 4 -11 -4 -2.7 2.9
 -4 -11 4 0.9 2.3
 4 11 -4 7.6 4.1
 -4 11 4 1.7 3.7
 -3 -11 4 421.56 19.1
 -3 -11 4 427.46 17.2
 3 -11 -4 407.96 16.5
 3 -11 -4 452.35 26.8
 3 -11 -4 421.86 16.2
 -3 -11 4 431.16 14.5
 -3 11 4 439.86 18.7
 3 11 -4 429.36 18.5
 -3 11 4 416.96 18.4
 -3 11 4 423.96 26.3
 -3 11 4 421.36 21.6
 2 -11 -4 6.8 5
 2 -11 -4 14.8 5
 2 -11 -4 16.9 4.7
 -2 -11 4 19.2 4.8
 -2 -11 4 18.2 5.5
 -2 -11 4 14.5 3.1
 2 11 -4 18.7 3.9
 2 11 -4 14.8 3.7
 -2 11 4 8.9 2.8
 -2 11 4 8 5.7
 2 11 -4 12.7 2.7
 -2 11 4 10.6 5.1
 -2 11 4 12.4 4.9
 -1 -11 4 142.09 15.5
 1 -11 -4 153.58 10.7
 1 -11 -4 145.69 12.1
 -1 -11 4 152.18 11.5
 1 -11 -4 134.09 18.8
 -1 -11 4 125.99 11.5
 -1 11 4 130.49 9.3
 1 11 -4 135.39 9.3
 -1 11 4 141.69 14
 -1 11 4 144.09 13.1
 1 11 -4 141.79 10.8
 1 11 -4 140.49 7.5
 0 -11 4 412.56 24.9
 0 -11 -4 399.96 15.5
 0 -11 -4 381.86 17.5
 0 -11 -4 388.76 21
 0 -11 4 385.76 19.3
 0 -11 -4 429.16 25.3
 0 11 -4 392.86 13.5
 0 11 4 398.16 20.6
 0 11 4 415.76 21.4
 0 11 -4 414.46 17.8
 -1 -11 -4 91.69 9.4
 1 -11 4 102.09 10.9
 1 -11 4 95.79 11
 1 -11 4 100.19 11.1
 -1 -11 -4 106.89 11.5
 -1 -11 -4 102.79 8.6
 -1 -11 -4 92.09 10
 1 11 4 93.89 11.2
 1 11 4 88.59 9.4
 1 11 4 92.99 11.1
 1 11 4 99.49 9.6
 -1 11 -4 73.79 9.3
 -2 -11 -4 -0.3 2.2
 2 -11 4 5.9 4.9
 -2 -11 -4 1.7 3
 -2 -11 -4 -5.5 3.4
 -2 -11 -4 -3.6 2.5
 2 -11 4 5 4
 2 -11 4 3.9 3.9
 2 11 4 3.4 3.1
 2 11 4 3.8 4.6
 2 11 4 1.1 3.3
 -2 11 -4 1.4 3.6
 2 11 4 6.1 4.4
 3 -11 4 33.6 7.8
 -3 -11 -4 33.1 7.7
 -3 -11 -4 35 7.4
 -3 -11 -4 24.7 6
 3 -11 4 45.8 9.9
 3 -11 4 33.8 7.4
 3 11 4 30.6 6.8
 -3 11 -4 26.4 8.1
 3 11 4 35.4 8.1
 3 11 4 31 7
 -4 -11 -4 2.9 7.1
 -4 -11 -4 -3.4 2.9
 4 -11 4 8.3 4.6
 4 -11 4 3.7 4.4
 -4 -11 -4 3.1 4
 4 -11 4 -6.3 5.2
 4 11 4 -5.6 3.3
 4 11 4 -0.2 3.2
 -4 11 -4 -8 4.9
 -5 -11 -4 90.49 17.1
 -5 -11 -4 29.8 6.8
 5 -11 4 40 8.8
 -5 -11 -4 41.4 8
 -5 11 -4 41 8.9
 -5 11 -4 41.9 11.7
 -6 -12 4 8.7 4.8
 -6 -12 4 0.4 5.6
 -6 -12 4 13.4 6.6
 -6 12 4 10.4 6
 -6 12 4 15.2 7.4
 -6 12 4 14.1 11.7
 -5 -12 4 -3.4 2.8
 -5 -12 4 8.8 16.2
 5 -12 -4 1.1 6.1
 -5 -12 4 0.5 3.2
 -5 -12 4 11.3 5.5
 -5 12 4 -2.4 4.4
 -5 12 4 8.3 6.6
 -4 -12 4 5.2 5.4
 -4 -12 4 -1.6 3.1
 -4 -12 4 0.1 2.7
 -4 -12 4 3.3 4.3
 -4 12 4 7.8 3.6
 -4 12 4 6.3 5
 -4 12 4 6.5 4.6
 4 12 -4 7.4 8.5
 3 -12 -4 299.07 22.8
 -3 -12 4 271.17 14.6
 -3 -12 4 297.97 19.6
 -3 -12 4 304.27 12.4
 3 -12 -4 295.27 14
 -3 -12 4 286.67 16.9
 3 -12 -4 264.47 13.9
 3 12 -4 294.07 15.7
 -3 12 4 304.67 15.9
 -3 12 4 304.27 23.1
 -3 12 4 296.57 18.6
 -3 12 4 305.77 16.6
 -2 -12 4 21.3 5.3
 -2 -12 4 29.2 7.3
 2 -12 -4 14.5 5.3
 -2 -12 4 31.6 7.1
 2 -12 -4 24.1 5.9
 2 -12 -4 31.1 6
 -2 -12 4 18.8 3.7
 -2 12 4 28.9 7.4
 -2 12 4 26.2 5.9
 2 12 -4 25.9 4.5
 2 12 -4 27.1 4.7
 -2 12 4 19.9 6.9
 2 12 -4 32.1 5
 1 -12 -4 25.3 5.6
 1 -12 -4 28.2 8.1
 -1 -12 4 15.6 5.8
 -1 -12 4 17.6 5.1
 1 -12 -4 27.1 7.1
 1 12 -4 27.5 5.9
 -1 12 4 30.4 7.5
 1 12 -4 19.5 4.5
 -1 12 4 27.1 6
 -1 12 4 22.6 6.8
 1 12 -4 19.5 3.3
 0 -12 4 72.39 9.4
 0 -12 -4 69.99 7.4
 0 -12 4 65.29 10.5
 0 -12 -4 59.89 8.1
 0 -12 -4 57.49 9.5
 0 -12 -4 62.99 10
 0 -12 4 53.59 9.7
 0 12 -4 96.99 15.2
 0 12 -4 65.39 6
 0 12 4 78.19 8.1
 0 12 4 64.69 10.2
 0 12 4 65.99 8.5
 0 12 4 76.09 10.6
 1 -12 4 16.8 5.3
 -1 -12 -4 13.1 4.5
 1 -12 4 22.8 5.8
 1 -12 4 20.7 6.9
 -1 -12 -4 13.4 5.5
 -1 -12 -4 16.4 3.9
 -1 -12 -4 14.9 4.7
 1 12 4 22.9 5.4
 1 12 4 22.6 5.8
 -1 12 -4 13.5 5
 1 12 4 21.5 6.2
 1 12 4 13.5 4.7
 -1 12 -4 22.2 5.9
 2 -12 4 19.4 6.4
 2 -12 4 22.9 7.3
 -2 -12 -4 7.9 4.6
 -2 -12 -4 9.2 4.4
 -2 -12 -4 10.7 3.5
 2 -12 4 11.1 5.9
 -2 -12 -4 14.8 5.2
 2 12 4 14.7 5.2
 -2 12 -4 6.2 4.8
 2 12 4 12.7 5.2
 2 12 4 12.7 4.6
 2 12 4 24.9 6.7
 -2 12 -4 12.6 5.7
 -3 -12 -4 67.89 9.5
 -3 -12 -4 70.19 12.1
 3 -12 4 65.99 10.6
 3 -12 4 66.89 12.2
 -3 -12 -4 54.89 6.7
 -3 -12 -4 63.39 9.3
 3 -12 4 57.49 10.8
 3 12 4 68.29 9.6
 3 12 4 83.59 12.7
 -3 12 -4 66.59 11.1
 3 12 4 62.09 9.5
 -4 -12 -4 -5 3.6
 4 -12 4 -7.7 4.9
 -4 -12 -4 -6.5 3.5
 4 -12 4 -7.1 4.4
 4 -12 4 -2.8 4.1
 4 12 4 4.9 4.9
 4 12 4 -1.3 3.8
 -5 -12 -4 29 7.2
 5 -12 4 39 8.1
 -5 -12 -4 52.09 15.6
 5 -12 4 36.9 9.4
 5 -12 4 45 8.8
 -5 -12 -4 34.2 8.3
 -5 12 -4 36.1 9.5
 -6 -13 4 -6.9 5.3
 -6 -13 4 -8.1 5.7
 -6 -13 4 -6.2 3.2
 -6 13 4 0.2 6.6
 -6 13 4 -1.6 5.2
 -6 13 4 -15.1 6.9
 -5 -13 4 -1.2 3
 -5 -13 4 -1.2 5.9
 -5 -13 4 18.6 10.6
 5 -13 -4 3.9 8
 -5 -13 4 1.6 4.5
 -5 13 4 13.1 5.2
 -5 13 4 -1.4 5
 -5 13 4 4.9 6.9
 -4 -13 4 0.5 4.9
 -4 -13 4 9.7 4.2
 -4 -13 4 10.1 6.1
 -4 -13 4 6.4 3.4
 -4 13 4 8.1 5.6
 -4 13 4 9.2 5.4
 4 13 -4 7.7 4.8
 -4 13 4 9.8 4.3
 -4 13 4 3.3 4.3
 3 -13 -4 742.93 36.5
 -3 -13 4 762.92 30.1
 -3 -13 4 722.73 30.7
 3 -13 -4 756.12 27.1
 3 -13 -4 756.82 24.4
 -3 -13 4 737.23 21
 -3 -13 4 734.03 25.3
 -3 13 4 755.72 36.5
 -3 13 4 748.23 26.1
 3 13 -4 719.93 25.8
 -3 13 4 758.72 27.4
 -3 13 4 776.02 31.4
 2 -13 -4 7.9 5.2
 2 -13 -4 0.7 3.1
 -2 -13 4 3.5 3.5
 -2 -13 4 3.9 2.5
 -2 -13 4 3.4 4
 -2 -13 4 8.5 5.3
 2 -13 -4 -0.1 4.5
 -2 13 4 6.4 2.8
 2 13 -4 2.7 2.6
 2 13 -4 6.5 2.9
 -2 13 4 12.8 6.6
 -2 13 4 1.1 4.2
 -2 13 4 10.8 4.2
 2 13 -4 1.2 4.1
 1 -13 -4 153.48 15.2
 -1 -13 4 175.98 15
 -1 -13 4 171.98 13.2
 1 -13 -4 171.68 12.5
 1 -13 -4 156.28 13.7
 -1 -13 4 166.38 14
 -1 13 4 169.88 11.2
 -1 13 4 172.28 15.9
 1 13 -4 178.78 9.4
 1 13 -4 161.48 11
 -1 13 4 151.88 14.3
 1 13 -4 176.98 13.1
 -1 13 4 186.18 13.5
 0 -13 4 4.6 4.3
 0 -13 -4 4.9 4.2
 0 -13 4 -1.8 3.2
 0 -13 -4 6.8 5.7
 0 -13 -4 2.7 3.3
 0 -13 -4 2.4 2.4
 0 -13 4 9.1 4.9
 0 13 -4 3.8 2.2
 0 13 -4 0.9 3.3
 0 13 4 2.2 3
 0 13 4 2.5 3.6
 0 13 4 4.1 3.8
 0 13 4 1 4.1
 1 -13 4 3.4 4.8
 -1 -13 -4 14.6 6.1
 -1 -13 -4 9.5 4.5
 -1 -13 -4 10.5 4.8
 1 -13 4 8.2 4.4
 -1 -13 -4 8.8 3.6
 1 -13 4 6.1 4.9
 1 13 4 2.5 3
 -1 13 -4 11.1 5.8
 1 13 4 6.2 4.2
 1 13 4 9 3.9
 1 13 4 8.2 3.6
 -1 13 -4 9.8 4.5
 2 -13 4 15.7 6.2
 -2 -13 -4 25.2 6.9
 -2 -13 -4 16.2 5.4
 2 -13 4 20.7 5.5
 2 -13 4 9.9 6.4
 -2 -13 -4 17.5 5.7
 -2 -13 -4 13.3 4.5
 2 13 4 14.6 4.6
 2 13 4 16.9 6
 -2 13 -4 11 5.3
 2 13 4 17.4 4.8
 2 13 4 13.3 5
 -2 13 -4 10.9 5.6
 -3 -13 -4 336.07 22.8
 -3 -13 -4 397.86 23.9
 -3 -13 -4 354.86 15.9
 3 -13 4 381.16 23
 -3 -13 -4 370.46 20
 3 -13 4 378.06 23.1
 3 -13 4 367.86 21.6
 -3 13 -4 366.86 21.9
 3 13 4 375.46 20.1
 3 13 4 341.77 17.9
 -4 -13 -4 21.7 9.9
 4 -13 4 6.5 5.6
 4 -13 4 6.8 5.4
 4 -13 4 10.6 6.8
 -4 -13 -4 8.7 5.7
 -4 -13 -4 7.2 5.7
 4 13 4 7.8 5
 4 13 4 9.3 4.4
 4 13 4 3.1 5
 -4 13 -4 13 7.7
 5 -13 4 -8.3 4.4
 -5 -13 -4 -8.7 4.6
 -5 -13 -4 32.3 12
 -5 13 -4 -3.1 6.1
 -5 -14 4 38 11.9
 -5 -14 4 21.3 7.9
 -5 -14 4 12.8 5.1
 -5 -14 4 23.2 5.7
 -5 14 4 23.8 8.8
 -5 14 4 5.5 7.2
 -5 14 4 25.1 6.6
 4 -14 -4 15.5 5.3
 -4 -14 4 -1.7 7.2
 -4 -14 4 3.8 4.7
 -4 -14 4 0.2 3.7
 -4 -14 4 -2.7 2.4
 -4 14 4 5.2 5.9
 -4 14 4 -1.4 4.1
 -4 14 4 -5 4.3
 4 14 -4 2.7 4
 -4 14 4 -2 4.4
 3 -14 -4 5.9 3
 -3 -14 4 0.6 3.7
 3 -14 -4 5.8 3.7
 3 -14 -4 -2.9 5.3
 -3 -14 4 6.4 5.7
 -3 -14 4 7.5 3.7
 -3 -14 4 3 2.7
 -3 14 4 -0.4 4.8
 3 14 -4 2.8 3
 -3 14 4 1.7 3.9
 -3 14 4 0.1 2.9
 -3 14 4 -4.1 4.8
 -2 -14 4 22.2 4.2
 -2 -14 4 15.9 6.8
 2 -14 -4 32.5 7.3
 2 -14 -4 12.9 6.2
 -2 -14 4 24.6 5.8
 -2 -14 4 24.8 6.7
 2 -14 -4 30.5 6.6
 2 14 -4 20 5
 2 14 -4 18 4.3
 2 14 -4 23.9 4.4
 -2 14 4 17.9 3.8
 -2 14 4 14.2 6.3
 -2 14 4 19.9 6.9
 -2 14 4 20.6 5.3
 1 -14 -4 11.5 4.5
 1 -14 -4 12.2 6
 1 -14 -4 16.6 6.5
 -1 -14 4 4.2 3.8
 -1 -14 4 13.1 5.4
 -1 -14 4 12.5 6
 1 14 -4 8.3 2.8
 -1 14 4 10.6 6
 -1 14 4 8.7 3.7
 -1 14 4 14.4 6.4
 -1 14 4 13.6 4.6
 1 14 -4 10.2 5
 0 -14 -4 0.3 4.3
 0 -14 4 10.8 5.6
 0 -14 4 15.1 6.7
 0 -14 4 7.2 5.4
 0 -14 -4 13.5 4.1
 0 -14 -4 16.2 7
 0 -14 -4 7.7 4.2
 0 14 -4 19.4 6.1
 0 14 4 10.6 4.3
 0 14 4 11.6 4.1
 0 14 -4 9.7 3
 0 14 4 3.7 4.3
 0 14 -4 9.3 4.2
 0 14 4 6 4.4
 1 -14 4 -2.5 3.6
 -1 -14 -4 2.1 3.6
 -1 -14 -4 -0.5 2.6
 1 -14 4 2.4 4.6
 -1 -14 -4 -1.8 3.2
 -1 -14 -4 -2.2 4.1
 1 -14 4 0.4 3.8
 1 14 4 -3.9 3.1
 -1 14 -4 -0.4 4
 -1 14 -4 1.1 3.3
 1 14 4 -0.1 3.4
 1 14 4 0.4 3.8
 -1 14 -4 0.3 2.4
 1 14 4 0.9 2.9
 -2 -14 -4 -2.7 3.3
 2 -14 4 -0.8 3.6
 -2 -14 -4 -3.3 2.6
 -2 -14 -4 7.2 3.4
 2 -14 4 -6.9 4.6
 -2 -14 -4 1.7 3.8
 2 -14 4 -4.1 4
 2 14 4 -4.6 2.5
 2 14 4 -2.7 3.4
 2 14 4 -3.3 4.2
 -2 14 -4 -4 4
 2 14 4 -5.5 3.3
 -2 14 -4 -6.6 4.5
 3 -14 4 198.48 18.2
 -3 -14 -4 221.68 15.4
 -3 -14 -4 193.68 12.8
 3 -14 4 215.88 17.4
 -3 -14 -4 207.58 19.3
 3 -14 4 254.67 17.8
 -3 -14 -4 194.18 15.5
 -3 14 -4 223.28 19.3
 3 14 4 200.78 15.5
 -3 14 -4 184.78 16.6
 3 14 4 187.58 14.1
 -4 -14 -4 20.3 8.4
 -4 -14 -4 -6.3 3.9
 4 -14 4 -4.3 4.3
 4 -14 4 3.6 6.3
 4 14 4 9.9 5.1
 -4 14 -4 4.1 7.5
 5 -14 4 24.4 7.3
 5 -14 4 18.3 9.1
 -5 -14 -4 33.6 7.2
 -5 -14 -4 8.4 5.9
 5 -14 4 7.9 9.4
 -5 14 -4 18.7 8.5
 -5 -15 4 3.3 4.7
 -5 -15 4 3.4 3.8
 -5 15 4 1.5 6.5
 5 15 -4 0.7 6
 -5 15 4 -9.3 5.9
 -5 15 4 5.6 6.6
 -4 -15 4 17.2 7.8
 -4 -15 4 8.1 4.8
 -4 -15 4 5.9 3.4
 -4 -15 4 27.7 10.5
 4 -15 -4 27.4 8.8
 -4 15 4 10.6 6.9
 -4 15 4 23.7 6.1
 4 15 -4 11.9 4.7
 -4 15 4 22.9 6
 -3 -15 4 15.2 5.7
 3 -15 -4 20.4 6
 3 -15 -4 20.6 5.9
 -3 -15 4 14.3 5
 -3 -15 4 16.3 3.6
 -3 -15 4 43.4 9.6
 -3 15 4 16.9 5.8
 -3 15 4 22.2 8.6
 -3 15 4 16.7 7.2
 3 15 -4 18.2 5.3
 -2 -15 4 4.4 3.3
 -2 -15 4 6.1 5.9
 -2 -15 4 7.2 4.1
 2 -15 -4 13 6.2
 2 -15 -4 12.2 6.1
 2 -15 -4 9.2 4.1
 -2 15 4 6.9 5.8
 2 15 -4 13.4 3.9
 -2 15 4 3.2 5.1
 -2 15 4 9.1 3.1
 2 15 -4 14.1 4.9
 2 15 -4 7.8 3.3
 -2 15 4 2.6 4.2
 -1 -15 4 4.6 4.2
 1 -15 -4 5.7 3.9
 1 -15 -4 3.4 4.9
 -1 -15 4 9.4 5.6
 -1 -15 4 -1.8 3.5
 1 -15 -4 -2 3.7
 1 15 -4 0.8 3.4
 -1 15 4 2.9 4.2
 -1 15 4 3.9 2.7
 -1 15 4 4.7 4
 1 15 -4 -1.5 1.8
 -1 15 4 -2.2 4.3
 0 -15 -4 3.2 3.1
 0 -15 -4 -0.3 3.5
 0 -15 4 3.9 5.4
 0 -15 -4 -4.6 3.7
 0 -15 4 -2.2 4
 0 -15 4 0.4 4
 0 15 4 3.3 3.7
 0 15 -4 -5.5 4
 0 15 -4 -0.1 2.8
 0 15 4 -2.1 2.6
 0 15 4 2.4 4.4
 0 15 4 -2.9 2.8
 0 15 -4 1.2 3.5
 -1 -15 -4 17.5 6.1
 -1 -15 -4 14.1 3.8
 -1 -15 -4 14.3 6.7
 1 -15 4 20.6 7.4
 -1 -15 -4 16.2 5.7
 1 -15 4 12.9 5.4
 1 -15 4 8.6 3.7
 -1 15 -4 15.7 5.5
 1 15 4 13.3 5.6
 -1 15 -4 11.6 6.1
 1 15 4 24.9 6.8
 1 15 4 11.2 4.3
 -1 15 -4 18.1 4.2
 1 15 4 27.6 7.4
 2 -15 4 0.8 6.8
 -2 -15 -4 4.5 3.9
 2 -15 4 11.6 5.6
 2 -15 4 9.3 4.9
 -2 -15 -4 9.6 4.3
 -2 -15 -4 17.6 6
 -2 -15 -4 8.3 6.3
 -2 15 -4 0.6 4.6
 2 15 4 9 4.7
 2 15 4 14.1 5.1
 2 15 4 5 4.7
 3 -15 4 29.8 7.6
 -3 -15 -4 53.19 11.7
 3 -15 4 49.5 10
 -3 -15 -4 39.4 7
 3 -15 4 47.1 9.5
 -3 -15 -4 43.9 7.4
 -3 -15 -4 48.8 9.4
 3 15 4 36.5 7.6
 3 15 4 56.79 9.5
 3 15 4 26.9 8.4
 -3 15 -4 49.99 10.4
 -3 15 -4 33.2 9.4
 4 -15 4 3.1 7.5
 4 -15 4 23.2 7.3
 -4 -15 -4 19.9 10.1
 4 -15 4 3 5.4
 -4 -15 -4 1.4 5.3
 -4 -15 -4 12.3 4.7
 4 15 4 5.9 5.4
 4 15 4 8.8 5
 5 -15 4 -4.7 8
 5 -15 4 2.4 7.6
 -5 -15 -4 -3.7 4.7
 5 -15 4 -1.3 5.8
 -5 -15 -4 -1.7 4.2
 -5 15 -4 -0.7 7
 -5 -16 4 14.2 5.7
 -5 -16 4 26.1 8.8
 -5 -16 4 -1.7 3.4
 -5 16 4 -13.2 6.6
 5 16 -4 -2.6 5.5
 -5 16 4 10.7 6.6
 -5 16 4 3.4 6.1
 4 -16 -4 10.9 8.4
 -4 -16 4 16.3 5.1
 -4 -16 4 5.9 6.7
 -4 -16 4 17.2 12
 -4 -16 4 13.4 4
 4 16 -4 16.7 4.7
 -4 16 4 15.4 7.1
 -4 16 4 17 7.3
 -4 16 4 2.7 4.2
 -4 16 4 24.3 8.7
 3 -16 -4 9.3 5.3
 -3 -16 4 19.8 6.9
 3 -16 -4 7.3 3.9
 -3 -16 4 18.9 8.2
 -3 -16 4 12.6 4.9
 3 -16 -4 19.7 13.4
 -3 -16 4 18.6 4.2
 -3 16 4 4.6 4.9
 -3 16 4 9.8 7.4
 -3 16 4 11.3 5.2
 3 16 -4 6.9 4.2
 -3 16 4 28.7 9.5
 2 -16 -4 3.5 3.6
 -2 -16 4 -8.9 5.7
 -2 -16 4 4.9 4.4
 2 -16 -4 0.8 4.6
 -2 -16 4 0.7 4.6
 -2 16 4 -6.1 4.3
 -2 16 4 -7.2 4.3
 -2 16 4 -1.2 3.6
 2 16 -4 2.2 2.9
 2 16 -4 6.3 4.2
 2 16 -4 -3.2 2.3
 -2 16 4 -3.4 2.8
 -1 -16 4 -1.1 5.6
 1 -16 -4 3 3.6
 1 -16 -4 -1.7 5.1
 -1 -16 4 -2.3 4
 -1 -16 4 -3.9 3.9
 1 -16 -4 -1.3 4.7
 1 16 -4 -1.9 2
 -1 16 4 -2.7 2.6
 -1 16 4 -1.2 4.6
 1 16 -4 -1.9 3.2
 -1 16 4 1.2 4.6
 -1 16 4 5.2 4.1
 0 -16 4 142.99 15.2
 0 -16 -4 162.58 15.5
 0 -16 4 131.19 13.5
 0 -16 4 148.29 15.5
 0 -16 -4 130.99 11.4
 0 -16 -4 118.39 14.8
 0 -16 -4 123.39 12.1
 0 16 -4 137.69 9.7
 0 16 4 152.58 13.1
 0 16 4 169.18 15.7
 0 16 -4 144.89 15.1
 0 16 4 139.79 15.2
 0 16 -4 145.29 12.6
 0 16 4 146.69 12.3
 -1 -16 -4 0.7 3.6
 1 -16 4 2.9 4.4
 1 -16 4 -3.7 3.8
 1 -16 4 6.4 5.5
 -1 -16 -4 3.7 2.8
 -1 -16 -4 5.3 4.4
 1 16 4 -4.9 4
 -1 16 -4 2.6 3
 1 16 4 0.8 3.8
 -1 16 -4 0.3 4.3
 1 16 4 0.9 3.7
 -1 16 -4 0.9 2.5
 -2 -16 -4 1.2 3.4
 2 -16 4 5.8 5.7
 2 -16 4 -1.1 4.3
 -2 -16 -4 2.8 7.4
 -2 -16 -4 -3.2 5.2
 -2 -16 -4 -12.3 6
 2 -16 4 -6.3 3.6
 -2 16 -4 -0.1 4.4
 2 16 4 1.2 5
 2 16 4 5.4 4
 2 16 4 -3.5 3.6
 -3 -16 -4 -1 3.3
 -3 -16 -4 6.4 3.8
 -3 -16 -4 -4.5 3.7
 3 -16 4 5.9 5.9
 -3 16 -4 -1.2 5.2
 3 16 4 4.2 5.1
 3 16 4 -2.8 4.3
 3 16 4 -1.4 4
 -4 -16 -4 7.5 5.5
 4 -16 4 13.4 7.4
 4 -16 4 -4.5 5.6
 -4 -16 -4 2 4.5
 -4 -16 -4 21.6 14.1
 4 16 4 5.2 4.9
 4 16 4 -0.6 5.3
 5 -16 4 19.1 7.7
 -5 -16 -4 9.7 8.2
 -5 -16 -4 23.8 9
 5 -16 4 22.1 9.8
 -5 16 -4 29.2 8.8
 -5 -17 4 2.6 4.4
 -5 -17 4 8 7.3
 -5 -17 4 41.2 16.4
 -5 -17 4 33 9
 -5 17 4 9.4 7.6
 -5 17 4 2.8 6
 -4 -17 4 24.3 8.2
 -4 -17 4 -1.2 4.8
 -4 -17 4 8 3.5
 -4 17 4 21.9 7.8
 -4 17 4 -3.1 5.3
 -4 17 4 11 6.2
 4 17 -4 3.8 3.6
 -3 -17 4 -0.8 2.7
 3 -17 -4 9.4 8.9
 -3 -17 4 -3.7 6.7
 3 -17 -4 -1 3.2
 -3 -17 4 -5.4 8.2
 3 -17 -4 0.3 4.8
 -3 -17 4 -3.4 3.6
 -3 17 4 1.5 3.5
 3 17 -4 -1.6 3.2
 -3 17 4 -9.1 4.3
 -3 17 4 10.7 7.5
 -2 -17 4 2.5 6.8
 2 -17 -4 0.3 4.1
 -2 -17 4 -2.5 4.3
 2 -17 -4 -3.6 3.6
 -2 -17 4 -6.2 4.7
 -2 17 4 4 5.1
 -2 17 4 1.5 4.4
 2 17 -4 -3.6 3.5
 2 17 -4 -3.5 2.3
 -2 17 4 2.4 3.5
 -1 -17 4 62.39 12.1
 1 -17 -4 62.99 9.7
 -1 -17 4 44.3 8.4
 1 -17 -4 74.59 11.9
 -1 -17 4 50.49 10.4
 1 -17 -4 69.89 12.6
 -1 17 4 53.19 10.5
 1 17 -4 51.59 8.2
 1 17 -4 60.69 6.9
 -1 17 4 48.1 7.5
 -1 17 4 50.89 11.5
 0 -17 4 -2.1 4
 0 -17 -4 4.8 5.2
 0 -17 -4 7.3 4.4
 0 -17 -4 8.5 5.1
 0 -17 4 -1.7 5.6
 0 -17 4 -2.5 3.2
 0 -17 -4 -1.3 2.4
 0 17 4 2.2 3.7
 0 17 -4 7.7 2.8
 0 17 -4 -2.2 4.6
 0 17 4 2.6 4.6
 0 17 4 1.4 4.3
 0 17 -4 -2.4 2.3
 -1 -17 -4 -0.9 3.3
 -1 -17 -4 10.3 5
 -1 -17 -4 5.8 5.2
 1 -17 4 1.4 5.5
 1 -17 4 7.7 4.5
 1 17 4 0.1 3.5
 1 17 4 -3.9 5.3
 1 17 4 0.6 4.1
 -1 17 -4 2.7 4.7
 -1 17 -4 -5.7 2.7
 -1 17 -4 1.1 2.7
 2 -17 4 12.4 6.1
 -2 -17 -4 16.6 5.6
 -2 -17 -4 11.9 3.9
 -2 -17 -4 21.3 6.6
 2 17 4 17.5 5.3
 2 17 4 11.6 4.4
 -2 17 -4 14.8 7.5
 -2 17 -4 11 3.7
 2 17 4 14.7 6.2
 -3 -17 -4 -8.5 8.5
 -3 -17 -4 -4.3 3.5
 -3 -17 -4 -0.8 4.3
 3 -17 4 14.4 6.5
 3 -17 4 -3.5 4.6
 -3 -17 -4 -7.1 3.8
 3 17 4 -0.8 5.4
 3 17 4 -2.9 4.2
 -3 17 -4 -4.9 5.1
 -3 17 -4 -0.9 6.9
 3 17 4 -1.1 4.2
 4 -17 4 -1.3 14
 -4 -17 -4 2.7 6.3
 -4 -17 -4 -8.4 3.6
 4 -17 4 4.4 6.3
 4 17 4 -0.3 4.8
 4 17 4 6.4 4.8
 -5 -18 4 9.8 4.3
 -5 -18 4 -20.8 21
 -5 -18 4 5.2 8.4
 -5 -18 4 12.6 6.5
 -5 18 4 8.8 7.8
 5 18 -4 1.5 9.9
 4 -18 -4 -4.7 4.2
 4 -18 -4 -5.3 5.3
 -4 -18 4 28.8 18.7
 -4 -18 4 -2.2 4.8
 -4 -18 4 0.8 3
 -4 18 4 -6.9 6.4
 -4 18 4 -6.3 5.6
 4 18 -4 -1.7 3.6
 -3 -18 4 7.2 6.8
 3 -18 -4 4.4 5.7
 3 -18 -4 6.9 5.6
 3 -18 -4 2.5 4.2
 -3 -18 4 33.3 12.6
 -3 -18 4 1.8 3.2
 -3 18 4 10.5 6.5
 -3 18 4 7.2 3.4
 -3 18 4 0.3 5.6
 3 18 -4 12.7 5
 -3 18 4 13.5 6.5
 2 -18 -4 -5.5 3.4
 2 -18 -4 2.9 3.6
 2 -18 -4 0.9 4.7
 -2 -18 4 -1.2 7
 -2 -18 4 -3.7 4.8
 -2 18 4 -3.3 4
 2 18 -4 -2.4 4
 -2 18 4 3.8 5.9
 2 18 -4 -2.9 2.5
 2 18 -4 -5.7 3.4
 -2 18 4 -6 4.7
 -1 -18 4 107.39 16.1
 -1 -18 4 79.99 16.5
 1 -18 -4 95.99 11.6
 1 -18 -4 120.19 13.9
 1 -18 -4 89.69 16.1
 -1 -18 4 85.49 14.2
 1 18 -4 86.59 9
 -1 18 4 109.09 14.5
 1 18 -4 91.89 10.5
 -1 18 4 68.19 14.4
 -1 18 4 76.19 17.8
 0 -18 4 10.6 7.1
 0 -18 -4 5.9 5.6
 0 -18 -4 15.5 4.6
 0 -18 -4 18.1 7.6
 0 -18 4 6.5 6.4
 0 18 4 30 11.5
 0 18 4 19.3 7.1
 0 18 -4 9.9 3.6
 0 18 -4 11.5 6.7
 0 18 -4 12 5.5
 1 -18 4 5.5 5.2
 -1 -18 -4 -1.1 4.4
 -1 -18 -4 3.6 3.2
 -1 -18 -4 3.6 4.4
 1 18 4 2.3 8.7
 -1 18 -4 0.7 2.1
 1 18 4 -0.5 4.3
 -1 18 -4 -5.7 4.5
 1 18 4 -6.5 3.6
 2 -18 4 -0.5 4.6
 -2 -18 -4 2.2 5.3
 -2 -18 -4 -3.3 4.2
 2 -18 4 -7.8 4.9
 -2 -18 -4 7.7 7.9
 -2 -18 -4 -0.1 3.7
 2 18 4 1 4.9
 2 18 4 4.1 4.4
 -2 18 -4 0 4.9
 2 18 4 0.4 3.8
 2 18 4 -3.2 4.2
 3 -18 4 14.2 7.8
 -3 -18 -4 13 4.4
 -3 -18 -4 11.9 7.5
 3 -18 4 -3.6 8
 3 -18 4 14 6.7
 -3 -18 -4 9.6 5.5
 3 18 4 6.2 6.5
 -3 18 -4 -2.1 6
 3 18 4 32 6.5
 -4 -18 -4 -4.9 3.9
 4 -18 4 -4.8 8.1
 4 -18 4 -2.2 5.3
 -4 -18 -4 -6 4.4
 4 18 4 3.1 5.7
 4 18 4 10.3 5.1
 -4 -19 4 8.3 8.2
 -4 -19 4 -3 5.3
 4 -19 -4 1.8 6.1
 4 -19 -4 3.2 4.2
 -4 -19 4 0.9 4
 -4 -19 4 -0.2 13.8
 -4 19 4 9.7 6.3
 4 19 -4 -2.8 3.4
 -4 19 4 3.3 7.7
 3 -19 -4 -1.9 4.2
 -3 -19 4 -1.2 4.5
 -3 -19 4 6.8 3.8
 -3 -19 4 16.1 10.1
 -3 -19 4 -13.5 10
 3 19 -4 1.9 3
 -3 19 4 -6 5.6
 -3 19 4 0.6 6.1
 -2 -19 4 31.2 9.3
 -2 -19 4 37 8.9
 2 -19 -4 52.09 11.1
 2 -19 -4 33 10
 -2 -19 4 32.3 18.5
 2 19 -4 25.5 5.7
 -2 19 4 22.7 7.5
 -2 19 4 26.3 8.8
 -2 19 4 24.4 5
 2 19 -4 43.5 7.5
 2 19 -4 43 8.2
 -2 19 4 29.4 8.8
 -1 -19 4 90.29 18.2
 1 -19 -4 54.59 16
 1 -19 -4 99.39 11.8
 -1 -19 4 90.89 12.1
 1 19 -4 88.59 10.1
 1 19 -4 76.69 8.9
 -1 19 4 89.59 14.4
 -1 19 4 85.79 14.2
 0 -19 4 -4.4 5.2
 0 -19 -4 5.1 3.9
 0 -19 -4 18.9 8.3
 0 -19 4 -0.1 4.6
 0 -19 -4 7.9 4.5
 0 -19 -4 1.1 6.4
 0 19 -4 -2.1 3.9
 0 19 -4 3.7 2.7
 0 19 4 10.9 6.2
 0 19 4 10 6.7
 1 -19 4 24.8 8.1
 -1 -19 -4 16.6 4.7
 -1 -19 -4 13.4 7.5
 -1 -19 -4 25.3 7.1
 1 -19 4 27 8.3
 1 19 4 18.2 6.9
 -1 19 -4 16.6 7.2
 -1 19 -4 29.9 6.7
 -1 19 -4 15.9 4.3
 1 19 4 27.6 8.7
 2 -19 4 -5.7 4.8
 -2 -19 -4 -1.2 7.7
 -2 -19 -4 -4.8 5.7
 -2 -19 -4 0.7 3.2
 2 -19 4 4.7 5.8
 -2 -19 -4 -1.1 3.9
 2 19 4 13.7 4.9
 2 19 4 -7.3 4
 2 19 4 -7.6 5.1
 -2 19 -4 -4.6 2.4
 -3 -19 -4 15 6.3
 -3 -19 -4 7 6.4
 3 -19 4 8.6 8
 -3 -19 -4 8.3 3.8
 3 -19 4 9.6 6.6
 3 19 4 9.8 8
 -3 19 -4 3 6.8
 3 19 4 16.2 6
 4 -19 4 -0.7 6.5
 -4 -19 -4 8.2 5.6
 -4 -19 -4 3.2 3.9
 -4 -19 -4 -4.8 4.1
 4 19 4 0.5 6.3
 4 19 4 -9.5 5.4
 -4 -20 4 -6.3 5.5
 4 -20 -4 5.9 5
 -4 -20 4 17.7 11.2
 4 -20 -4 6 6.2
 -4 -20 4 9 4.2
 -4 20 4 1.6 7.9
 -4 20 4 -14.9 7.6
 -3 -20 4 34.3 12.8
 -3 -20 4 -5.5 7.6
 -3 -20 4 1.3 4.5
 -3 -20 4 6.6 3.6
 -3 20 4 -7.8 5.7
 3 20 -4 3.6 3.2
 -3 20 4 9.7 7.8
 2 -20 -4 17.1 6.1
 -2 -20 4 3.8 5
 -2 -20 4 23.7 11.8
 -2 -20 4 29.4 8
 -2 20 4 9.9 7.3
 2 20 -4 27.9 5.8
 2 20 -4 19.9 6.7
 2 20 -4 14.5 4.4
 -2 20 4 18.1 7.9
 1 -20 -4 130.39 15.5
 -1 -20 4 83.69 15.6
 -1 -20 4 115.99 18.8
 1 -20 -4 97.39 12.1
 -1 -20 4 82.59 12.6
 1 -20 -4 81.69 17.1
 1 20 -4 90.69 11.2
 -1 20 4 131.59 17
 1 20 -4 93.69 9.8
 -1 20 4 129.59 16.9
 0 -20 4 15.7 7.3
 0 -20 4 11 5.8
 0 -20 4 13.3 8.5
 0 -20 -4 9.8 5.5
 0 -20 -4 18.6 9.1
 0 20 4 23 9.4
 0 20 4 20.8 6.8
 0 20 4 30.3 6.8
 0 20 -4 5.9 6.3
 0 20 -4 9.6 4
 1 -20 4 184.38 20
 1 -20 4 139.39 20
 1 -20 4 195.08 18
 -1 -20 -4 188.28 14.8
 -1 -20 -4 207.68 17.5
 -1 -20 -4 199.68 22.6
 -1 -20 -4 180.68 18.4
 -1 20 -4 185.68 16.7
 1 20 4 192.98 16.3
 1 20 4 193.98 17.9
 -1 20 -4 207.98 19.2
 1 20 4 169.28 16.3
 1 20 4 209.48 19.4
 2 -20 4 0.2 5.6
 -2 -20 -4 0.4 2.9
 -2 -20 -4 7.9 5.2
 2 20 4 2.2 6.5
 2 20 4 -2.4 4.8
 -2 20 -4 -0.9 5.2
 -2 20 -4 -2.1 3.2
 2 20 4 7.9 6.1
 -3 -20 -4 -2.1 6.1
 -3 -20 -4 2.4 4.5
 -3 -20 -4 13.4 6.6
 3 -20 4 1.1 6.4
 3 20 4 6.8 6.1
 -3 20 -4 3 6.9
 4 -21 -4 0.1 8.6
 -4 -21 4 -14.4 10.7
 -4 -21 4 -1 5.9
 4 -21 -4 -6.8 5.4
 -4 -21 4 -3.7 4.2
 -4 21 4 15.9 7.1
 4 21 -4 -4.9 7.9
 -4 21 4 -7.8 8.4
 -3 -21 4 1.5 5.4
 3 -21 -4 -22.3 11.7
 3 -21 -4 -0.3 4.8
 -3 21 4 -3.4 7.7
 -3 21 4 -0.5 5.3
 2 -21 -4 22.1 7
 -2 -21 4 1.5 5.6
 2 -21 -4 1.3 4.2
 2 21 -4 0.7 3.1
 -2 21 4 3.7 6.4
 -2 21 4 -8.9 5.7
 2 21 -4 3.5 4.2
 2 21 -4 -6.3 5.2
 1 -21 -4 169.98 18.3
 -1 -21 4 106.79 17.9
 -1 -21 4 135.49 15.8
 1 -21 -4 161.48 15.3
 1 -21 -4 159.18 22.4
 -1 21 4 146.09 18.2
 1 21 -4 133.29 12.6
 -1 21 4 147.59 18.6
 0 -21 4 -2.2 4.8
 0 -21 -4 21 7.9
 0 21 4 -5.1 4.7
 0 21 -4 -1.6 4.4
 0 21 -4 -7.6 5.6
 0 21 4 -5.7 5.1
 -1 -21 -4 1.9 3.5
 -1 -21 -4 -3 5.1
 -1 -21 -4 17.4 8.3
 1 -21 4 -1.8 4.9
 1 21 4 12.6 6.1
 -1 21 -4 0 5.2
 1 21 4 12.1 5.9
 1 21 4 4.8 5.1
 2 -21 4 5.1 6.6
 -2 -21 -4 9.1 6.8
 -2 -21 -4 8.1 5.1
 -2 -21 -4 16.7 5.3
 -2 21 -4 11 8.4
 2 21 4 4.2 6.3
 2 21 4 13.3 7.5
 3 -21 4 2.7 6.2
 -3 -21 -4 -5.4 3.3
 -3 -21 -4 16 6.6
 -3 -21 -4 -8 5.6
 3 21 4 6.1 6.7
 -3 21 -4 -8.2 7
 3 21 4 11.6 7
 -3 -22 4 24 6.7
 3 -22 -4 21.4 6.7
 3 -22 -4 -1 8.8
 3 22 -4 18 5.7
 -3 22 4 5.7 9.5
 -3 22 4 45.1 12.7
 2 -22 -4 25.3 7.2
 -2 -22 4 27.9 8.9
 -2 22 4 41.5 10.7
 2 22 -4 34.7 8.6
 2 22 -4 37 7.9
 -2 22 4 34.1 11.2
 1 -22 -4 84.09 12.4
 -1 -22 4 59.79 10.9
 -1 22 4 105.49 15.5
 1 22 -4 76.89 13.7
 -1 22 4 98.19 16.7
 0 -22 -4 19 7
 0 -22 -4 19.9 9.9
 0 -22 4 17.6 7.3
 0 22 -4 10.9 5
 0 22 -4 5 6.9
 0 22 4 22.8 8.4
 0 22 -4 23.9 8.3
 0 22 4 11 6.9
 -1 -22 -4 2.6 5.2
 -1 -22 -4 4.5 7.1
 -1 -22 -4 -4 3.2
 1 22 4 -5.9 6.7
 -1 22 -4 -7.6 6
 1 22 4 2 5.6
 -2 -22 -4 1.9 3.2
 -2 -22 -4 13.1 7.7
 2 -22 4 -9.6 4.8
 -2 -22 -4 7.4 5.5
 -2 22 -4 0 7.4
 2 22 4 0.6 5.3
 2 22 4 -6.3 5.9
 3 -22 4 -1.3 6.8
 -3 -22 -4 16.4 12.2
 -3 -22 -4 10.2 6.3
 -3 -22 -4 16.7 7.3
 3 22 4 8.4 7.8
 -3 22 -4 12.4 7.7
 3 22 4 11.9 8.4
 3 -23 -4 -1.6 5.8
 -3 -23 4 -3.5 6.2
 -3 23 4 -16.1 9.5
 -3 23 4 -3.6 9
 3 23 -4 -4.4 5.1
 2 -23 -4 -6.9 4.3
 -2 23 4 -3.5 6.9
 2 23 -4 -2.3 6.3
 2 23 -4 -8.4 4.1
 -2 23 4 8.8 8
 1 -23 -4 3.9 4.8
 -1 -23 4 5.2 7.2
 1 23 -4 2.7 3.8
 1 23 -4 5 6.5
 -1 23 4 17.4 8.2
 0 -23 4 -3.4 5.1
 0 23 4 -6.6 6
 0 23 4 3.1 8.1
 0 23 -4 -10 5.4
 0 23 -4 -3.6 4
 -1 -23 -4 -11.7 5
 1 -23 4 -2.6 5.6
 -1 -23 -4 9.4 8.6
 -1 -23 -4 4.7 4.7
 1 23 4 10.3 6.8
 -1 23 -4 -4.9 6.8
 1 23 4 -1.3 6.5
 -2 -23 -4 1.1 6
 -2 -23 -4 10.5 3.7
 2 -23 4 -0.6 5.6
 -2 23 -4 9.8 7.1
 2 23 4 6 7
 2 23 4 0.1 5.4
 -2 -24 4 9 6.9
 2 -24 -4 16.5 6.3
 -2 24 4 28.3 12.9
 2 24 -4 -3.4 6
 -2 24 4 -8.5 8.1
 -1 -24 4 0 6.3
 1 -24 -4 -5.8 5.6
 1 24 -4 -4.1 4.2
 -1 24 4 -0.1 7.5
 -1 24 4 -4.1 6.3
 0 -24 4 -2.5 6.1
 0 -24 -4 -6.6 4.9
 0 24 -4 1.3 5.7
 0 24 4 -0.3 7.7
 0 24 4 13.1 6
 -1 -24 -4 20.5 7
 -1 -24 -4 20.9 9
 1 -24 4 10.1 7.2
 1 24 4 16.5 8.6
 1 24 4 26.5 9.3
 -1 24 -4 41.6 8.6
 1 -25 -4 1.9 7.7
 -1 -25 4 3.8 6.9
 -1 25 4 -10.1 10.6
 -1 25 4 -5 7.5
 0 -25 -4 0 7.4
 0 -25 4 -7 7.1
 -7 0 5 -2.9 5.8
 -7 0 5 -1.8 5.1
 -6 0 5 -3.4 4.5
 -6 0 5 5.9 5.1
 -5 0 5 -4.2 2.9
 -5 0 5 2.4 4.2
 -4 0 5 6.6 4.6
 -4 0 5 -2.1 2.4
 -3 0 5 -2.2 2.8
 -2 0 5 -1 3.5
 -2 0 5 -0.5 2.3
 -2 0 5 -1 1.7
 -2 0 5 0.1 1.2
 1 0 -5 0.3 2.2
 -1 0 5 0.9 0.9
 1 0 -5 1.5 2
 -1 0 5 2.1 2
 -1 0 5 -1 2.4
 0 0 -5 -0.4 2.5
 0 0 5 -0.4 2.8
 0 0 5 -1.1 2.4
 0 0 5 2.4 2
 0 0 -5 2.3 1.6
 0 0 -5 -1.3 2.2
 -1 0 -5 1 3.1
 1 0 5 4 3
 -1 0 -5 1.2 2.4
 -1 0 -5 -1.8 2.8
 1 0 5 0.5 3.1
 1 0 5 0.8 2.3
 2 0 5 -0.4 3
 -2 0 -5 -2.6 2.1
 -2 0 -5 0 2.7
 2 0 5 0.1 2.4
 -2 0 -5 1.2 3
 3 0 5 -2.4 1.5
 -3 0 -5 -0.6 3.1
 -3 0 -5 -4.8 3.6
 3 0 5 0.2 3.2
 -3 0 -5 -0.1 3
 3 0 5 2.9 3.8
 4 0 5 -5.2 4.5
 -4 0 -5 0.2 5.3
 -4 0 -5 3 4.3
 -4 0 -5 -3.9 3.4
 4 0 5 3.5 3.6
 -5 0 -5 -4.1 6.7
 -5 0 -5 -4.1 4.5
 -5 0 -5 -1.6 4.2
 -6 0 -5 -10.4 4.7
 -6 0 -5 -19.3 8.8
 -6 0 -5 -2.4 5.5
 -7 -1 5 7.1 5.9
 -7 -1 5 -1.7 6.7
 -7 1 5 4.7 6.6
 -7 1 5 8.2 6.9
 -6 -1 5 3.8 5.3
 -6 -1 5 3.9 4.4
 -6 1 5 1.9 3.8
 -6 1 5 0.7 5.1
 -5 -1 5 3.1 3.1
 -5 -1 5 -3.2 3.9
 -5 1 5 -0.8 4.4
 -5 1 5 1.8 3.7
 -4 -1 5 112.39 10.1
 -4 -1 5 135.69 14.1
 -4 1 5 104.69 12.8
 -3 -1 5 37.8 7.6
 -3 -1 5 44.3 5.7
 -3 1 5 48.7 9.3
 -2 -1 5 593.64 16.7
 -2 -1 5 577.24 15.6
 -2 1 5 592.64 16
 -2 1 5 597.14 17.7
 -2 1 5 578.04 25.6
 -2 1 5 580.84 13.3
 -1 -1 5 163.88 10
 1 -1 -5 164.28 5.7
 1 -1 -5 152.88 8.8
 1 -1 -5 147.79 7.6
 -1 -1 5 159.58 9
 -1 1 5 151.68 5.9
 1 1 -5 160.18 8.4
 -1 1 5 159.08 8.7
 -1 1 5 159.68 10.1
 1 1 -5 153.38 7.7
 0 -1 5 318.17 11.7
 0 -1 5 306.47 14
 0 -1 -5 323.17 13.6
 0 -1 5 332.47 15.5
 0 -1 -5 311.57 14.1
 0 -1 -5 329.97 10.5
 0 1 -5 329.67 13.8
 0 1 -5 327.87 10.6
 0 1 5 326.87 15.5
 0 1 5 315.97 12.1
 0 1 5 319.27 14
 0 1 -5 335.07 14.4
 1 -1 5 2830.42 57.49
 -1 -1 -5 2989.1 55.69
 -1 -1 -5 2869.41 58.59
 -1 -1 -5 3007.8 57.19
 1 -1 5 3017.9 60.29
 -1 1 -5 2932.01 56.39
 1 1 5 3048.79 58.99
 -1 1 -5 2953 57.79
 1 1 5 2889.21 57.09
 -1 1 -5 2910.71 58.39
 1 1 5 2996.3 60.29
 2 -1 5 1.5 3.1
 -2 -1 -5 -1.7 2.3
 2 -1 5 -0.9 2.6
 -2 -1 -5 -2.3 2.6
 -2 -1 -5 0.6 2.7
 -2 1 -5 3.7 3.3
 2 1 5 2.9 3.2
 2 1 5 -1.3 2.8
 -2 1 -5 0.1 2.9
 2 1 5 -2 2.3
 -2 1 -5 -0.4 2.3
 3 -1 5 8.5 4.4
 3 -1 5 9.1 4
 -3 -1 -5 5.9 3.6
 -3 -1 -5 17.9 6
 3 -1 5 11 3.3
 -3 -1 -5 10.3 4.4
 -3 1 -5 14.1 4.9
 3 1 5 9 4
 -3 1 -5 4.8 3.7
 -3 1 -5 9.1 4.6
 -4 -1 -5 4.8 4.6
 4 -1 5 -2.1 4
 -4 -1 -5 0.2 4.8
 -4 -1 -5 -0.2 3.8
 4 -1 5 4.5 4.1
 4 1 5 3.1 3.8
 -4 1 -5 4 4.2
 -4 1 -5 1.7 3.9
 -4 1 -5 -0.2 5.1
 4 1 5 -6.2 5.1
 -5 -1 -5 13.9 5.7
 -5 -1 -5 5.5 6.2
 -5 -1 -5 4.2 7.1
 -5 1 -5 2.2 4.6
 -5 1 -5 7.1 5.2
 -6 -1 -5 3.6 5.4
 -6 -1 -5 9.4 7.1
 -6 -1 -5 21.2 10.9
 -6 1 -5 -6.4 4.9
 -6 1 -5 -3.4 6
 -7 -2 5 -2.9 5.7
 -7 -2 5 14 5.5
 -7 2 5 1.6 6
 -7 2 5 6.1 6.7
 -6 -2 5 11.4 7.3
 -6 -2 5 -2.3 4.4
 -6 2 5 -4.6 4.6
 -6 2 5 3.4 5.1
 -5 -2 5 27 7
 -5 -2 5 22.5 5.7
 -5 2 5 28.5 7.6
 -5 2 5 15.1 5.9
 -4 -2 5 40.7 6.5
 -4 -2 5 57.89 9.8
 -4 2 5 50.69 10.6
 -3 -2 5 12.5 3.3
 -3 -2 5 13 5.4
 -3 2 5 2.2 3.5
 -2 -2 5 1814.02 34.3
 -2 -2 5 1847.62 35.3
 -2 2 5 1821.12 34.8
 -2 2 5 1837.22 31.8
 -2 2 5 1893.81 38
 -2 2 5 1890.81 49.7
 -1 -2 5 425.26 15.6
 1 -2 -5 414.96 14.7
 -1 -2 5 421.16 15
 1 -2 -5 423.06 10.8
 1 -2 -5 427.06 13.2
 -1 2 5 412.06 14.7
 1 2 -5 421.76 13.7
 -1 2 5 419.96 11.1
 -1 2 5 445.56 21.3
 1 2 -5 427.36 13.2
 -1 2 5 428.56 16.6
 0 -2 5 5.6 3.4
 0 -2 -5 1.1 1.5
 0 -2 -5 2.4 2.9
 0 -2 -5 4.3 2.8
 0 -2 5 7.3 3.5
 0 2 -5 2.2 2.5
 0 2 5 7 4.3
 0 2 -5 2.8 1.8
 0 2 5 3.1 3.7
 0 2 -5 0.7 2.3
 0 2 5 0.3 2.5
 0 2 5 2.1 1.9
 1 -2 5 10.6 4.4
 -1 -2 -5 22 5.2
 -1 -2 -5 14 3.9
 -1 -2 -5 17.3 4.4
 1 -2 5 13.3 4.6
 -1 2 -5 15.5 3.9
 1 2 5 18.7 5
 -1 2 -5 13.1 4.3
 1 2 5 16.1 4.3
 -1 2 -5 16.7 5.2
 1 2 5 15.1 4
 -2 -2 -5 331.17 17.3
 -2 -2 -5 350.46 16.9
 2 -2 5 329.57 17.4
 2 -2 5 330.97 14.2
 -2 -2 -5 327.87 17.3
 2 2 5 328.37 17.2
 -2 2 -5 338.97 18.5
 -2 2 -5 323.97 17
 2 2 5 336.07 16.3
 2 2 5 341.27 18.8
 -2 2 -5 331.47 17.2
 3 -2 5 -0.6 2.5
 3 -2 5 0.5 3.3
 -3 -2 -5 -3.2 3.4
 3 -2 5 -5.2 2.9
 -3 -2 -5 1.7 3.2
 -3 -2 -5 2.5 3.5
 -3 2 -5 -2 2.6
 -3 2 -5 0.4 3.7
 -3 2 -5 -4.8 3
 3 2 5 2.7 3.5
 4 -2 5 0.8 3.4
 -4 -2 -5 7.9 4.6
 -4 -2 -5 5 4.2
 4 -2 5 -1.9 2.4
 -4 -2 -5 -2.3 4.7
 4 -2 5 2.8 4.8
 -4 2 -5 6.2 5.6
 -4 2 -5 4.5 4.4
 -4 2 -5 11.2 5.7
 4 2 5 3.1 3.7
 4 2 5 -3.2 4
 -5 -2 -5 49.8 12
 -5 -2 -5 53.79 9
 -5 -2 -5 38.1 9.4
 -5 2 -5 38.4 10
 -5 2 -5 39.6 8.5
 -5 2 -5 48.1 11.7
 -6 -2 -5 10.2 6.8
 -6 -2 -5 4.5 6.7
 -6 -2 -5 11.7 11.4
 -6 2 -5 -1.1 5.5
 -6 2 -5 8.8 8
 -6 2 -5 19.9 11
 -7 -3 5 20.2 7.1
 -7 -3 5 15.4 8
 -7 3 5 15 8
 -7 3 5 23.3 8.8
 -6 -3 5 -0.7 4.1
 -6 -3 5 -3.5 4.2
 -6 3 5 -0.6 4.7
 -6 3 5 7.6 4.9
 -5 -3 5 0.8 3.2
 -5 -3 5 -0.4 4
 -5 3 5 5.7 4.3
 -4 -3 5 1 4.6
 -4 -3 5 -0.3 2.8
 -4 3 5 5.4 5.2
 -3 -3 5 315.67 12.1
 -3 3 5 332.77 20.8
 -2 -3 5 1137.59 25.8
 -2 -3 5 1168.08 25.8
 -2 3 5 1214.48 29.3
 -2 3 5 1200.38 23.7
 -2 3 5 1191.08 38.3
 -2 3 5 1185.38 26.1
 1 -3 -5 9.5 2.1
 1 -3 -5 7.5 2.7
 -1 -3 5 6.7 2.9
 -1 -3 5 6.2 2.5
 1 -3 -5 5.2 2.6
 -1 3 5 6.5 1.8
 1 3 -5 5 2.3
 -1 3 5 8.7 4.3
 -1 3 5 7.3 2.8
 -1 3 5 4.2 3.1
 1 3 -5 9.2 2.8
 0 -3 -5 219.38 12.2
 0 -3 -5 211.28 13.3
 0 -3 -5 222.58 8.7
 0 -3 5 204.48 12
 0 3 5 232.58 16.2
 0 3 -5 224.08 9.4
 0 3 5 217.08 13.3
 0 3 5 209.08 11.5
 0 3 -5 215.78 11.8
 0 3 -5 219.68 11.8
 0 3 5 231.08 10.5
 -1 -3 -5 4.9 3.6
 -1 -3 -5 5 3.5
 -1 -3 -5 4.6 3
 1 -3 5 2.5 3
 1 -3 5 3.8 3.4
 1 3 5 9.8 3.5
 -1 3 -5 7.4 3.2
 -1 3 -5 6.4 3.3
 1 3 5 8.1 3.6
 -1 3 -5 9.2 3.7
 1 3 5 7.1 3.3
 1 3 5 5.4 3.7
 -2 -3 -5 86.29 9.8
 2 -3 5 84.29 7.8
 -2 -3 -5 94.39 9.8
 -2 -3 -5 82.69 8.8
 2 -3 5 89.69 9.5
 2 -3 5 101.39 10
 -2 3 -5 80.29 9.5
 -2 3 -5 92.99 10
 2 3 5 96.89 7.3
 2 3 5 87.39 9.4
 -2 3 -5 83.69 9.9
 2 3 5 75.49 9.5
 2 3 5 99.79 9.2
 3 -3 5 68.49 9.9
 3 -3 5 79.89 7.8
 -3 -3 -5 75.99 10.5
 -3 -3 -5 85.29 10
 3 -3 5 86.29 10.2
 -3 -3 -5 94.59 11.4
 3 3 5 86.59 12
 -3 3 -5 80.89 11.1
 3 3 5 79.99 9.1
 -3 3 -5 81.59 10.3
 -3 3 -5 80.19 10.7
 3 3 5 81.19 9.5
 -4 -3 -5 138.99 14.7
 4 -3 5 140.29 11.7
 -4 -3 -5 124.59 11.9
 4 -3 5 120.89 9.2
 4 -3 5 120.49 12.4
 -4 -3 -5 128.09 14.3
 -4 3 -5 127.19 13.1
 -4 3 -5 113.89 13.4
 4 3 5 105.99 11.1
 -4 3 -5 114.49 14.5
 4 3 5 116.69 10.5
 -5 -3 -5 9.3 7.5
 -5 -3 -5 13.3 6.2
 -5 -3 -5 6.6 5.2
 -5 3 -5 12.6 6.9
 -5 3 -5 2.2 4.9
 -5 3 -5 1 5.9
 -6 -3 -5 3.3 6.2
 -6 -3 -5 34.9 12.3
 -6 -3 -5 2.2 6.7
 -6 3 -5 -14.8 18
 -6 3 -5 10.4 6.7
 -6 3 -5 0.9 6.6
 -6 -4 5 10 4.5
 -6 -4 5 9.7 6.2
 -6 4 5 8.4 5.5
 -5 -4 5 24.3 7.1
 -5 -4 5 24.2 5.7
 -5 4 5 19.7 8.2
 -4 -4 5 19.7 6.2
 -4 4 5 28.1 7.4
 -3 -4 5 568.94 15.8
 -3 4 5 563.54 27.5
 -3 4 5 562.04 16.3
 -3 4 5 591.24 18.9
 -2 -4 5 453.25 15
 -2 -4 5 433.26 14.8
 -2 4 5 466.75 17.6
 -2 4 5 445.76 13.2
 -2 4 5 456.75 15.2
 -2 4 5 454.95 23.3
 1 -4 -5 4.2 2.9
 -1 -4 5 2.8 2.7
 1 -4 -5 5.2 1.8
 -1 -4 5 0.8 2.3
 1 -4 -5 5.5 2.6
 -1 4 5 3.3 2.5
 -1 4 5 2.7 1.6
 -1 4 5 -0.4 3.4
 1 4 -5 3.7 2.3
 -1 4 5 7.2 3.3
 1 4 -5 4.4 2.2
 0 -4 -5 104.29 9.2
 0 -4 -5 101.29 8.3
 0 -4 5 112.09 9.2
 0 -4 5 124.39 9.7
 0 -4 -5 107.29 6.3
 0 4 -5 103.99 10.7
 0 4 5 109.49 9.9
 0 4 -5 114.79 7
 0 4 5 114.09 8.8
 0 4 5 100.29 7.3
 0 4 -5 107.09 8.5
 0 4 5 103.19 9.9
 -1 -4 -5 19.3 3.8
 -1 -4 -5 31.6 6.8
 -1 -4 -5 21.6 5
 1 -4 5 22.1 5.4
 1 4 5 15.8 4.5
 -1 4 -5 20.3 5
 1 4 5 19.3 4.2
 1 4 5 24.7 5.7
 -1 4 -5 20.5 5.1
 1 4 5 23.8 4.8
 -1 4 -5 16.3 4.4
 -2 -4 -5 207.18 14.2
 -2 -4 -5 226.88 14.1
 2 -4 5 210.18 14.1
 -2 -4 -5 223.68 13.7
 2 -4 5 216.48 12.7
 2 -4 5 224.18 14.3
 2 4 5 213.38 13.1
 -2 4 -5 232.68 15.1
 -2 4 -5 206.28 14.2
 2 4 5 205.48 15
 2 4 5 216.48 10.4
 2 4 5 213.68 14.1
 -2 4 -5 247.78 16
 -3 -4 -5 0.6 3.8
 3 -4 5 2.6 2.8
 3 -4 5 -3.9 3.4
 3 -4 5 3.5 3.3
 -3 -4 -5 2.7 3.4
 3 4 5 1.9 3.5
 3 4 5 4.7 3.8
 -3 4 -5 -2.1 3.6
 -3 4 -5 6.4 4.5
 -3 4 -5 2.2 3.1
 3 4 5 1.6 3.3
 -4 -4 -5 7.7 4.3
 -4 -4 -5 1.2 4
 4 -4 5 3.2 3.1
 -4 -4 -5 4.8 5.3
 4 -4 5 6.5 4.2
 4 -4 5 2 4
 -4 4 -5 1.5 4.2
 4 4 5 7.3 4
 -4 4 -5 -7.5 4.6
 -4 4 -5 -1.4 4.2
 4 4 5 -1 4.3
 5 -4 5 4.3 3.7
 -5 -4 -5 -0.9 4.7
 -5 -4 -5 -8 5.7
 -5 -4 -5 1.9 5
 -5 4 -5 -3.8 6.7
 -5 4 -5 -4.9 4.4
 -5 4 -5 3.3 4.6
 -6 -4 -5 4.6 12.8
 -6 -4 -5 15.4 8
 -6 -4 -5 33.1 8.9
 -6 4 -5 17.9 7.6
 -6 4 -5 11.3 7.3
 -6 -5 5 -5.3 5.2
 -6 -5 5 -0.5 3.4
 -6 5 5 -6.9 3.9
 -6 5 5 -0.9 8
 -5 -5 5 6.4 3.6
 -5 -5 5 5.2 4.2
 -5 5 5 1.3 5.2
 -4 5 5 5.6 3.4
 -4 5 5 4.8 5.2
 -3 -5 5 386.66 12
 -3 5 5 377.96 13.8
 -3 5 5 392.96 16.3
 -3 5 5 383.86 23
 2 -5 -5 395.66 21.6
 -2 -5 5 399.46 14.3
 -2 -5 5 394.16 14.6
 -2 5 5 415.36 17
 -2 5 5 389.26 12.9
 -2 5 5 395.86 14.6
 -2 5 5 398.76 22.3
 -1 -5 5 6.1 3.2
 1 -5 -5 3.4 3.6
 -1 -5 5 5.6 2.8
 1 -5 -5 6.6 3.1
 1 -5 -5 5.7 2.1
 1 -5 -5 7 2.7
 -1 5 5 3.6 3.9
 -1 5 5 3.7 3.8
 1 5 -5 8 2.4
 -1 5 5 3.3 1.6
 -1 5 5 1.7 2.3
 1 5 -5 4.8 2.6
 0 -5 5 5.4 3.3
 0 -5 -5 4 3.2
 0 -5 5 6.3 2.8
 0 -5 -5 4.2 2.9
 0 -5 -5 8.5 2.3
 0 5 5 6.3 2.4
 0 5 -5 3.4 2.8
 0 5 -5 6.7 3.6
 0 5 5 4.8 3.3
 0 5 5 6.4 2.9
 0 5 5 7.2 3.9
 1 -5 5 4.2 3.5
 -1 -5 -5 4.2 3.2
 -1 -5 -5 2.1 2.3
 -1 -5 -5 2.5 3.4
 1 -5 5 4.3 3.7
 1 5 5 1.5 2.8
 -1 5 -5 0.8 3.3
 1 5 5 4.3 3.3
 1 5 5 0 2.4
 -1 5 -5 1.9 2.9
 1 5 5 1.9 2.5
 -2 -5 -5 11 4.4
 2 -5 5 16.7 4.9
 2 -5 5 13.7 4.9
 -2 -5 -5 17.7 5
 -2 -5 -5 11.1 4.9
 2 -5 5 17.1 5.6
 2 5 5 13.8 3.4
 2 5 5 12.5 4.1
 -2 5 -5 11.8 4.6
 2 5 5 10.5 4.4
 -2 5 -5 14.4 5.6
 -2 5 -5 11.4 6.1
 2 5 5 9.5 4.5
 -3 -5 -5 563.44 25.9
 3 -5 5 569.14 22.1
 -3 -5 -5 567.54 23.9
 -3 -5 -5 574.44 26
 3 -5 5 589.24 24.9
 3 -5 5 636.04 30.6
 -3 5 -5 582.34 25.9
 -3 5 -5 611.44 29.4
 3 5 5 565.44 22.2
 -3 5 -5 581.84 25.4
 3 5 5 613.74 29.7
 3 5 5 579.94 23.5
 4 -5 5 118.99 10.8
 -4 -5 -5 135.49 14.8
 -4 -5 -5 131.89 14.8
 4 -5 5 119.09 11.7
 4 -5 5 105.49 13.9
 -4 -5 -5 100.99 11
 -4 5 -5 119.89 14.4
 -4 5 -5 124.09 13
 4 5 5 125.69 10.8
 -4 5 -5 132.09 15.8
 -5 -5 -5 1.2 6.4
 -5 -5 -5 3.6 6.1
 5 -5 5 -3.8 3.2
 -5 -5 -5 5.5 5.1
 -5 5 -5 11.4 9.9
 -5 5 -5 -4.1 4.4
 -5 5 -5 1.5 4.8
 -6 -5 -5 -4.2 5.5
 -6 -5 -5 16.2 13.7
 -6 -5 -5 11.8 6.9
 -6 5 -5 5.9 6.7
 -6 5 -5 -2.5 5.1
 -6 -6 5 15.7 6.5
 -6 -6 5 24.9 6.4
 -6 6 5 17.7 7.1
 -5 -6 5 7.3 3.4
 -5 -6 5 -3.2 4.1
 -5 6 5 3.7 5.5
 -4 -6 5 99.29 10.4
 -4 6 5 79.19 11.9
 -4 6 5 97.19 9.6
 -4 6 5 91.79 7.5
 3 -6 -5 3 4.3
 -3 -6 5 2.6 1.9
 -3 6 5 0.6 2.2
 -3 6 5 0.8 4.5
 -3 6 5 0.1 5.3
 -2 -6 5 80.89 7.4
 -2 -6 5 89.69 7.2
 2 -6 -5 83.09 10.8
 2 -6 -5 86.09 6.2
 2 -6 -5 88.89 6.8
 -2 6 5 87.19 8.9
 -2 6 5 91.99 7.6
 -2 6 5 83.19 6.6
 -2 6 5 106.69 12.6
 1 -6 -5 258.17 13.4
 1 -6 -5 256.87 10.5
 -1 -6 5 245.28 12.9
 1 -6 -5 257.67 16.7
 1 -6 -5 247.18 12.1
 -1 6 5 258.27 12.8
 1 6 -5 270.67 12
 -1 6 5 245.18 10.3
 -1 6 5 266.47 14.9
 -1 6 5 260.47 16.8
 1 6 -5 255.17 10.9
 0 -6 -5 0 1.6
 0 -6 -5 1.2 2.9
 0 -6 -5 -0.2 2.2
 0 -6 -5 3 3.3
 0 -6 5 -0.5 2.4
 0 -6 5 -0.2 2.5
 0 6 5 1.1 3.2
 0 6 5 1.8 2.4
 0 6 5 6.6 3.8
 0 6 5 0.3 1.8
 0 6 -5 3.6 3.1
 0 6 -5 2.4 2.8
 -1 -6 -5 174.08 11.8
 -1 -6 -5 177.08 13
 1 -6 5 174.78 12.4
 -1 -6 -5 185.08 10.7
 1 -6 5 179.08 12.9
 1 -6 5 185.48 13.1
 1 6 5 164.18 11.5
 -1 6 -5 187.28 13.2
 -1 6 -5 179.68 12.3
 1 6 5 157.68 12.6
 1 6 5 178.98 11.4
 1 6 5 187.38 12.2
 -2 -6 -5 0 2.6
 2 -6 5 -0.4 2.6
 -2 -6 -5 2.8 3.2
 2 -6 5 4.2 3.8
 2 6 5 -2.8 3.4
 2 6 5 1.1 3.2
 2 6 5 -0.1 2
 -2 6 -5 -1.3 2.9
 -2 6 -5 0.8 3.3
 2 6 5 -0.3 2.8
 -3 -6 -5 1149.98 37.5
 -3 -6 -5 1133.29 35
 3 -6 5 1105.39 35.6
 3 -6 5 1102.29 33.7
 3 -6 5 1134.59 37.4
 -3 -6 -5 1077.89 37.1
 3 6 5 1146.79 34.6
 3 6 5 1050.89 31.7
 3 6 5 1091.99 41.1
 -3 6 -5 1125.99 41.5
 -3 6 -5 1055.99 35.9
 -3 6 -5 1157.28 38.2
 -4 -6 -5 14 4.5
 4 -6 5 16.6 5.4
 4 -6 5 17.5 5.7
 -4 -6 -5 22.4 7.5
 4 -6 5 10.1 4.7
 -4 -6 -5 16.8 8
 4 6 5 23.8 5.6
 -4 6 -5 9.4 5.6
 -4 6 -5 23.5 7.5
 -4 6 -5 17.2 6.9
 -5 -6 -5 18.1 9.4
 5 -6 5 20.7 5.6
 -5 -6 -5 12.3 5.9
 -5 -6 -5 23.6 9.1
 -5 6 -5 13.6 7
 -5 6 -5 18.7 11.2
 -5 6 -5 13.9 6.9
 -6 -6 -5 0.6 5.2
 6 -6 5 5.7 4.1
 -6 -6 -5 -2.7 7.6
 -6 6 -5 -2.8 5.9
 -6 6 -5 0.1 6.5
 -6 -7 5 8 4.9
 -6 -7 5 12.7 6.3
 -6 7 5 20.4 8.1
 -5 -7 5 1.2 2.7
 -5 7 5 -4.5 3.5
 -5 7 5 5 5.2
 -5 7 5 -2.1 2.9
 -4 -7 5 22.8 4.5
 4 -7 -5 22 6.3
 -4 7 5 28.6 6.1
 -4 7 5 18.6 6.7
 -4 7 5 24.4 4.5
 -3 -7 5 23 3.5
 3 -7 -5 18.5 7
 -3 -7 5 19.1 3.8
 -3 -7 5 15.1 4.1
 -3 7 5 18.6 4
 -3 7 5 19 7.5
 -3 7 5 20.7 5.3
 -3 7 5 19.3 3.9
 2 -7 -5 12.2 3.7
 -2 -7 5 11 3.7
 2 -7 -5 12.5 3.3
 -2 7 5 8.6 3.3
 2 7 -5 12.3 2.4
 -2 7 5 7 3.6
 -2 7 5 10.5 3
 -2 7 5 14.2 6.4
 1 -7 -5 810.52 30.6
 1 -7 -5 829.92 21.3
 -1 -7 5 820.22 24.9
 -1 -7 5 802.52 25.2
 1 -7 -5 813.12 22.8
 1 -7 -5 780.42 25.2
 1 7 -5 848.72 23.3
 -1 7 5 804.82 21
 1 7 -5 827.02 21.8
 -1 7 5 819.52 30.9
 -1 7 5 813.32 24.4
 1 7 -5 813.32 15.1
 -1 7 5 825.42 27.6
 0 -7 5 -3.8 3.1
 0 -7 5 6.3 3.6
 0 -7 -5 1.4 2.9
 0 -7 -5 -0.2 2.5
 0 -7 -5 1.4 1.5
 0 -7 -5 0.5 2.4
 0 7 -5 1 3
 0 7 -5 2.8 2.7
 0 7 5 0.3 3.2
 0 7 5 4.5 2.7
 0 7 5 0 1.9
 0 7 5 3.5 3.4
 -1 -7 -5 60.49 8.7
 -1 -7 -5 49.8 7.6
 1 -7 5 51.09 8.2
 1 -7 5 64.49 8.8
 1 -7 5 56.09 7.7
 -1 -7 -5 56.19 6.5
 -1 7 -5 48.6 7.7
 1 7 5 66.39 7.8
 1 7 5 55.29 7.3
 -1 7 -5 51.69 8.2
 1 7 5 37.4 6.9
 1 7 5 65.59 7.7
 -2 -7 -5 12.3 4.5
 2 -7 5 9 4.5
 2 -7 5 12.6 9.2
 -2 -7 -5 15.3 4.2
 -2 -7 -5 11 5
 2 -7 5 10 3.6
 2 7 5 5.6 3.4
 2 7 5 8.6 4.7
 2 7 5 13.1 4.8
 -2 7 -5 7.5 4.1
 -2 7 -5 13.2 4.8
 2 7 5 15.8 3.7
 3 -7 5 1491.95 41.5
 -3 -7 -5 1508.35 41.5
 -3 -7 -5 1511.95 44.8
 3 -7 5 1461.15 42.9
 3 -7 5 1566.04 44.1
 -3 -7 -5 1535.95 44.3
 3 7 5 1469.95 48.9
 -3 7 -5 1537.65 45.6
 3 7 5 1403.66 37.8
 -3 7 -5 1459.75 43.3
 3 7 5 1440.76 40.5
 -4 -7 -5 23.2 5.8
 -4 -7 -5 29.2 9.4
 4 -7 5 24.6 7.3
 4 -7 5 17.6 6.9
 4 -7 5 38.5 8.5
 -4 -7 -5 23.8 7.8
 -4 7 -5 21.2 6.3
 4 7 5 29.9 6.5
 4 7 5 23.6 5.6
 -4 7 -5 38.9 9.4
 -4 7 -5 31.2 10.7
 -5 -7 -5 40.8 11.2
 -5 -7 -5 12.7 5.5
 5 -7 5 12.1 5.7
 -5 -7 -5 8.9 5.6
 -5 7 -5 13.6 6.6
 -5 7 -5 4.3 6.2
 -5 7 -5 10 7.9
 -6 -7 -5 18.1 7.1
 6 -7 5 13.7 5.5
 -6 -8 5 16.6 6.3
 -6 -8 5 13.8 4.8
 -6 8 5 22.5 6.1
 -6 8 5 20.8 5.1
 -6 8 5 25.2 7.8
 -5 -8 5 85.29 13.6
 -5 -8 5 99.49 8.8
 -5 8 5 96.89 10.2
 -5 8 5 88.29 12.3
 -5 8 5 109.39 15.8
 -4 -8 5 35.9 5.3
 4 -8 -5 41.8 10.6
 -4 8 5 41 8.1
 -4 8 5 26.8 7.4
 -4 8 5 40.6 6.5
 -3 -8 5 71.69 7.9
 -3 -8 5 87.09 7.3
 3 -8 -5 86.49 12.6
 -3 -8 5 89.89 5.6
 -3 8 5 80.89 8.4
 -3 8 5 80.49 12.2
 -3 8 5 88.29 8.2
 -3 8 5 92.89 10.1
 -2 -8 5 73.49 8.3
 2 -8 -5 77.09 6.8
 2 -8 -5 64.69 10.7
 -2 -8 5 70.69 7.4
 -2 -8 5 80.79 4.6
 2 -8 -5 77.49 7.7
 -2 8 5 81.19 12
 -2 8 5 71.19 7.7
 -2 8 5 75.19 9.4
 2 8 -5 72.79 5.4
 -2 8 5 84.69 7.2
 -1 -8 5 692.33 23.3
 1 -8 -5 678.33 21.2
 -1 -8 5 692.13 24.2
 1 -8 -5 695.73 24.4
 1 -8 -5 682.73 20
 1 -8 -5 663.83 28.4
 -1 8 5 707.23 29.2
 1 8 -5 702.43 14.4
 1 8 -5 703.63 22.5
 -1 8 5 709.73 23.1
 1 8 -5 672.83 20
 -1 8 5 665.03 19.5
 -1 8 5 698.33 25.9
 0 -8 5 128.39 11
 0 -8 -5 133.89 11.9
 0 -8 -5 120.99 11
 0 -8 5 131.39 11.3
 0 -8 -5 135.89 8.1
 0 -8 -5 129.79 9.9
 0 8 5 134.09 10.5
 0 8 -5 139.79 11.2
 0 8 5 134.09 12.3
 0 8 -5 129.39 10
 0 8 5 122.69 11.7
 0 8 5 132.29 9.3
 -1 -8 -5 6.3 2.8
 1 -8 5 5.4 3.7
 -1 -8 -5 11.1 4
 1 -8 5 7.3 3.9
 1 -8 5 8.5 4.4
 -1 -8 -5 5.2 3.5
 -1 -8 -5 4.6 4.1
 -1 8 -5 5.2 3.3
 1 8 5 6.7 3.2
 1 8 5 5.7 3.4
 1 8 5 8 3.7
 -1 8 -5 6 4
 1 8 5 9 4.4
 2 -8 5 381.76 20.6
 -2 -8 -5 388.06 18.3
 2 -8 5 379.86 20.4
 -2 -8 -5 399.26 19.2
 -2 -8 -5 374.06 20.8
 2 -8 5 366.16 19.4
 2 8 5 392.26 21.6
 -2 8 -5 390.46 20
 2 8 5 385.26 22
 2 8 5 386.66 20.2
 2 8 5 371.86 14.9
 -2 8 -5 396.46 21.1
 -3 -8 -5 148.99 13.5
 -3 -8 -5 142.29 14.6
 -3 -8 -5 137.99 12
 3 -8 5 157.98 14.2
 3 -8 5 145.29 14.8
 3 -8 5 162.38 14.1
 3 8 5 123.29 14.6
 -3 8 -5 149.99 14.4
 -3 8 -5 146.49 14.1
 3 8 5 149.79 14.2
 3 8 5 136.79 12.4
 -4 -8 -5 -10.7 5.3
 -4 -8 -5 -0.6 3.8
 -4 -8 -5 2.7 4.6
 4 -8 5 2 5.7
 4 -8 5 4.7 4.4
 4 -8 5 7.1 5.1
 -4 8 -5 5 5.5
 -4 8 -5 -3 4.1
 4 8 5 2.6 3.9
 4 8 5 7.9 4.4
 -4 8 -5 0.4 5.3
 -5 -8 -5 2.6 13.5
 -5 -8 -5 -1.8 4.5
 5 -8 5 -0.5 3.9
 -5 -8 -5 -0.3 4.2
 5 -8 5 1.1 5.4
 -5 8 -5 -5.9 5.3
 -5 8 -5 -8.1 5
 -5 8 -5 -4.4 7.5
 6 -8 5 1.4 6.5
 -6 -8 -5 -4.8 5.8
 -6 8 -5 17.1 8.6
 -6 8 -5 15.5 7.4
 -6 -9 5 -1.6 3.8
 -6 -9 5 -6.7 5.6
 -6 9 5 7 5
 -6 9 5 5.8 5.2
 -6 9 5 5.3 5.2
 -5 -9 5 4.4 3.1
 -5 9 5 -2.1 4.1
 -5 9 5 7.8 4.3
 -5 9 5 0.1 4.8
 -4 -9 5 2.9 2.3
 4 -9 -5 -2.2 4.2
 -4 9 5 6.6 4.5
 -4 9 5 5.3 4.5
 -4 9 5 4.1 6.4
 -3 -9 5 18.3 4.4
 3 -9 -5 8.2 6.1
 -3 -9 5 14.5 4.1
 -3 -9 5 24.9 3.9
 -3 9 5 20.7 4.1
 3 9 -5 20.5 4.4
 -3 9 5 20.1 5.4
 -3 9 5 21.6 4.7
 -3 9 5 18.9 7.9
 2 -9 -5 18.8 6.2
 2 -9 -5 18.3 4.5
 -2 -9 5 25.5 5.9
 -2 -9 5 26.5 5.2
 2 -9 -5 19.9 4.3
 -2 9 5 25.5 5.8
 -2 9 5 20.2 4.9
 -2 9 5 16.2 4
 2 9 -5 24.3 3.7
 -2 9 5 18.6 5.8
 1 -9 -5 49.4 6
 1 -9 -5 49.5 9.3
 -1 -9 5 48.4 7.2
 1 -9 -5 48.6 7.6
 1 -9 -5 50.09 6.6
 -1 -9 5 51.79 8.3
 -1 9 5 48 5.8
 -1 9 5 39.5 7.2
 -1 9 5 57.09 7.3
 -1 9 5 44.8 8.3
 1 9 -5 52.99 6.1
 1 9 -5 49.99 3.8
 1 9 -5 60.19 7.2
 0 -9 5 358.36 18.2
 0 -9 5 378.06 20.2
 0 -9 -5 364.56 19.1
 0 -9 -5 370.06 14
 0 -9 -5 354.36 16.6
 0 -9 -5 359.36 19.7
 0 -9 5 358.16 18.7
 0 9 5 373.16 20
 0 9 5 394.96 20.4
 0 9 5 366.96 16
 0 9 5 359.06 17.1
 0 9 -5 380.66 17.2
 0 9 -5 392.66 18.5
 -1 -9 -5 40.3 7.2
 1 -9 5 36.4 8.1
 -1 -9 -5 45.4 6.2
 1 -9 5 31.4 6.7
 -1 -9 -5 30.5 5.9
 -1 -9 -5 33.9 7.2
 1 -9 5 29.3 6.4
 1 9 5 37.3 10.1
 1 9 5 37 7
 -1 9 -5 32.2 6.5
 -1 9 -5 44.3 7.9
 1 9 5 27.7 6.3
 2 -9 5 430.16 31.5
 -2 -9 -5 455.65 20.8
 -2 -9 -5 437.56 19.6
 -2 -9 -5 423.26 22.6
 2 -9 5 451.15 22.4
 2 -9 5 431.96 22.6
 2 9 5 452.35 16.9
 2 9 5 444.36 20.7
 2 9 5 441.36 22
 -2 9 -5 437.06 21.8
 2 9 5 448.36 23.4
 -2 9 -5 461.65 23.2
 -3 -9 -5 33.8 7.9
 -3 -9 -5 37.1 8.9
 3 -9 5 39.1 9
 3 -9 5 36 8
 3 -9 5 46.9 9
 -3 -9 -5 31.2 6.2
 3 9 5 42.1 7.4
 3 9 5 42.9 7.6
 3 9 5 31.8 7.4
 -3 9 -5 27.7 6.4
 -3 9 -5 40 8.3
 4 -9 5 -0.1 3.9
 -4 -9 -5 0.3 3.6
 -4 -9 -5 -5.7 3.3
 4 -9 5 2.4 4.6
 4 -9 5 3.5 5.6
 -4 -9 -5 -4.7 5.6
 -4 9 -5 -3.8 5.7
 4 9 5 1.8 3.8
 4 9 5 -5.6 3.4
 -4 9 -5 4.4 4.8
 -5 -9 -5 9.1 5.3
 5 -9 5 5.5 5.3
 -5 -9 -5 2.9 4.3
 5 -9 5 4.9 4.8
 -5 -9 -5 -4.3 9.1
 5 -9 5 5.8 5.3
 -5 9 -5 6.3 5.5
 -5 9 -5 13.9 6.5
 -5 9 -5 15.8 9.3
 -6 -10 5 -2 3.7
 -6 10 5 -1.5 5.6
 -6 10 5 -6.1 4.6
 -5 -10 5 1.5 3.1
 -5 10 5 9.9 3.7
 -5 10 5 8.2 4.9
 -5 10 5 -0.2 4.7
 -4 -10 5 26.9 4.9
 -4 -10 5 23.1 4.1
 -4 -10 5 32 6.4
 4 -10 -5 15.3 6.3
 -4 10 5 21.1 5.2
 -4 10 5 29.6 5.7
 -4 10 5 24.2 6.7
 -4 10 5 22.7 8.5
 3 -10 -5 15.1 6.8
 -3 -10 5 8.2 3.8
 -3 -10 5 12.2 2.7
 -3 -10 5 3 3.9
 -3 10 5 12.8 4.8
 -3 10 5 6.7 5.4
 3 10 -5 10.2 3.5
 -3 10 5 6.8 3.4
 -3 10 5 1.5 3.9
 2 -10 -5 18.8 5.1
 -2 -10 5 25.1 5.3
 2 -10 -5 19.3 7.9
 -2 -10 5 23.3 6
 2 -10 -5 25.6 5.2
 -2 10 5 19.4 7.2
 2 10 -5 24.4 3.8
 -2 10 5 20.1 6.2
 1 -10 -5 10 3.9
 -1 -10 5 8.9 4.3
 1 -10 -5 2.8 3.6
 -1 -10 5 9.7 4.3
 1 -10 -5 3 2.5
 1 10 -5 4.4 3.1
 1 10 -5 6.6 2.8
 -1 10 5 8.2 4.8
 1 10 -5 6.7 2
 -1 10 5 2.7 2.3
 -1 10 5 9.4 5.4
 0 -10 -5 652.73 27.6
 0 -10 -5 672.93 23.6
 0 -10 -5 660.93 20.2
 0 -10 5 670.23 25.8
 0 -10 5 538.75 36.8
 0 -10 5 617.84 28.4
 0 10 5 672.23 27.7
 0 10 -5 706.43 26.1
 0 10 -5 657.53 23.3
 0 10 -5 643.44 17.7
 0 10 5 693.83 28.3
 0 10 5 666.33 25.2
 0 10 5 658.53 22.5
 1 -10 5 0.4 3.9
 1 -10 5 1.8 3.7
 -1 -10 -5 1.1 2.4
 -1 -10 -5 1.9 3.1
 -1 -10 -5 -0.9 3
 1 -10 5 2 4.3
 -1 -10 -5 -3.5 3.6
 -1 10 -5 6.5 3.8
 1 10 5 3.4 2.7
 1 10 5 2.1 3.3
 1 10 5 1.1 2.1
 1 10 5 -1.3 3.5
 -1 10 -5 -1.1 3.4
 -2 -10 -5 774.02 27.9
 -2 -10 -5 746.83 31
 -2 -10 -5 769.82 26.4
 2 -10 5 761.92 30.8
 -2 -10 -5 777.02 25.1
 2 -10 5 783.72 30.4
 2 -10 5 765.82 30.8
 -2 10 -5 782.32 31.5
 2 10 5 785.02 31.5
 -2 10 -5 785.42 30.2
 2 10 5 775.02 24.2
 2 10 5 749.82 27.1
 2 10 5 790.02 30
 3 -10 5 67.59 10.5
 -3 -10 -5 55.29 10.8
 -3 -10 -5 73.49 9.8
 3 -10 5 86.09 13
 -3 -10 -5 70.89 9.7
 3 -10 5 65.59 11.3
 3 10 5 69.29 9.2
 -3 10 -5 68.79 10.5
 -3 10 -5 69.49 11.2
 3 10 5 63.49 9.5
 4 -10 5 100.79 15.3
 -4 -10 -5 68.39 10.9
 4 -10 5 75.69 12.1
 4 -10 5 75.39 11.2
 -4 -10 -5 74.89 11.4
 -4 -10 -5 120.19 15.5
 4 10 5 81.49 10.1
 -4 10 -5 76.09 17.6
 -4 10 -5 66.09 11.5
 4 10 5 69.69 9.1
 -5 -10 -5 -0.8 11.2
 -5 -10 -5 -4.8 3.8
 5 -10 5 1 4.9
 5 -10 5 5.3 6.7
 -5 -10 -5 1.9 5
 5 -10 5 -1.3 4.6
 -5 10 -5 11.1 6.8
 -5 10 -5 5.6 6.4
 -6 -11 5 0.9 6.2
 -6 -11 5 4 3.5
 -6 11 5 -2.8 5.4
 -6 11 5 18.7 6.6
 -6 11 5 5.2 6.3
 5 -11 -5 1.8 6.7
 -5 -11 5 1 2.9
 -5 11 5 2.6 4.6
 -5 11 5 -0.1 4.1
 -5 11 5 -7.6 5.1
 -4 -11 5 48 8.5
 4 -11 -5 33.2 9.8
 -4 -11 5 48.9 6.1
 -4 -11 5 49.99 7.4
 -4 11 5 49.3 11.1
 -4 11 5 55.19 8.4
 -4 11 5 60.59 10.4
 4 11 -5 33.6 6.5
 -4 11 5 57.69 8.7
 3 -11 -5 -1.7 4.7
 -3 -11 5 4.4 3.2
 -3 -11 5 0.2 2.1
 -3 -11 5 5.5 4.6
 3 11 -5 -0.7 2.6
 -3 11 5 4.2 4.8
 -3 11 5 1.9 2.9
 -3 11 5 4.7 3.2
 2 -11 -5 5.7 3.8
 2 -11 -5 3.9 4.3
 -2 -11 5 3.1 3.9
 2 -11 -5 4 3.1
 -2 -11 5 4.8 3.9
 -2 11 5 9.1 5.3
 -2 11 5 -0.3 3.3
 2 11 -5 3.4 2.2
 -2 11 5 1.3 4.3
 -1 -11 5 40 7
 1 -11 -5 40.8 7.9
 1 -11 -5 40.2 8.1
 1 -11 -5 49.3 7.5
 -1 -11 5 50.79 9.6
 1 -11 -5 45.2 6.2
 1 11 -5 61.19 7.9
 1 11 -5 61.59 4.9
 -1 11 5 66.89 10.3
 -1 11 5 60.09 8.1
 -1 11 5 56.29 7.1
 -1 11 5 51.09 9.8
 1 11 -5 59.99 7.1
 0 -11 -5 176.08 12.4
 0 -11 -5 178.98 15
 0 -11 5 165.48 14.8
 0 -11 5 170.48 14.1
 0 -11 5 172.28 13.6
 0 -11 -5 194.48 14.9
 0 -11 -5 185.48 10.8
 0 11 -5 169.48 8.8
 0 11 5 167.48 14.4
 0 11 5 171.88 12.8
 0 11 -5 189.68 21.1
 0 11 -5 188.88 14.1
 0 11 5 174.18 11.8
 0 11 5 179.38 14.7
 -1 -11 -5 2.9 3.2
 1 -11 5 5.3 4.7
 -1 -11 -5 5.2 4.8
 -1 -11 -5 4.6 4.2
 -1 -11 -5 2.1 2.2
 1 -11 5 2.1 3.2
 1 -11 5 0.2 4
 -1 11 -5 -1.4 3
 1 11 5 9 4.4
 1 11 5 8.8 4.9
 -1 11 -5 11.5 5
 1 11 5 1.5 3.4
 1 11 5 1.3 3.5
 -2 -11 -5 591.54 23
 -2 -11 -5 592.74 27.8
 2 -11 5 581.84 27.7
 2 -11 5 575.64 27.3
 2 -11 5 589.24 26.7
 -2 -11 -5 611.84 22.8
 -2 -11 -5 600.64 24.8
 2 11 5 612.74 25.8
 -2 11 -5 616.04 28.5
 -2 11 -5 585.64 26.1
 2 11 5 555.84 25.7
 2 11 5 563.44 23.7
 2 11 5 610.14 28
 3 -11 5 67.89 10.7
 -3 -11 -5 47.2 8.3
 3 -11 5 58.39 10.9
 3 -11 5 57.29 10.5
 -3 -11 -5 69.19 12.4
 -3 -11 -5 63.19 9.4
 3 11 5 57.99 9.1
 3 11 5 53.39 9.3
 -3 11 -5 48.4 9.3
 -3 11 -5 38.9 9.7
 4 -11 5 34.9 9.2
 -4 -11 -5 70.49 12.9
 -4 -11 -5 31.4 7.6
 4 -11 5 33.9 8.3
 -4 -11 -5 49.2 10.4
 4 -11 5 36.3 9.3
 -4 11 -5 59.39 11.5
 4 11 5 31 6.5
 -4 11 -5 53.59 10.6
 -5 -11 -5 8.7 6.9
 5 -11 5 16 6.1
 5 -11 5 19.6 7.9
 -5 -11 -5 12.3 6.3
 -5 -11 -5 31 13.1
 5 -11 5 19.2 6.9
 -5 11 -5 30.9 4.9
 -5 11 -5 14.5 7.7
 -6 -12 5 -3.9 3.2
 -6 -12 5 1.6 4.9
 -6 -12 5 14.9 6.8
 -6 12 5 4 6.3
 -6 12 5 -5.3 5.4
 -6 12 5 -8.4 6.1
 5 -12 -5 8.4 6.9
 -5 -12 5 -3.3 5.8
 -5 12 5 8.5 5.3
 -5 12 5 -2 4.7
 -5 12 5 11.5 4.7
 -5 12 5 2 6
 -4 -12 5 65.39 7.9
 -4 -12 5 65.09 12
 -4 -12 5 50.99 6.3
 -4 12 5 42.4 9.7
 4 12 -5 37.4 6.9
 -4 12 5 52.69 8.5
 -4 12 5 68.39 9.5
 -4 12 5 58.69 8.8
 -3 -12 5 557.74 28.7
 -3 -12 5 529.15 21
 -3 -12 5 543.25 16.1
 3 -12 -5 573.24 31.5
 3 -12 -5 531.85 20
 3 -12 -5 549.85 19
 -3 -12 5 565.34 27.6
 -3 12 5 532.35 21
 -3 12 5 516.75 22.2
 3 12 -5 540.55 20.7
 -3 12 5 533.05 25.7
 -3 12 5 610.04 32.8
 2 -12 -5 95.39 13.3
 2 -12 -5 99.99 9.4
 -2 -12 5 93.49 10
 -2 -12 5 99.79 12.3
 -2 -12 5 104.29 13.2
 2 -12 -5 90.39 10.3
 2 12 -5 101.09 8.2
 -2 12 5 90.39 10
 2 12 -5 101.49 7.5
 -2 12 5 102.79 12.3
 -2 12 5 93.59 13.1
 2 12 -5 106.39 7.3
 -2 12 5 103.79 9
 -1 -12 5 91.59 11.9
 1 -12 -5 103.19 9.7
 -1 -12 5 100.39 10.4
 1 -12 -5 97.49 10.7
 1 -12 -5 86.09 12
 -1 -12 5 91.29 11.1
 -1 12 5 99.59 11.9
 -1 12 5 95.99 8.8
 1 12 -5 101.99 6.5
 -1 12 5 100.39 10.5
 1 12 -5 85.19 9.6
 -1 12 5 78.79 11.7
 1 12 -5 93.99 8.7
 0 -12 -5 37.8 6.9
 0 -12 5 27.7 7.9
 0 -12 -5 31.8 5.6
 0 -12 5 23 6.1
 0 -12 -5 25.1 6.6
 0 -12 5 25 7
 0 12 5 29.8 7
 0 12 5 18 3.8
 0 12 5 26.4 5.9
 0 12 -5 32.2 4.7
 0 12 -5 33.2 7.4
 0 12 5 24.3 7
 0 12 -5 32.6 6.6
 1 -12 5 7.9 5
 1 -12 5 11.5 6.4
 -1 -12 -5 15.5 5.2
 1 -12 5 12.4 5.8
 -1 -12 -5 10.6 3.5
 -1 -12 -5 17.2 5.8
 -1 -12 -5 10.5 4.6
 -1 12 -5 15 5.8
 -1 12 -5 5.1 4.8
 1 12 5 13.7 5.8
 1 12 5 10.3 4.2
 1 12 5 13 4.3
 1 12 5 13 4.8
 2 -12 5 95.79 12.8
 2 -12 5 109.29 12.7
 -2 -12 -5 124.99 11.9
 -2 -12 -5 83.39 9.9
 -2 -12 -5 123.99 14.4
 2 -12 5 121.79 13.5
 -2 -12 -5 109.59 10.6
 -2 12 -5 96.89 13.1
 2 12 5 114.79 13.1
 -2 12 -5 113.39 12.4
 2 12 5 99.59 9.7
 2 12 5 103.79 12
 2 12 5 116.39 11.6
 3 -12 5 57.99 10.6
 -3 -12 -5 45.3 9
 -3 -12 -5 62.19 11.5
 3 -12 5 51.29 10.5
 3 -12 5 60.09 10.8
 -3 -12 -5 42.2 7.6
 3 12 5 39.5 8.1
 -3 12 -5 47.8 12.3
 -3 12 -5 58.09 10.7
 3 12 5 51.69 5.8
 3 12 5 60.99 9.3
 -4 -12 -5 13.7 8.1
 4 -12 5 -0.7 4.9
 -4 -12 -5 -0.1 3.6
 -4 -12 -5 0.5 4.1
 -4 12 -5 8.8 5.8
 4 12 5 -8.6 3.9
 4 12 5 -7.6 3.6
 -4 12 -5 -10.1 6.1
 5 -12 5 -3.3 8.2
 -5 -12 -5 6.7 5.5
 5 -12 5 9.8 6.7
 5 -12 5 13 6.7
 -5 -12 -5 11.7 6.5
 -5 12 -5 9.3 7.6
 -5 12 -5 4.2 6.8
 -6 -13 5 5.9 6.6
 -6 -13 5 -4 5.8
 -6 13 5 12.3 6
 -6 13 5 6.2 6.8
 -6 13 5 4.7 6.6
 -5 -13 5 9.9 5.8
 -5 -13 5 -13 8.5
 -5 13 5 -4.1 4.9
 -5 13 5 3.8 6.8
 -5 13 5 7 5.4
 -4 -13 5 22.8 8.1
 -4 -13 5 12.1 3.3
 -4 -13 5 16.3 7.3
 -4 -13 5 17.3 4.7
 4 -13 -5 5.5 6.2
 -4 13 5 17.8 7
 -4 13 5 25.3 8.6
 -4 13 5 11.3 5
 4 13 -5 12.1 4.7
 -4 13 5 7.2 3.7
 -3 -13 5 223.38 18.8
 3 -13 -5 216.68 13.8
 -3 -13 5 221.78 10.5
 3 -13 -5 208.08 20.1
 3 -13 -5 212.48 12.5
 -3 -13 5 231.18 14.5
 -3 -13 5 206.98 16.8
 -3 13 5 226.48 14
 3 13 -5 216.78 13.5
 -3 13 5 224.18 14.6
 -3 13 5 237.38 17.8
 -3 13 5 237.88 21.1
 -2 -13 5 -1.9 3.6
 -2 -13 5 0.9 4.8
 2 -13 -5 -4.5 4.8
 2 -13 -5 -2.2 3.4
 -2 -13 5 -2.3 4.5
 2 -13 -5 1.8 3.1
 -2 13 5 -1.6 3.6
 2 13 -5 2 2.1
 2 13 -5 -0.1 2.5
 -2 13 5 -3.3 4.3
 -2 13 5 -2.6 4.2
 2 13 -5 -1.8 2.8
 -2 13 5 0.3 2.4
 1 -13 -5 7.7 4.8
 1 -13 -5 5.2 5
 -1 -13 5 -2.2 3.8
 1 -13 -5 2.2 3.1
 -1 -13 5 1.1 4.3
 -1 -13 5 2.8 3.8
 -1 13 5 0.8 4.4
 -1 13 5 -0.7 4.4
 1 13 -5 6.2 3.4
 1 13 -5 0.3 4.1
 -1 13 5 1.6 2.3
 -1 13 5 1.7 4.3
 1 13 -5 -0.2 1.5
 0 -13 5 42.6 9.3
 0 -13 5 36.9 8
 0 -13 -5 39.1 7.3
 0 -13 -5 35.5 8.9
 0 -13 -5 45.8 6.7
 0 -13 -5 42 9.2
 0 -13 5 25 6.1
 0 13 5 58.89 8.9
 0 13 -5 40.7 8.7
 0 13 5 35.4 6.8
 0 13 -5 43.4 5.2
 0 13 5 39.9 8.4
 0 13 -5 39.2 7.2
 0 13 5 25.3 6.8
 1 -13 5 40.4 9
 1 -13 5 42.7 9
 -1 -13 -5 36.1 7.3
 -1 -13 -5 56.99 9.5
 -1 -13 -5 56.59 7.5
 1 -13 5 40.7 9.7
 -1 -13 -5 40.7 9.2
 -1 13 -5 52.19 9.1
 1 13 5 45 8.5
 1 13 5 32.1 8
 -1 13 -5 47.8 10.2
 1 13 5 28.9 6.1
 1 13 5 37.1 7.6
 2 -13 5 19.8 6.9
 -2 -13 -5 7.3 6.4
 -2 -13 -5 14.5 5.1
 2 -13 5 25.5 6.6
 -2 -13 -5 20.5 6.2
 -2 -13 -5 15.6 4.1
 2 -13 5 24.3 6.8
 2 13 5 17.7 6.4
 2 13 5 20.7 5.4
 2 13 5 16.3 6.4
 2 13 5 13 5.7
 -2 13 -5 19.3 7.2
 3 -13 5 -1.7 4.1
 -3 -13 -5 2.5 3.4
 -3 -13 -5 -3.9 4.4
 3 -13 5 3.6 4.6
 3 -13 5 4 4
 -3 -13 -5 6.4 5.3
 3 13 5 4.6 4.8
 -3 13 -5 5.2 6
 3 13 5 5.5 5
 -3 13 -5 -3.1 4.2
 3 13 5 3 3
 -4 -13 -5 20.7 10.2
 -4 -13 -5 11.4 5.6
 -4 -13 -5 7.4 5.3
 4 -13 5 21.5 8.3
 4 -13 5 13.4 6.1
 4 -13 5 7.5 6.2
 4 13 5 14.2 5.4
 -4 13 -5 13.9 6.6
 -4 13 -5 24.6 9.3
 4 13 5 3.8 4.5
 -5 -13 -5 92.49 13.7
 5 -13 5 73.49 12.8
 -5 -13 -5 111.19 14.2
 5 -13 5 71.29 11.6
 -5 13 -5 96.79 16.3
 -5 -14 5 13.9 5.3
 -5 -14 5 -0.3 2.8
 -5 -14 5 4.8 4.2
 -5 -14 5 18.3 10
 -5 14 5 0.7 5.5
 -4 -14 5 61.69 11.5
 4 -14 -5 53.99 10.6
 -4 -14 5 68.39 7
 -4 -14 5 45.4 7.7
 -4 14 5 47 9.4
 -4 14 5 46.1 7.9
 -4 14 5 56.49 12.8
 -4 14 5 60.69 10.4
 4 14 -5 45.5 8.6
 -3 -14 5 470.15 16.3
 3 -14 -5 468.25 21.2
 3 -14 -5 476.15 19.6
 -3 -14 5 497.95 26.9
 -3 -14 5 535.05 25
 -3 -14 5 465.45 21.3
 -3 14 5 475.15 25.8
 -3 14 5 476.85 20.9
 -3 14 5 525.75 38.9
 3 14 -5 461.85 20
 -3 14 5 468.05 22.4
 2 -14 -5 30.4 8
 -2 -14 5 44.1 9.3
 -2 -14 5 55.19 9.6
 -2 -14 5 56.99 8.7
 2 -14 -5 54.89 8.9
 2 -14 -5 60.49 10
 -2 14 5 61.29 9.3
 -2 14 5 33.9 8.9
 -2 14 5 30.8 5.2
 2 14 -5 46.1 6.3
 2 14 -5 48.3 6.4
 2 14 -5 51.29 7.6
 -2 14 5 39.5 8.5
 1 -14 -5 82.79 9.8
 1 -14 -5 73.29 14.1
 1 -14 -5 85.29 11.5
 -1 -14 5 71.29 10
 -1 -14 5 73.89 11.4
 1 14 -5 86.19 6.9
 -1 14 5 84.99 12.7
 1 14 -5 85.39 9.4
 1 14 -5 86.39 10.4
 -1 14 5 78.79 12
 -1 14 5 83.69 9
 -1 14 5 83.29 10.1
 0 -14 -5 83.19 9.8
 0 -14 -5 76.49 12.4
 0 -14 5 64.79 10.2
 0 -14 -5 69.69 11.1
 0 -14 5 71.49 11.5
 0 -14 -5 70.39 8
 0 -14 5 76.49 11
 0 14 5 80.09 11.4
 0 14 -5 70.09 9.3
 0 14 -5 70.69 6.7
 0 14 5 83.59 10.6
 0 14 -5 76.49 11.3
 0 14 5 76.99 11.7
 -1 -14 -5 154.78 11.3
 -1 -14 -5 151.18 13.2
 1 -14 5 135.99 14.2
 1 -14 5 139.69 14.8
 1 -14 5 144.99 14.4
 -1 -14 -5 157.88 14.7
 -1 -14 -5 129.09 14.2
 1 14 5 153.78 15.4
 1 14 5 151.58 13.2
 1 14 5 141.89 13.1
 1 14 5 138.19 13
 -1 14 -5 137.79 10.3
 -1 14 -5 133.69 12.7
 -2 -14 -5 -0.1 2.9
 -2 -14 -5 -2.6 5.3
 2 -14 5 -8.1 4.9
 -2 -14 -5 2.8 4.3
 2 -14 5 -1.1 4.2
 2 14 5 2.4 2.9
 2 14 5 -1.4 3.6
 2 14 5 -1.4 4.2
 3 -14 5 16.5 6.1
 -3 -14 -5 26.3 12.8
 -3 -14 -5 3.6 4.1
 3 -14 5 16.3 3.8
 3 14 5 3.6 4.7
 3 14 5 5.9 3.7
 3 14 5 12.8 5.5
 -3 14 -5 11.6 5.2
 -3 14 -5 17.7 6.2
 -4 -14 -5 69.69 11.7
 -4 -14 -5 88.19 16.7
 4 -14 5 58.69 13.2
 -4 -14 -5 56.89 10.5
 4 -14 5 44.9 16.1
 4 14 5 57.69 9.4
 4 14 5 65.29 9.8
 -4 14 -5 75.69 13.1
 -5 -14 -5 5.5 6.6
 5 -14 5 9.6 8.1
 -5 -14 -5 14.3 6.6
 5 -14 5 16.5 6.7
 5 -14 5 1.9 8.8
 -5 14 -5 19.6 7.3
 -5 -15 5 26 8.1
 -5 -15 5 -0.1 4.7
 -5 15 5 10.1 8.3
 -5 15 5 16.5 7.1
 -5 15 5 -3.1 6.3
 -4 -15 5 13.4 5.5
 -4 -15 5 14.2 3.8
 4 -15 -5 6.1 5.8
 -4 -15 5 37.2 11.5
 -4 -15 5 9.6 6.7
 4 15 -5 19.7 5.1
 -4 15 5 15.5 8.6
 -4 15 5 22.5 7.2
 -4 15 5 12.6 4.7
 -4 15 5 19.4 6
 -3 -15 5 64.19 6.9
 -3 -15 5 69.09 8.7
 -3 -15 5 58.99 9.9
 3 -15 -5 73.79 8.8
 3 15 -5 68.19 8.6
 -3 15 5 46.1 8.7
 -3 15 5 54.39 12.4
 -3 15 5 50.69 10.9
 -3 15 5 69.49 9
 2 -15 -5 4.7 3.4
 -2 -15 5 4.9 4
 -2 -15 5 6.6 5.3
 2 -15 -5 -3.2 4.7
 2 -15 -5 3 4.5
 -2 -15 5 7.6 5.7
 -2 15 5 5 5.2
 -2 15 5 -1.2 4.6
 -2 15 5 10.2 4.6
 -2 15 5 -1.4 2.9
 2 15 -5 6.9 4
 2 15 -5 1.2 2.5
 -1 -15 5 12.6 5.1
 1 -15 -5 8 4
 1 -15 -5 7.5 5.6
 1 -15 -5 1.6 4
 -1 -15 5 2.3 5.4
 -1 -15 5 6.2 5.7
 -1 15 5 -1.3 4.4
 -1 15 5 11.8 4.4
 -1 15 5 3.8 2
 -1 15 5 0.8 4.5
 1 15 -5 3.8 3.9
 1 15 -5 9 5.4
 1 15 -5 8.9 2.8
 0 -15 -5 111.69 14.6
 0 -15 5 118.09 13.1
 0 -15 -5 108.99 11.4
 0 -15 -5 111.49 12.9
 0 -15 5 127.69 14.1
 0 -15 -5 118.39 10.3
 0 -15 5 112.09 14.1
 0 15 5 112.09 13.5
 0 15 -5 120.19 11.3
 0 15 5 110.09 11.9
 0 15 -5 113.59 12.9
 0 15 -5 133.19 14.1
 0 15 5 116.89 14.4
 -1 -15 -5 4.7 5.9
 1 -15 5 5.4 4.4
 -1 -15 -5 4.2 2.5
 1 -15 5 -5.1 4.6
 1 -15 5 13 5.4
 -1 -15 -5 7.2 4.6
 1 15 5 6.3 4.3
 1 15 5 6.1 4.2
 -1 15 -5 10.4 3.2
 1 15 5 13.9 6.8
 1 15 5 3.3 4
 -1 15 -5 6.5 4.3
 -2 -15 -5 62.09 9.7
 -2 -15 -5 45.8 8.2
 2 -15 5 58.69 12.2
 -2 -15 -5 48 10.8
 2 -15 5 58.39 11.7
 2 15 5 46.9 9.1
 2 15 5 54.99 8.6
 2 15 5 67.69 8.8
 -3 -15 -5 61.49 12.1
 -3 -15 -5 57.59 8.6
 -3 -15 -5 46.4 7.8
 3 -15 5 63.09 11.6
 -3 -15 -5 39.7 7.1
 3 15 5 51.39 8.7
 -3 15 -5 41 9
 3 15 5 45.6 7.3
 -3 15 -5 45.3 10.7
 3 15 5 44.9 9.4
 -4 -15 -5 13 6
 4 -15 5 13.9 7.4
 4 -15 5 15 6.7
 -4 -15 -5 8.5 5.1
 -4 15 -5 2.9 6.9
 4 15 5 4.7 5.7
 4 15 5 2 5.8
 -5 -15 -5 35.9 8
 -5 15 -5 27.9 8.3
 -5 -16 5 -0.4 13
 -5 -16 5 22.9 7.9
 -5 -16 5 -2.5 3.1
 -5 -16 5 -1.8 5
 5 16 -5 13.7 6.5
 -5 16 5 -1.4 7.8
 -5 16 5 7.2 7.2
 -4 -16 5 -4.1 9.2
 -4 -16 5 6.3 4.5
 -4 -16 5 -1.4 6.5
 -4 -16 5 6.6 3.1
 -4 16 5 10.6 5.8
 -4 16 5 3.4 6.6
 4 16 -5 -0.7 3.8
 -4 16 5 3.4 4.5
 -4 16 5 4.9 6
 3 -16 -5 24 7.2
 -3 -16 5 19.1 8
 -3 -16 5 19.7 6.5
 3 -16 -5 28.5 6.3
 -3 -16 5 22.7 4.3
 -3 16 5 23.7 8.4
 -3 16 5 28.8 7.3
 3 16 -5 22.6 6.5
 -3 16 5 20.8 6.6
 -3 16 5 21.1 8.5
 -2 -16 5 2 5.1
 -2 -16 5 4.9 7
 2 -16 -5 -5.3 3.6
 -2 -16 5 9.3 4.8
 2 -16 -5 3.8 4
 2 -16 -5 -1.8 4.4
 2 16 -5 3 3.6
 2 16 -5 9.6 4.3
 -2 16 5 -3.2 4.4
 -2 16 5 14.8 5.1
 -2 16 5 8.6 6.8
 2 16 -5 5.9 3.2
 -2 16 5 2.5 3.4
 1 -16 -5 33.3 7.1
 1 -16 -5 37.7 6.2
 -1 -16 5 36.4 9
 1 -16 -5 23.4 8.4
 -1 -16 5 17 7.8
 -1 -16 5 25.6 6.8
 -1 16 5 32.2 9.1
 1 16 -5 34 5.4
 -1 16 5 24.8 7.3
 -1 16 5 21 5.5
 1 16 -5 32.5 7.4
 1 16 -5 27.5 5.9
 -1 16 5 26.9 7
 0 -16 -5 330.67 17.3
 0 -16 -5 329.17 21.5
 0 -16 -5 334.67 19.4
 0 -16 -5 330.07 22.6
 0 -16 5 340.97 21.3
 0 -16 5 331.97 22.4
 0 16 5 311.07 22.2
 0 16 -5 324.87 18.1
 0 16 5 331.27 22.3
 0 16 -5 332.97 21.1
 0 16 -5 320.47 14.2
 0 16 5 310.47 19.7
 0 16 5 312.27 18.4
 -1 -16 -5 5.5 3.5
 1 -16 5 -6.1 4.2
 -1 -16 -5 3 4.9
 -1 -16 -5 -1.3 4.3
 1 -16 5 -1.7 4.2
 -1 16 -5 4.3 3.9
 1 16 5 1 3.7
 1 16 5 4 4.6
 1 16 5 0.7 4.1
 -1 16 -5 1.6 2.6
 -2 -16 -5 144.09 14
 -2 -16 -5 132.59 12
 -2 -16 -5 163.78 29.6
 -2 -16 -5 133.39 13.7
 2 -16 5 152.28 15.8
 2 16 5 129.09 14.8
 2 16 5 135.89 12.4
 2 16 5 142.39 13
 -3 -16 -5 9.5 4
 -3 -16 -5 8.4 4.6
 -3 -16 -5 4.7 4.4
 3 -16 5 25.4 7.1
 -3 -16 -5 11.6 8.4
 3 -16 5 6.6 5.7
 3 -16 5 9.7 9.4
 3 16 5 10 5.3
 3 16 5 0.6 6.5
 -3 16 -5 9.8 8.3
 3 16 5 1.7 5.3
 3 16 5 5.1 3.7
 4 -16 5 5.3 5.2
 -4 -16 -5 6.9 6
 -4 -16 -5 1.8 4.9
 4 -16 5 19 7.6
 4 -16 5 -9.8 6.5
 -4 16 -5 -5.8 6.3
 4 16 5 -3.8 5
 4 16 5 -9.9 5.2
 -5 -17 5 -3.2 3.3
 -5 -17 5 -9.4 5.3
 5 17 -5 7.3 6.9
 -5 17 5 0.7 7
 -5 17 5 5.5 7.9
 -4 -17 5 11.4 3.2
 -4 -17 5 1 7
 -4 -17 5 6.7 5.2
 -4 -17 5 1.6 10.9
 -4 17 5 2.9 5.4
 4 17 -5 -4.4 3.6
 -4 17 5 -0.7 5.6
 -4 17 5 4.8 6.4
 -3 -17 5 14.9 7.6
 3 -17 -5 17.7 5.7
 3 -17 -5 17.3 7
 -3 -17 5 26 4.8
 3 -17 -5 15.2 9.9
 -3 -17 5 26.3 11.9
 -3 -17 5 25.2 6.3
 -3 17 5 23.4 6.9
 -3 17 5 8 6.7
 -3 17 5 12.8 5.2
 -3 17 5 30 10.6
 3 17 -5 22.3 5.8
 -2 -17 5 -0.6 8
 -2 -17 5 -0.9 3.5
 -2 -17 5 -3 5.6
 2 -17 -5 0.7 3.1
 2 -17 -5 -5.3 6.5
 2 -17 -5 -6.1 4.2
 -2 17 5 -2.2 2.9
 -2 17 5 9 8.2
 -2 17 5 -6.5 4.5
 2 17 -5 3.3 3.9
 2 17 -5 -3.6 2.3
 -2 17 5 -2.7 4.4
 1 -17 -5 248.38 16.9
 -1 -17 5 271.87 22.3
 1 -17 -5 245.48 22.1
 -1 -17 5 253.87 18.3
 1 -17 -5 241.28 18
 -1 -17 5 212.58 20.1
 1 17 -5 253.87 15.9
 1 17 -5 277.17 18.2
 1 17 -5 240.58 13
 -1 17 5 237.78 15.4
 -1 17 5 270.37 22.5
 -1 17 5 273.57 25.3
 0 -17 -5 71.19 13.7
 0 -17 -5 79.79 10.7
 0 -17 -5 73.79 14.5
 0 -17 5 85.89 16.2
 0 17 5 104.09 13.5
 0 17 -5 86.59 8
 0 17 -5 76.89 9.9
 0 17 5 92.09 11
 -1 -17 -5 26.3 7.1
 -1 -17 -5 35.7 9.4
 1 -17 5 26.4 7.8
 -1 -17 -5 28.3 5.8
 1 17 5 30 7.6
 1 17 5 19.3 6.5
 -1 17 -5 20.8 4.7
 -2 -17 -5 95.59 13
 -2 -17 -5 89.89 10.6
 -2 -17 -5 92.59 12
 2 -17 5 93.39 13.5
 2 -17 5 97.79 15.6
 2 -17 5 99.59 15.2
 -2 -17 -5 72.89 11.7
 2 17 5 88.39 10.6
 -2 17 -5 66.69 8.5
 2 17 5 82.79 10.5
 2 17 5 91.79 15.6
 3 -17 5 25.2 7.2
 -3 -17 -5 13.6 5.3
 -3 -17 -5 24 6.4
 3 -17 5 37.6 9.5
 -3 -17 -5 36.1 8.2
 3 -17 5 11.7 6.9
 3 17 5 27.1 6.1
 3 17 5 22.7 7.9
 3 17 5 23.5 7.5
 4 -17 5 17.3 10
 -4 -17 -5 -8.5 5
 4 -17 5 1.9 6
 -4 17 -5 -4.2 6.6
 4 17 5 -1.3 5.3
 4 17 5 -2.2 5.2
 -4 -18 5 -9.8 6.9
 -4 -18 5 1 4.9
 -4 -18 5 5.7 3.4
 4 18 -5 -3.6 4
 -4 18 5 -7.8 5.8
 -4 18 5 15.9 5.5
 -3 -18 5 -0.2 4.5
 -3 -18 5 -11.9 7.4
 3 -18 -5 3.2 3.9
 -3 -18 5 4.7 10.5
 -3 18 5 -10.1 5.6
 -3 18 5 1.3 4
 3 18 -5 2.3 3.3
 -3 18 5 7.8 5.9
 -3 18 5 1.1 5.4
 2 -18 -5 -8.4 5.4
 -2 -18 5 1.4 8.5
 -2 -18 5 4.1 5.2
 2 -18 -5 -0.8 3.7
 -2 -18 5 -7.7 9.6
 2 -18 -5 4.4 5.7
 -2 18 5 -8.7 5
 -2 18 5 2.5 3.9
 2 18 -5 7.5 4.4
 2 18 -5 2.8 4.3
 -2 18 5 -0.6 4.4
 -2 18 5 2.7 6.1
 2 18 -5 -0.2 3.1
 1 -18 -5 35.8 6
 -1 -18 5 18.6 11.5
 1 -18 -5 32.7 11.4
 -1 -18 5 52.79 15.5
 -1 18 5 25.7 9.7
 -1 18 5 12.2 6.5
 1 18 -5 21.2 6.3
 -1 18 5 31.6 8.5
 1 18 -5 28.8 7.3
 1 18 -5 26.8 5.6
 0 -18 -5 15.8 5
 0 -18 5 10.4 5.4
 0 -18 -5 -3.1 7
 0 -18 -5 20.6 7.1
 0 18 5 13.1 6.9
 0 18 -5 8.4 3.3
 0 18 5 11.9 5.8
 0 18 -5 10.5 5.2
 0 18 5 1.6 4.8
 1 -18 5 20.5 9.7
 -1 -18 -5 14.7 4.7
 -1 -18 -5 22.1 6.9
 1 -18 5 18.6 7.1
 -1 -18 -5 11.3 6.6
 1 -18 5 3.6 5
 1 18 5 13.2 6.4
 1 18 5 18.1 6.2
 -1 18 -5 18 4.2
 -1 18 -5 19.9 7.8
 -2 -18 -5 25 9.8
 -2 -18 -5 41.6 9.3
 2 -18 5 41.9 9.3
 -2 -18 -5 32.8 6.5
 2 -18 5 38.8 9.5
 2 -18 5 20.6 6.3
 2 18 5 41.1 8.3
 2 18 5 22.2 6.7
 2 18 5 37.3 9
 -2 18 -5 45.9 8.9
 -3 -18 -5 63.19 13.6
 -3 -18 -5 44.2 8.5
 3 -18 5 55.19 10.9
 3 -18 5 54.79 12.8
 -3 -18 -5 52.79 10.1
 3 18 5 50.59 11.9
 -4 -18 -5 2 5.7
 -4 -18 -5 1.9 5.2
 4 -18 5 4.9 7.3
 4 18 5 -5.2 6.3
 4 18 5 8 5.6
 -4 18 -5 -1.2 6.7
 -4 -19 5 11.9 6.6
 -4 -19 5 14.6 4.5
 -4 19 5 12.7 7.3
 -4 19 5 29.6 6
 3 -19 -5 3.7 4.1
 -3 -19 5 -13 11.8
 3 -19 -5 -1.8 6.2
 -3 -19 5 -0.7 8
 -3 -19 5 -1 4.5
 -3 19 5 -5.6 5.6
 3 19 -5 4.3 3.2
 -3 19 5 10.6 7.1
 2 -19 -5 43.7 8.5
 2 -19 -5 46.5 13.7
 -2 -19 5 35.7 8.5
 -2 -19 5 34.5 10.3
 -2 -19 5 65.99 14.9
 2 19 -5 59.19 8.2
 -2 19 5 30.8 7.2
 -2 19 5 43 10.4
 -2 19 5 41.1 9.8
 2 19 -5 45.3 7.3
 -2 19 5 35.3 8.7
 2 19 -5 56.99 9.4
 1 -19 -5 40.1 10.2
 -1 -19 5 58.79 16.1
 -1 -19 5 32 9.1
 -1 -19 5 33.8 8.1
 1 -19 -5 21.9 6.9
 -1 19 5 45.5 10.9
 1 19 -5 45.9 9.3
 1 19 -5 45 7.2
 1 19 -5 59.29 9
 -1 19 5 39.3 10.3
 0 -19 5 -10.9 6
 0 -19 -5 0.6 6.7
 0 -19 -5 5.8 3.7
 0 -19 5 5.2 4.1
 0 -19 5 -0.3 4.8
 0 -19 -5 10.4 6.2
 0 19 -5 5.9 3.1
 0 19 5 1.9 5.3
 0 19 5 -0.5 3.1
 0 19 5 0.2 4.9
 0 19 5 -0.4 5.6
 1 -19 5 0.2 4.9
 -1 -19 -5 1.6 3
 -1 -19 -5 -7.9 6
 -1 -19 -5 5.1 5.7
 -1 -19 -5 7.7 10.1
 1 -19 5 17.5 8
 1 19 5 -0.1 4.4
 1 19 5 1.3 5.4
 1 19 5 19.7 7.3
 -1 19 -5 -0.2 2.7
 1 19 5 4.3 4.9
 -1 19 -5 12 5.6
 2 -19 5 4.1 5
 -2 -19 -5 1.3 4.2
 -2 -19 -5 10.6 7.4
 -2 -19 -5 -3 4.7
 2 19 5 4.1 5.3
 2 19 5 -1.7 4.3
 2 19 5 -1.3 5.1
 -2 19 -5 -3.8 3
 -3 -19 -5 11.7 4.5
 -3 -19 -5 6.4 5.7
 3 -19 5 -4.2 5.7
 -3 -19 -5 9.6 7.2
 3 19 5 -0.1 6.8
 4 -20 -5 0.2 7.5
 -4 -20 5 -7 5.1
 -4 -20 5 4.5 4
 4 -20 -5 0.4 5.1
 -4 20 5 5.9 10.1
 4 20 -5 -5 4.2
 3 -20 -5 1.6 9.9
 -3 -20 5 4.3 8.6
 -3 -20 5 11.6 6.6
 -3 20 5 25 10.3
 -3 20 5 2.8 6.9
 -2 -20 5 60.49 13.3
 2 -20 -5 40.1 8.6
 2 -20 -5 37.8 8.6
 -2 -20 5 35.5 7.9
 -2 -20 5 25.3 9.5
 -2 20 5 30.4 8.5
 2 20 -5 22.2 5.4
 2 20 -5 36.9 7.6
 2 20 -5 26.8 6.9
 -2 20 5 34.3 11.3
 -1 -20 5 296.57 25.8
 1 -20 -5 278.07 25.9
 -1 -20 5 306.57 29
 1 -20 -5 313.77 24.4
 1 -20 -5 280.17 19.8
 -1 -20 5 296.97 20.8
 1 20 -5 287.77 21.8
 -1 20 5 290.37 24.2
 1 20 -5 293.27 17.9
 -1 20 5 299.17 25.9
 1 20 -5 261.67 15.3
 -1 20 5 333.07 26
 0 -20 5 1.2 13.6
 0 -20 -5 3.9 5.6
 0 -20 -5 0.1 2.6
 0 -20 -5 2.8 6.5
 0 -20 -5 1.7 4.3
 0 -20 5 -1.5 4.8
 0 20 5 -7.9 4.9
 0 20 -5 8.3 4.3
 0 20 5 -4 3.8
 0 20 5 -6.7 4.9
 0 20 -5 -3.5 2.6
 0 20 5 -2.2 5.3
 -1 -20 -5 -3.6 3.3
 1 -20 5 -0.4 5.7
 -1 -20 -5 2.5 4.6
 -1 20 -5 10.4 7.6
 1 20 5 -5.4 7.9
 1 20 5 3 5.1
 -2 -20 -5 0.2 4.9
 -2 -20 -5 0.4 6.9
 2 -20 5 3 5.4
 -2 -20 -5 -0.3 3.5
 2 20 5 6.6 6.5
 -2 20 -5 -6.9 3
 2 20 5 -3.1 4.1
 -3 -20 -5 5.3 3.9
 3 -20 5 15.6 7
 -3 -20 -5 3 5.9
 -3 -20 -5 10.9 7
 3 20 5 -6.2 7.2
 3 20 5 0.3 6.6
 -3 -21 5 20.7 7.7
 3 -21 -5 43.4 9.6
 3 -21 -5 17.5 6.7
 -3 21 5 18.5 9.7
 -3 21 5 19 10.6
 3 21 -5 12.6 5.7
 2 -21 -5 101.79 13.4
 2 -21 -5 99.09 14.2
 -2 -21 5 118.19 14.8
 2 21 -5 128.69 13.7
 -2 21 5 123.99 17.8
 2 21 -5 98.69 11.5
 2 21 -5 90.89 11.4
 -2 21 5 134.19 17.3
 -1 -21 5 4.1 5.3
 1 -21 -5 4.6 4.6
 -1 21 5 1.9 6.1
 -1 21 5 11.7 7.5
 1 21 -5 -0.4 3.6
 1 21 -5 0.4 6.1
 0 -21 5 11.6 6.3
 0 -21 -5 17.3 7.9
 0 -21 -5 24.7 8.2
 0 21 -5 17 6.6
 0 21 5 17.4 7.2
 0 21 5 11.5 8
 -1 -21 -5 3.2 3.8
 1 -21 5 -6.9 5.3
 -1 -21 -5 -2.2 4.9
 -1 -21 -5 6.8 11
 1 21 5 -1 4.7
 1 21 5 -9.2 5.9
 -1 21 -5 1.9 3.1
 -2 -21 -5 -3.9 3.6
 -2 -21 -5 3.7 6
 -2 -21 -5 -8.4 6
 2 -21 5 10.4 7.5
 2 21 5 -4.5 6.7
 2 21 5 -0.9 5.1
 3 -21 5 17.9 9.5
 -3 -21 -5 23.8 9.1
 -3 -21 -5 27.6 9.9
 -3 -21 -5 18 6.4
 3 21 5 46.5 10.1
 3 21 5 19.8 8.5
 3 -22 -5 10.4 5.7
 3 -22 -5 -12 9.7
 -3 -22 5 8.3 6.9
 -3 22 5 9.2 8.9
 -3 22 5 -5.6 12.2
 -2 -22 5 4.6 5.9
 2 -22 -5 -4 5
 -2 22 5 -5.5 5.6
 -2 22 5 -0.7 7.3
 2 22 -5 -3.1 4.5
 2 22 -5 6.5 5.2
 2 22 -5 -2.6 4.9
 -1 -22 5 40.8 8.9
 1 -22 -5 39.7 9
 1 22 -5 28.2 9
 -1 22 5 36.6 10
 -1 22 5 29.4 10.4
 1 22 -5 46.3 8.2
 0 -22 5 6.2 7.4
 0 -22 -5 9.9 4.5
 0 22 5 0.1 5.5
 0 22 5 11.1 5
 -1 -22 -5 -4 4.3
 -1 -22 -5 -0.2 5.3
 1 -22 5 8.8 5.5
 -1 -22 -5 -15.6 8.1
 -1 22 -5 1.9 4.3
 1 22 5 -2.5 6.4
 1 22 5 3.2 6.6
 -2 -22 -5 17.5 7.3
 -2 -22 -5 30.6 15.6
 2 -22 5 28 8.3
 -2 -22 -5 18.2 5.7
 2 22 5 14.9 7.8
 2 22 5 20 8.2
 -2 -23 5 31.5 9.8
 2 -23 -5 30.1 6.7
 -2 23 5 55.79 13
 -2 23 5 38.5 12
 2 23 -5 37.4 8.7
 -1 -23 5 8.3 7.9
 1 -23 -5 5.9 5.9
 1 23 -5 5.1 7.1
 1 23 -5 16.4 7.7
 -1 23 5 16.5 8.7
 -1 23 5 10.2 8.8
 0 -23 -5 -4.1 5.8
 0 -23 5 11.6 6.6
 0 23 -5 -0.4 3.8
 0 23 5 9.3 7.4
 0 23 5 -3.6 8.6
 1 -23 5 1.3 7.1
 -1 -23 -5 4.6 4.2
 -1 -23 -5 11.5 6.3
 1 23 5 7.6 6.9
 1 23 5 -0.8 8.4
 -2 -23 -5 -1.7 4.3
 2 -23 5 7.7 11.3
 -2 -23 -5 -5 6.2
 -2 -23 -5 -21.9 9.9
 2 23 5 3.8 7.6
 2 23 5 -4.2 5.6
 -1 -24 5 12.5 12.9
 1 -24 -5 2.1 6.2
 -1 24 5 15 7.8
 -1 24 5 6.3 14.1
 1 24 -5 10.5 7.6
 0 -24 -5 -5.4 5.4
 0 24 -5 5.3 7.2
 0 24 5 7.6 7.3
 0 24 5 -6.4 8.6
 -1 -24 -5 84.99 11.9
 1 -24 5 74.09 14.8
 -1 -24 -5 107.89 15.9
 1 24 5 121.89 16
 -6 0 6 18.2 7.9
 -6 0 6 23.8 6.3
 -5 0 6 44.6 9.7
 -5 0 6 45.6 7.9
 -4 0 6 3.1 3.3
 -4 0 6 4.1 4.2
 -3 0 6 539.05 27
 -2 0 6 8.7 1.6
 -2 0 6 13.5 3.7
 -2 0 6 7.6 3.1
 -2 0 6 6.8 5
 1 0 -6 175.98 9.1
 1 0 -6 182.28 5.5
 -1 0 6 176.28 10.5
 1 0 -6 176.98 9.8
 -1 0 6 174.68 7.5
 0 0 -6 498.75 18.3
 0 0 6 506.05 20.7
 0 0 6 476.85 18.9
 0 0 6 492.55 16.5
 0 0 -6 487.25 13.8
 0 0 -6 466.55 18.6
 -1 0 -6 656.73 23.8
 -1 0 -6 779.62 29.9
 1 0 6 687.53 26.2
 1 0 6 656.83 24
 -1 0 -6 647.54 24.6
 1 0 6 677.83 24.1
 2 0 6 4.1 3.8
 -2 0 -6 0.6 2.6
 -2 0 -6 2.8 4
 -2 0 -6 6.2 4
 2 0 6 -3.6 3.1
 -3 0 -6 49 10
 -3 0 -6 39.8 8.2
 3 0 6 39.8 5.1
 -3 0 -6 33.1 7.6
 3 0 6 38.9 7.4
 -4 0 -6 -10.1 5
 4 0 6 -3.1 4.8
 -4 0 -6 -1.8 4.1
 -4 0 -6 -7 3.9
 4 0 6 2.3 4.2
 -5 0 -6 11 6.6
 -5 0 -6 26.7 10.8
 -6 0 -6 -11.8 8.2
 -6 0 -6 4.6 6.6
 -6 -1 6 7.3 5.8
 -6 -1 6 1.4 4.4
 -6 1 6 -1.7 6.9
 -6 1 6 2.3 4.7
 -5 -1 6 3.6 5.2
 -5 -1 6 -3.5 2.8
 -5 1 6 3.5 3.5
 -5 1 6 -2.6 4.4
 -4 -1 6 -2 3.9
 -4 -1 6 3 2.9
 -4 1 6 2.5 5
 -3 -1 6 24 6.2
 -3 -1 6 23 3.8
 -3 1 6 17.2 6
 -2 -1 6 0.5 2.3
 -2 -1 6 1.6 2.8
 -2 1 6 4 1.4
 -2 1 6 -1.7 3.3
 -2 1 6 -1.5 2.5
 -2 1 6 0.7 2.4
 1 -1 -6 51.69 5.5
 -1 -1 6 47.5 6.2
 1 -1 -6 50.89 3.4
 1 -1 -6 54.29 6.1
 -1 1 6 55.99 4.4
 -1 1 6 46.4 6.1
 -1 1 6 42.6 8.4
 1 1 -6 45.2 5.4
 1 1 -6 53.29 5.7
 0 -1 -6 -0.4 1.3
 0 -1 6 1.4 2.8
 0 -1 -6 3.1 3
 0 -1 6 1.5 2.6
 0 -1 -6 -1.7 2.3
 0 1 6 1.2 2
 0 1 6 3.3 3
 0 1 -6 -1 2.6
 0 1 -6 0.7 2.4
 0 1 -6 -0.9 1.3
 0 1 6 4.5 3.4
 -1 -1 -6 27.3 5.3
 -1 -1 -6 17.8 4.8
 1 -1 6 29.3 5.8
 1 -1 6 27.7 6.6
 -1 -1 -6 35.9 6.8
 -1 1 -6 19.1 4.7
 1 1 6 25.4 5.7
 1 1 6 27.4 5.6
 1 1 6 26.1 5.2
 -1 1 -6 31 6.5
 -1 1 -6 31.1 6
 -2 -1 -6 8.5 4.1
 -2 -1 -6 2.9 3.4
 2 -1 6 2 3.6
 2 -1 6 4 4.5
 -2 -1 -6 4 3.1
 -2 1 -6 8.9 4.2
 2 1 6 2.2 3.9
 2 1 6 -0.2 2.6
 -2 1 -6 6.7 3.8
 2 1 6 3.6 3.8
 -2 1 -6 13.2 4.7
 3 -1 6 90.59 11
 -3 -1 -6 98.59 12.1
 3 -1 6 114.49 8.3
 -3 -1 -6 109.09 11.9
 -3 -1 -6 105.99 12.5
 3 -1 6 87.69 12.4
 3 1 6 103.49 6.9
 -3 1 -6 106.29 12
 -3 1 -6 103.39 12.5
 -3 1 -6 99.59 12.7
 3 1 6 95.59 10.9
 -4 -1 -6 5.2 5.7
 -4 -1 -6 -2.5 4
 4 -1 6 2.8 4.4
 -4 1 -6 -2.3 5.3
 4 1 6 -2.8 3.7
 -4 1 -6 -8.5 3.6
 4 1 6 -9 7.4
 -4 1 -6 1.3 4.7
 -5 -1 -6 27.6 11.6
 -5 -1 -6 9.8 6.5
 -5 -1 -6 8 6.2
 -5 1 -6 17 7.1
 -5 1 -6 17.8 10.2
 -5 1 -6 10.5 7.2
 -6 -1 -6 73.99 19.2
 -6 -1 -6 66.99 12.5
 -6 1 -6 71.49 18.4
 -6 1 -6 77.69 13.4
 -6 -2 6 -3.2 4.7
 -6 -2 6 4.6 4.1
 -6 2 6 4.4 4.5
 -6 2 6 -2 6.2
 -5 -2 6 75.89 11.2
 -5 -2 6 67.69 9
 -5 2 6 56.09 9.3
 -5 2 6 81.99 13.2
 -4 -2 6 84.19 8.6
 -4 -2 6 82.69 12
 -4 2 6 84.69 12.8
 -3 -2 6 248.78 18.5
 -3 -2 6 262.17 10.2
 -3 2 6 261.47 12.5
 -3 2 6 250.67 19
 -3 2 6 254.97 10.6
 -2 -2 6 109.69 7.9
 -2 -2 6 110.89 8.2
 -2 2 6 111.79 9.3
 -2 2 6 109.39 12.7
 -2 2 6 112.39 5.6
 -2 2 6 111.89 8
 1 -2 -6 144.99 8.4
 1 -2 -6 136.09 9.1
 -1 -2 6 139.69 9.6
 1 -2 -6 138.09 6
 -1 2 6 139.89 10.8
 -1 2 6 140.99 7
 -1 2 6 126.49 12.5
 -1 2 6 147.99 9.5
 1 2 -6 145.79 8.5
 1 2 -6 146.19 8.6
 0 -2 6 155.28 11.2
 0 -2 -6 159.28 11.2
 0 -2 6 165.18 12.1
 0 -2 -6 191.78 8.4
 0 -2 -6 163.48 10.5
 0 2 -6 166.38 10.9
 0 2 6 162.88 11.1
 0 2 6 161.78 12.2
 0 2 -6 172.68 8.2
 0 2 -6 165.48 11.2
 0 2 6 163.58 9.8
 0 2 6 158.28 12.8
 -1 -2 -6 263.97 13.2
 -1 -2 -6 262.47 14.6
 -1 -2 -6 273.57 16
 1 -2 6 277.27 15.5
 1 -2 6 277.47 16.5
 1 2 6 263.07 16.4
 -1 2 -6 252.37 15.1
 -1 2 -6 272.47 14.3
 1 2 6 269.57 14.9
 -1 2 -6 285.97 15.7
 1 2 6 253.47 14.7
 -2 -2 -6 24.2 5.4
 2 -2 6 22.3 6.9
 -2 -2 -6 24.8 6.3
 2 -2 6 24.7 6.4
 -2 -2 -6 17.4 5.3
 -2 2 -6 15.3 4.9
 2 2 6 21.1 5.9
 -2 2 -6 20 5.4
 -2 2 -6 21.6 5.1
 2 2 6 29.2 5.8
 2 2 6 27.9 6.6
 2 2 6 31.4 7.2
 -3 -2 -6 17 6.3
 -3 -2 -6 14.6 5.3
 3 -2 6 29.5 7.8
 -3 -2 -6 10.4 6
 3 -2 6 22.7 6.2
 3 -2 6 23.5 4.8
 -3 2 -6 25.1 6.9
 -3 2 -6 15.1 5.2
 3 2 6 21.5 3.6
 -3 2 -6 9.9 5.1
 3 2 6 19.7 5.6
 3 2 6 20.8 6.3
 4 -2 6 83.39 7.6
 4 -2 6 84.19 11
 -4 -2 -6 88.89 11.7
 -4 -2 -6 106.89 14.9
 4 -2 6 81.09 12.7
 -4 2 -6 94.09 11.9
 -4 2 -6 96.49 15.3
 4 2 6 78.59 10.1
 -4 2 -6 95.39 14.8
 -5 -2 -6 17.7 7.2
 -5 -2 -6 30.7 8.8
 -5 -2 -6 41.7 13.1
 5 -2 6 32.8 6.7
 -5 2 -6 40.5 11.6
 -5 2 -6 24.3 7
 -5 2 -6 23 9.5
 -6 -2 -6 66.89 12
 -6 2 -6 58.59 11
 -6 -3 6 1 5.8
 -6 -3 6 5.3 3.7
 -6 3 6 3.9 6.8
 -6 3 6 7.8 5
 -5 -3 6 9.4 4.2
 -5 -3 6 4.2 3.6
 -5 3 6 4 5.8
 -4 -3 6 6.4 3
 -4 -3 6 1.4 4
 -4 3 6 12.7 6.8
 -3 -3 6 4.3 2
 -3 3 6 2.2 2.5
 -3 3 6 3.5 4.7
 -3 3 6 6.9 2.2
 -3 3 6 5.4 2.8
 -2 -3 6 346.77 14
 -2 -3 6 348.97 14.3
 -2 3 6 354.46 16.7
 -2 3 6 324.57 20.8
 -2 3 6 351.26 13.9
 -2 3 6 345.27 10.6
 1 -3 -6 55.89 4.3
 1 -3 -6 51.39 5.7
 1 -3 -6 58.79 6.7
 -1 -3 6 48.4 6.4
 -1 -3 6 60.09 7.3
 -1 3 6 62.09 9.3
 -1 3 6 56.79 5
 -1 3 6 64.69 7.1
 1 3 -6 55.09 6
 1 3 -6 59.09 5.9
 -1 3 6 62.49 8.2
 0 -3 6 -2.4 2.7
 0 -3 -6 3.9 3.4
 0 -3 -6 5 2.9
 0 -3 -6 2.6 1.6
 0 -3 6 1.6 3.1
 0 3 -6 2.8 1.9
 0 3 -6 1.3 3.2
 0 3 6 2.7 2
 0 3 6 -0.2 2.7
 0 3 6 -1.4 2.9
 0 3 6 8.8 4
 0 3 -6 4.6 3.3
 -1 -3 -6 186.98 12.6
 1 -3 6 207.18 14.4
 -1 -3 -6 186.08 13.5
 -1 -3 -6 201.18 11.6
 1 -3 6 179.98 12.8
 -1 3 -6 196.58 13.3
 1 3 6 194.68 13.1
 1 3 6 189.78 12.6
 1 3 6 194.98 12.8
 -1 3 -6 176.88 11.8
 -1 3 -6 183.58 13
 1 3 6 197.78 14.4
 -2 -3 -6 44.6 7.7
 2 -3 6 43.9 6.7
 2 -3 6 65.59 9.3
 -2 -3 -6 50.29 7.9
 -2 -3 -6 41.6 7.1
 2 3 6 43.6 8.2
 -2 3 -6 37.2 7.2
 2 3 6 51.49 6.5
 -2 3 -6 42.1 7.5
 2 3 6 62.09 9.1
 2 3 6 39.8 10.5
 -2 3 -6 33.2 6.7
 -3 -3 -6 21.4 7.2
 -3 -3 -6 23 6.3
 -3 -3 -6 16.5 6.6
 3 -3 6 19.9 7.1
 3 -3 6 18.8 5.3
 3 -3 6 26.2 5.4
 -3 3 -6 19.3 7.1
 3 3 6 22.1 6.1
 -3 3 -6 21.2 6.4
 3 3 6 21 6.6
 3 3 6 23.9 6.3
 -3 3 -6 17.8 5.4
 -4 -3 -6 76.59 11.3
 4 -3 6 67.09 10.6
 4 -3 6 57.99 7.4
 4 -3 6 64.29 10.8
 -4 -3 -6 49.99 11.9
 -4 -3 -6 65.59 11.9
 4 3 6 62.89 9.4
 -4 3 -6 66.99 11.8
 -4 3 -6 73.79 11.4
 -4 3 -6 60.99 15.5
 -5 -3 -6 3.6 4.6
 -5 -3 -6 -1.7 8.4
 -5 -3 -6 6.6 6.1
 5 -3 6 -0.6 4
 -5 3 -6 1.4 4.8
 -5 3 -6 -3.4 3.6
 -5 3 -6 9.7 8.2
 -6 -3 -6 34.7 9.2
 -6 -3 -6 39.1 13.4
 -6 3 -6 33.9 15
 -6 3 -6 67.69 10.5
 -6 -4 6 3.2 5.8
 -6 -4 6 1.9 3.7
 -6 4 6 14.5 5
 -6 4 6 6.9 5.2
 -5 -4 6 23.9 5.2
 -5 -4 6 33.2 8.1
 -5 4 6 34.3 9.7
 -4 -4 6 113.19 8.2
 -4 -4 6 107.29 13.4
 -4 4 6 94.49 13.2
 -3 -4 6 -0.7 2.4
 -3 4 6 4 2.2
 -3 4 6 -1.5 4.4
 -3 4 6 1.2 2.8
 -2 -4 6 11.5 3.4
 -2 -4 6 12.6 3.9
 -2 4 6 6.7 5
 -2 4 6 14.1 3.7
 -2 4 6 8.5 4
 -2 4 6 9.9 2.3
 1 -4 -6 90.19 5.6
 1 -4 -6 89.19 8.2
 -1 -4 6 85.49 8.6
 -1 -4 6 91.49 8.4
 1 -4 -6 84.19 8.4
 -1 4 6 86.09 8
 1 4 -6 99.29 7.6
 -1 4 6 101.39 11.5
 -1 4 6 91.39 6.2
 1 4 -6 92.49 7.2
 -1 4 6 97.79 9.9
 0 -4 6 502.65 20.4
 0 -4 -6 489.35 18.6
 0 -4 6 513.45 21.4
 0 -4 -6 481.55 20
 0 -4 -6 492.65 14.5
 0 4 6 476.95 17.4
 0 4 6 476.35 19.3
 0 4 6 501.45 22.5
 0 4 -6 496.15 15.4
 0 4 -6 507.05 19.5
 0 4 6 525.25 22.2
 0 4 -6 475.65 18.7
 1 -4 6 65.99 8.6
 -1 -4 -6 78.69 7.6
 -1 -4 -6 71.99 8.4
 1 -4 6 71.59 9.3
 -1 -4 -6 69.59 9.2
 -1 4 -6 67.69 8.7
 -1 4 -6 68.99 8.8
 -1 4 -6 81.59 9.5
 1 4 6 75.69 8.6
 1 4 6 81.99 9.7
 1 4 6 68.99 8.3
 1 4 6 74.09 8.6
 -2 -4 -6 59.49 7.8
 2 -4 6 40.9 6.6
 -2 -4 -6 41.4 7.9
 2 -4 6 49.2 8.4
 2 -4 6 48.7 8.5
 -2 -4 -6 37 6.8
 2 4 6 35 7
 -2 4 -6 44.4 7.9
 -2 4 -6 57.29 8.9
 2 4 6 42.4 13.3
 2 4 6 42.3 8.1
 -2 4 -6 55.89 8.8
 2 4 6 41.8 6.2
 -3 -4 -6 485.35 24.5
 3 -4 6 455.95 23.3
 3 -4 6 491.35 24
 -3 -4 -6 474.15 24.6
 -3 -4 -6 461.05 22.6
 3 -4 6 479.35 19.9
 3 4 6 479.45 21.8
 3 4 6 498.85 23.4
 -3 4 -6 465.05 23.6
 3 4 6 502.25 27.8
 -3 4 -6 503.85 27.2
 -3 4 -6 465.85 24
 4 -4 6 -0.7 5.9
 -4 -4 -6 5.6 5
 -4 -4 -6 7.5 7
 4 -4 6 5.1 3.6
 4 -4 6 0.6 4.4
 -4 -4 -6 9.1 5.7
 -4 4 -6 6.7 5.2
 -4 4 -6 15.6 6.6
 4 4 6 6 4.6
 -5 -4 -6 -4 5.1
 -5 -4 -6 1.2 5.3
 -5 -4 -6 16.4 9.1
 5 -4 6 6.7 4.7
 -5 4 -6 10.5 6.7
 -5 4 -6 18.5 8
 -5 4 -6 33.4 10.3
 -6 -4 -6 64.99 11.4
 -6 -4 -6 47.9 11.7
 -6 4 -6 63.89 16.5
 -6 4 -6 50.09 10.8
 -6 -5 6 -7.1 4.4
 -6 -5 6 -4.3 3.4
 -6 5 6 4.8 7.5
 -5 -5 6 -4 5.1
 -5 -5 6 2.8 3
 -5 5 6 2.9 5.5
 -4 -5 6 6.5 2.6
 -4 5 6 3.8 5.7
 -4 5 6 3.6 2.9
 -4 5 6 4.8 3.8
 -3 -5 6 126.59 8.6
 -3 5 6 127.19 8.3
 -3 5 6 126.09 8.8
 -3 5 6 107.19 10.1
 -3 5 6 125.89 14
 2 -5 -6 252.47 10.8
 -2 -5 6 240.58 12.9
 -2 -5 6 242.28 12.6
 -2 5 6 248.78 19.2
 -2 5 6 257.77 10.2
 -2 5 6 258.87 12.8
 -2 5 6 281.17 15
 1 -5 -6 47 4.7
 1 -5 -6 49.6 6
 -1 -5 6 48.5 6.8
 -1 -5 6 31.3 5.7
 1 -5 -6 38.2 6.5
 -1 5 6 50.59 6.7
 -1 5 6 55.89 9.3
 1 5 -6 43.8 5.5
 -1 5 6 39.1 4.8
 1 5 -6 41.9 5.7
 -1 5 6 57.19 8.2
 0 -5 -6 48.4 5.4
 0 -5 -6 47.7 7.3
 0 -5 6 34.4 6.4
 0 -5 6 35.4 6.6
 0 -5 -6 51.99 7.1
 0 5 6 44.2 5.9
 0 5 6 45.6 6.9
 0 5 -6 40.5 5.2
 0 5 -6 36.7 6.5
 0 5 -6 43.5 6.6
 0 5 6 41.4 7.3
 0 5 6 35.2 6.8
 1 -5 6 0.6 3.5
 -1 -5 -6 6.2 4
 -1 -5 -6 -1.4 2.8
 -1 -5 -6 1 2.2
 -1 5 -6 -1.6 3.5
 -1 5 -6 0.3 3.3
 1 5 6 0.3 2.9
 -1 5 -6 -4.2 2.6
 1 5 6 1.9 3.4
 1 5 6 -4.5 2.4
 -2 -5 -6 75.79 8.8
 2 -5 6 66.09 8.5
 -2 -5 -6 74.79 10.5
 -2 -5 -6 84.19 9.7
 2 -5 6 76.79 10.2
 2 5 6 71.09 10
 2 5 6 83.59 10.3
 2 5 6 81.79 7.7
 2 5 6 83.39 10.1
 -2 5 -6 75.49 10
 -2 5 -6 77.49 10.2
 -2 5 -6 74.49 10.2
 3 -5 6 825.82 27.8
 3 -5 6 854.51 32.2
 -3 -5 -6 770.22 29.6
 -3 -5 -6 808.32 31.8
 3 -5 6 779.52 30.7
 -3 -5 -6 778.72 31.9
 -3 5 -6 829.82 35.5
 3 5 6 779.82 28.3
 -3 5 -6 787.52 31.5
 3 5 6 780.22 35.3
 -3 5 -6 801.12 31.8
 3 5 6 817.52 30.1
 -4 -5 -6 133.69 15.1
 4 -5 6 160.38 16.1
 4 -5 6 152.48 12.7
 4 -5 6 169.18 14.7
 -4 -5 -6 157.58 14.1
 -4 -5 -6 116.49 16.8
 -4 5 -6 149.49 15.2
 4 5 6 180.08 13.9
 -4 5 -6 182.18 22.1
 -4 5 -6 162.98 16.8
 5 -5 6 12.2 5.9
 -5 -5 -6 -7.9 8.6
 -5 -5 -6 12.7 5.4
 5 -5 6 14.7 7
 5 -5 6 4.5 4.3
 -5 -5 -6 14.3 6.2
 -5 5 -6 16.4 7
 -5 5 -6 18.1 7.5
 -5 5 -6 26.5 9.7
 -6 -5 -6 -4.2 5.5
 -6 -5 -6 1.7 6.3
 -6 5 -6 1.3 6.3
 -6 5 -6 0.6 6.7
 -6 -6 6 7.9 5.8
 -6 -6 6 -7.3 3.3
 -5 -6 6 0.2 5
 -5 -6 6 3.2 3
 -5 6 6 0.7 3
 -5 6 6 -1.7 5.7
 -4 -6 6 43.1 5
 -4 6 6 42.9 6.4
 -4 6 6 40.6 6.9
 -4 6 6 28.3 8.2
 -3 -6 6 206.18 11
 -3 -6 6 200.98 10.6
 -3 6 6 189.58 13.1
 -3 6 6 194.88 11
 -3 6 6 210.68 10.9
 -3 6 6 197.18 17.8
 -2 -6 6 302.07 15.3
 2 -6 -6 318.87 11.9
 2 -6 -6 317.77 13.2
 -2 -6 6 323.27 14.9
 -2 6 6 306.17 14.3
 -2 6 6 316.67 12.1
 -2 6 6 311.37 20.9
 -2 6 6 330.47 17
 -1 -6 6 49.1 7.4
 1 -6 -6 44.6 5.8
 1 -6 -6 49.6 6.1
 -1 -6 6 54.49 7.1
 1 -6 -6 38.9 6.5
 -1 6 6 50.89 5.5
 -1 6 6 56.79 8.4
 1 6 -6 51.89 6.1
 1 6 -6 48.3 6.4
 -1 6 6 50.29 9.7
 -1 6 6 40 6.1
 0 -6 -6 287.57 16.2
 0 -6 -6 289.47 11.5
 0 -6 -6 286.67 14.5
 0 -6 6 297.47 16.7
 0 6 -6 274.47 14.4
 0 6 6 284.27 15.2
 0 6 -6 283.07 15.2
 0 6 6 281.67 17.2
 0 6 6 297.67 14
 0 6 6 299.97 18
 -1 -6 -6 30.3 5.3
 -1 -6 -6 44.7 7.1
 1 -6 6 37.2 8
 1 -6 6 29.3 10.5
 1 6 6 18.4 6
 1 6 6 28.6 7.9
 -1 6 -6 30.7 6.3
 -1 6 -6 26.7 9.9
 -1 6 -6 27.3 6
 1 6 6 24.6 5.4
 1 6 6 28.9 6.5
 2 -6 6 35.2 7.5
 2 -6 6 44.4 9.3
 2 -6 6 31.6 6.3
 -2 -6 -6 47.9 9
 -2 -6 -6 36.5 6.7
 -2 -6 -6 39.7 7.2
 2 6 6 29.2 6.2
 2 6 6 48.6 6.3
 -2 6 -6 39.5 7.5
 -2 6 -6 38.8 8.2
 2 6 6 34.1 7.7
 -2 6 -6 40.5 8.1
 2 6 6 45.5 7.6
 3 -6 6 290.67 16.5
 -3 -6 -6 261.17 18
 3 -6 6 281.37 18.7
 -3 -6 -6 267.57 19.1
 3 -6 6 285.97 19.3
 -3 -6 -6 267.97 17.1
 -3 6 -6 289.07 21.5
 3 6 6 263.27 20.3
 3 6 6 265.67 16.6
 -3 6 -6 287.07 18.7
 -3 6 -6 272.07 18.8
 3 6 6 267.37 17.5
 -4 -6 -6 187.48 18.7
 4 -6 6 167.98 13.6
 4 -6 6 194.28 17.5
 4 -6 6 204.88 16
 -4 -6 -6 167.18 14.7
 -4 -6 -6 178.58 16.5
 -4 6 -6 191.38 19.2
 4 6 6 184.68 14.1
 -4 6 -6 181.38 17.7
 4 6 6 175.28 14.1
 -4 6 -6 186.78 25.3
 5 -6 6 51.89 8.1
 -5 -6 -6 40.4 9.6
 5 -6 6 72.29 11.4
 -5 -6 -6 68.59 14.6
 -5 -6 -6 60.39 10.6
 5 -6 6 45.3 9
 -5 6 -6 47.7 9.9
 -5 6 -6 48.9 9.9
 -5 6 -6 54.59 14.3
 -6 -7 6 4.5 6.1
 -6 -7 6 0.4 3.6
 -6 7 6 -0.7 5.4
 -5 -7 6 2.8 3
 -5 -7 6 -5.5 4.2
 -5 7 6 -5.6 3.2
 -5 7 6 2.6 5.9
 -5 7 6 0.6 3.4
 -4 -7 6 4.7 2.4
 -4 7 6 -2.6 3.4
 -4 7 6 6.8 6.6
 -4 7 6 5.4 2.9
 -4 7 6 4.4 3.4
 -3 -7 6 169.88 13
 3 -7 -6 155.18 16.3
 -3 7 6 169.28 17.4
 -3 7 6 168.68 10.8
 -3 7 6 174.28 10.4
 -3 7 6 183.38 13.2
 2 -7 -6 63.59 11.6
 -2 -7 6 61.49 7.8
 2 -7 -6 61.19 6.1
 2 -7 -6 64.09 6.9
 -2 7 6 67.59 9.3
 -2 7 6 66.89 6.5
 -2 7 6 69.39 10.9
 -2 7 6 66.69 7.6
 1 -7 -6 61.39 9.6
 -1 -7 6 64.79 8.1
 1 -7 -6 52.19 7.4
 1 -7 -6 62.39 6.8
 1 -7 -6 54.49 5.6
 1 7 -6 58.69 6.7
 1 7 -6 61.49 9.2
 -1 7 6 58.29 7.6
 -1 7 6 57.39 9.2
 -1 7 6 42.5 8.6
 -1 7 6 69.79 6.7
 0 -7 6 4.2 3.9
 0 -7 -6 0.9 1.9
 0 -7 -6 6.3 3.6
 0 -7 -6 3.3 3.9
 0 -7 6 1.6 3.5
 0 7 -6 4.6 3.4
 0 7 6 0.8 2.1
 0 7 6 5.6 4
 0 7 -6 6.8 3.4
 0 7 6 7.2 3.6
 0 7 6 4.2 4.4
 -1 -7 -6 31.8 5.4
 -1 -7 -6 34.6 7.1
 1 -7 6 28.9 6.3
 1 -7 6 33.1 6.7
 -1 -7 -6 20.9 5.8
 1 -7 6 32.2 7.2
 -1 7 -6 32.6 6.7
 1 7 6 16.2 4.5
 1 7 6 30 6.1
 1 7 6 34.7 8.1
 1 7 6 25.3 5.7
 -1 7 -6 20.6 5.6
 2 -7 6 167.18 14.3
 -2 -7 -6 154.68 12.6
 2 -7 6 124.19 12.9
 -2 -7 -6 128.69 13.6
 2 -7 6 155.38 13
 -2 -7 -6 171.18 12.6
 2 7 6 144.09 13.9
 -2 7 -6 168.38 14
 2 7 6 157.18 10.3
 2 7 6 162.58 14.1
 -2 7 -6 155.48 14.3
 2 7 6 146.29 12.3
 3 -7 6 97.69 13.6
 3 -7 6 97.59 11.4
 -3 -7 -6 97.19 13.4
 -3 -7 -6 110.89 12
 -3 -7 -6 105.39 11
 3 -7 6 114.89 13.1
 -3 7 -6 108.39 12.9
 3 7 6 99.39 11.2
 3 7 6 95.39 13.4
 -3 7 -6 98.09 11.9
 -3 7 -6 103.99 14
 3 7 6 93.69 11.9
 4 -7 6 15.9 6.4
 4 -7 6 6.1 8
 -4 -7 -6 9.8 5.6
 -4 -7 -6 9.7 7.3
 -4 -7 -6 11.4 6
 4 -7 6 9.9 5.4
 -4 7 -6 7.6 6.2
 -4 7 -6 7.5 6.4
 -4 7 -6 14.8 7
 4 7 6 20.6 6
 4 7 6 7.1 5.1
 5 -7 6 3.3 7.4
 5 -7 6 -8.4 4.5
 -5 -7 -6 21.7 10.5
 -5 -7 -6 1.3 5.1
 -5 -7 -6 5.4 4.6
 -5 7 -6 6.4 6.7
 -5 7 -6 19.1 6.4
 -6 -8 6 18.7 4.8
 -6 -8 6 18.1 8.5
 -6 8 6 29.5 11
 -6 8 6 19.3 5.5
 -5 -8 6 12.4 6.8
 -5 -8 6 14.3 3.7
 -5 8 6 9.6 4.6
 -5 8 6 8.8 5
 4 -8 -6 11.5 5.7
 -4 -8 6 9.1 2.4
 -4 8 6 13 6
 -4 8 6 8.3 3.3
 -4 8 6 11.6 4.1
 -3 -8 6 147.99 10.3
 -3 -8 6 141.69 10.9
 3 -8 -6 184.78 17.8
 -3 8 6 161.08 11.2
 -3 8 6 172.78 13
 -3 8 6 156.58 16.8
 -3 8 6 170.78 13.6
 2 -8 -6 4.9 3.1
 2 -8 -6 -1.2 4.1
 -2 -8 6 2.5 3.5
 -2 -8 6 1.9 2.8
 2 -8 -6 0.6 2.7
 -2 8 6 3.1 4.4
 -2 8 6 2.5 2.5
 -2 8 6 4.2 4.3
 -2 8 6 3.8 3.3
 -1 -8 6 141.99 12
 1 -8 -6 152.58 11.8
 1 -8 -6 146.19 17
 -1 -8 6 158.38 12
 1 -8 -6 154.88 9.3
 1 -8 -6 147.69 10.1
 -1 8 6 144.99 11.2
 -1 8 6 147.89 9.5
 -1 8 6 176.78 15.8
 1 8 -6 157.88 10
 1 8 -6 153.58 5.4
 1 8 -6 153.58 10.5
 -1 8 6 156.58 13.2
 0 -8 -6 81.89 7
 0 -8 6 64.09 9.5
 0 -8 -6 66.39 8.2
 0 -8 6 39.7 11.9
 0 -8 -6 71.99 9.8
 0 -8 -6 58.09 9.7
 0 8 6 61.29 7.3
 0 8 -6 68.79 8.6
 0 8 -6 61.09 8
 0 8 6 65.79 9.9
 0 8 6 67.69 9.9
 0 8 6 71.69 10.2
 1 -8 6 106.99 11.3
 -1 -8 -6 97.89 11.4
 -1 -8 -6 105.79 10.1
 -1 -8 -6 123.29 9.1
 1 -8 6 111.89 12.3
 1 8 6 90.69 10.1
 1 8 6 103.39 11.7
 1 8 6 96.99 12.2
 1 8 6 94.69 10.1
 -1 8 -6 107.49 11.2
 -1 8 -6 115.39 12.2
 2 -8 6 12.9 5.9
 -2 -8 -6 16.1 5.8
 -2 -8 -6 13.7 4.6
 -2 -8 -6 24.2 7.6
 2 -8 6 21.6 6.5
 2 -8 6 24.7 7.4
 2 8 6 21.1 5
 -2 8 -6 13.7 6.4
 2 8 6 20.4 6.6
 -2 8 -6 26.2 6.6
 2 8 6 19.7 5.6
 2 8 6 10.1 5.4
 3 -8 6 112.49 14.5
 3 -8 6 103.39 11.4
 -3 -8 -6 111.19 11.8
 -3 -8 -6 117.19 14.3
 -3 -8 -6 104.29 11.4
 3 -8 6 126.39 13.4
 3 8 6 111.79 14.1
 -3 8 -6 95.09 12.2
 -3 8 -6 91.89 12.7
 3 8 6 106.59 12.2
 3 8 6 113.19 11.6
 -3 8 -6 107.99 14
 4 -8 6 26.9 7.7
 -4 -8 -6 15.2 5.6
 -4 -8 -6 14.4 8.4
 4 -8 6 24.5 8.4
 4 -8 6 12.7 6.2
 -4 8 -6 16.6 5.7
 -4 8 -6 14.2 8.6
 4 8 6 30.6 7.1
 4 8 6 20.9 6.3
 -4 8 -6 32 16.9
 5 -8 6 5.5 7.2
 -5 -8 -6 20.1 10.4
 5 -8 6 -2.2 5.3
 -5 -8 -6 2.3 5.6
 -5 -8 -6 11 6.7
 5 -8 6 7.8 5.7
 -5 8 -6 -5.1 5.5
 -5 8 -6 7.6 6.5
 -6 -9 6 -3.1 3.4
 -6 -9 6 -11.7 5.5
 -6 9 6 8.4 7.5
 -6 9 6 5.2 5.4
 -6 9 6 -8.6 4.6
 -5 -9 6 1 2.9
 -5 9 6 8.5 5.7
 -5 9 6 3.3 3.6
 -5 9 6 11.5 5.3
 4 -9 -6 141.99 17.9
 -4 -9 6 161.98 8.1
 -4 -9 6 178.98 12.1
 -4 9 6 147.09 16.8
 -4 9 6 165.28 11.7
 -4 9 6 153.18 11.2
 -4 9 6 157.68 13.7
 -3 -9 6 2.4 1.6
 -3 -9 6 5.2 3.2
 3 -9 -6 -1.1 4.9
 -3 -9 6 5.6 4
 -3 9 6 3.6 4.8
 -3 9 6 2.2 3.6
 -3 9 6 1 2.4
 -3 9 6 0.6 5.1
 2 -9 -6 4.3 3.4
 2 -9 -6 6.1 5.2
 2 -9 -6 13.6 3.6
 -2 -9 6 4.9 3.8
 -2 -9 6 5.1 3.6
 -2 9 6 3.9 4.7
 -2 9 6 6.8 5.7
 -2 9 6 0.9 3.9
 -2 9 6 4.8 2.6
 1 -9 -6 353.96 18.1
 -1 -9 6 360.06 18.6
 1 -9 -6 316.77 15.1
 -1 -9 6 324.47 17.3
 1 -9 -6 342.57 21.3
 1 -9 -6 329.57 14.1
 1 9 -6 331.17 14.8
 -1 9 6 343.87 19.6
 -1 9 6 320.07 14.4
 -1 9 6 345.67 21.9
 1 9 -6 334.57 9.3
 1 9 -6 345.07 16.1
 -1 9 6 333.67 16.9
 0 -9 -6 2.8 4.2
 0 -9 -6 4.9 3.3
 0 -9 6 3.8 3.4
 0 -9 -6 6.7 4.7
 0 -9 6 2.6 3.8
 0 -9 -6 5 2.5
 0 -9 6 5 3.8
 0 9 6 5.5 3.8
 0 9 6 2.5 3.1
 0 9 -6 6.1 4.3
 0 9 6 3.3 3.8
 0 9 6 3 4.1
 0 9 -6 7.7 4
 -1 -9 -6 39.9 6.1
 1 -9 6 38.2 8.1
 1 -9 6 36.2 6.9
 -1 -9 -6 39.6 8.3
 1 -9 6 35.3 8
 -1 -9 -6 32.2 6.5
 1 9 6 38.1 6.5
 -1 9 -6 27 6.7
 1 9 6 38.5 7.2
 -1 9 -6 27.5 6.5
 1 9 6 26.9 6.6
 1 9 6 27.4 6.6
 2 -9 6 30.3 6.9
 2 -9 6 33.5 8.7
 -2 -9 -6 34 7.4
 2 -9 6 38.8 8
 -2 -9 -6 34.6 8
 -2 -9 -6 24.5 4.9
 2 9 6 30.6 7
 2 9 6 26.6 7
 2 9 6 38 6.5
 -2 9 -6 30.6 7
 2 9 6 36.1 7.9
 -2 9 -6 20 6.5
 3 -9 6 38.1 9.4
 -3 -9 -6 41.3 8.5
 3 -9 6 34.1 8.5
 -3 -9 -6 36.5 7.5
 -3 -9 -6 28.9 6.3
 3 -9 6 40.1 9
 3 9 6 57.19 8.9
 3 9 6 26.3 6.5
 -3 9 -6 35.3 8.5
 -3 9 -6 29 7.3
 3 9 6 52.29 9.1
 -4 -9 -6 5.2 5.3
 -4 -9 -6 0.8 4.2
 4 -9 6 6.1 5.4
 4 -9 6 -3 5.1
 4 -9 6 4.3 5.2
 -4 -9 -6 3.5 12.5
 -4 9 -6 15.1 7.7
 -4 9 -6 5.9 4.8
 4 9 6 5.1 4.6
 4 9 6 -6 3.7
 -4 9 -6 4 5.4
 5 -9 6 6.8 5.6
 5 -9 6 -8 5
 5 -9 6 14.7 9.3
 -5 -9 -6 14 6.3
 -5 -9 -6 -2.5 6
 -5 9 -6 2.8 6.5
 -5 9 -6 9 7.1
 -6 -10 6 -6.7 6.7
 -6 -10 6 -2.1 3.4
 -6 10 6 -7.6 6.6
 -6 10 6 -5.3 5.7
 -5 -10 6 1.8 2.3
 -5 10 6 1.4 4
 -5 10 6 9.3 5.3
 -5 10 6 0.7 5.3
 -5 10 6 6.7 4.3
 -4 -10 6 146.79 10.4
 -4 -10 6 157.18 12.8
 -4 -10 6 144.99 11.3
 -4 10 6 134.89 13.6
 -4 10 6 155.88 25.7
 -4 10 6 155.98 11.8
 -4 10 6 157.88 12
 -3 -10 6 -2.3 4.2
 -3 -10 6 1.1 1.5
 -3 -10 6 1.6 3.2
 3 -10 -6 -6.6 4.1
 -3 10 6 -3.1 4.1
 -3 10 6 -2.6 3.6
 -3 10 6 2.6 3.7
 -3 10 6 2.3 2.7
 3 10 -6 2.1 2.3
 -2 -10 6 22.6 5.2
 2 -10 -6 23.9 5.2
 -2 -10 6 22 6.6
 2 -10 -6 32.8 6
 2 -10 -6 32.7 9
 -2 10 6 27.2 6.7
 -2 10 6 20.5 4.1
 2 10 -6 26.6 3.8
 -2 10 6 18.9 8
 -2 10 6 33.4 6.8
 1 -10 -6 245.88 18.8
 -1 -10 6 229.58 16.8
 1 -10 -6 230.48 18.8
 -1 -10 6 254.67 15.6
 1 -10 -6 227.28 13.3
 1 -10 -6 246.58 12.7
 1 10 -6 240.68 13.9
 1 10 -6 224.38 12.6
 1 10 -6 254.37 8.5
 -1 10 6 240.08 15.1
 -1 10 6 186.98 15.9
 -1 10 6 261.57 18
 -1 10 6 271.47 19.9
 0 -10 -6 1.7 3.3
 0 -10 -6 -0.2 1.7
 0 -10 6 7.4 4.2
 0 -10 6 -3.6 3.6
 0 -10 6 8.6 5.2
 0 -10 -6 -3.4 3.9
 0 -10 -6 2.7 4.2
 0 10 6 0.6 2.3
 0 10 -6 -3.1 3.1
 0 10 6 3.4 3.6
 0 10 6 5.2 4.9
 0 10 -6 -0.7 3.2
 0 10 6 4.1 3.8
 0 10 -6 1.5 1.7
 1 -10 6 9.7 5.5
 1 -10 6 10 4.6
 -1 -10 -6 9.4 4
 1 -10 6 12.2 5.2
 -1 -10 -6 7.6 4.5
 -1 -10 -6 11.4 5
 -1 -10 -6 7.5 3.1
 1 10 6 8.1 4.3
 1 10 6 3.7 3
 -1 10 -6 5 4.1
 -1 10 -6 14.3 5.4
 1 10 6 6.9 4.6
 1 10 6 6 4.8
 2 -10 6 519.25 25.9
 2 -10 6 509.15 26.1
 -2 -10 -6 514.55 26.6
 2 -10 6 501.85 26.2
 -2 -10 -6 515.85 21.9
 -2 -10 -6 524.95 23.8
 2 10 6 534.25 27
 -2 10 -6 514.45 24.7
 2 10 6 516.45 23.5
 2 10 6 535.45 26
 -2 10 -6 519.35 26.6
 -3 -10 -6 5.3 4.5
 3 -10 6 -5.3 3.3
 3 -10 6 -0.9 3.9
 -3 -10 -6 5.3 5.6
 3 -10 6 6.1 4
 -3 -10 -6 -4.8 3.3
 -3 10 -6 5.2 5
 3 10 6 -1.7 4.2
 3 10 6 3.8 3.7
 -3 10 -6 -7.3 4.1
 3 10 6 5.3 5.3
 4 -10 6 34.1 8.7
 -4 -10 -6 20.2 7
 -4 -10 -6 42.1 10.8
 4 -10 6 29.1 7.8
 4 -10 6 16.4 7.7
 -4 -10 -6 10.5 5.2
 4 10 6 40.9 7.7
 4 10 6 16.4 5.9
 -4 10 -6 34.7 11.1
 -4 10 -6 27.1 7.7
 -4 10 -6 32 7.9
 4 10 6 20.9 9.5
 5 -10 6 32 10.2
 5 -10 6 43.8 9.4
 5 -10 6 29.1 8.5
 -5 -10 -6 35.8 8.5
 -5 -10 -6 25.5 8.1
 -5 10 -6 23.6 10.3
 -5 10 -6 29.1 8.8
 -6 -11 6 -0.9 3.2
 -6 -11 6 -7.4 6.3
 -6 11 6 13.9 6
 -6 11 6 -8.4 6.6
 -6 11 6 8.6 6.1
 5 -11 -6 -7 5.1
 -5 -11 6 -4.6 2.4
 -5 11 6 7.9 4.6
 -5 11 6 -4.8 6.2
 -5 11 6 8.5 4.2
 -5 11 6 -1.1 4.3
 -4 -11 6 78.09 11.4
 -4 -11 6 77.49 8.3
 -4 -11 6 59.89 5.7
 -4 11 6 56.99 8.2
 -4 11 6 82.29 9.6
 -4 11 6 77.09 12.9
 -4 11 6 68.39 10.6
 -3 -11 6 29.5 7.6
 -3 -11 6 37.4 4.4
 3 -11 -6 29.5 8.7
 -3 -11 6 24.4 5.5
 -3 11 6 27.7 5.6
 -3 11 6 26.6 8.4
 3 11 -6 23.6 4.5
 -3 11 6 32.4 6.7
 -3 11 6 39.1 8.5
 2 -11 -6 38.8 6.6
 -2 -11 6 38.1 6.9
 2 -11 -6 31.1 6
 -2 -11 6 37.1 7.3
 2 -11 -6 47.1 10.9
 -2 11 6 23.8 5.1
 -2 11 6 26 6.4
 -2 11 6 15.2 6.2
 2 11 -6 35.5 4.4
 -2 11 6 29.3 6.9
 -1 -11 6 39.1 8.2
 -1 -11 6 41.9 8.2
 -1 -11 6 47.1 8.2
 1 -11 -6 37 7.5
 1 -11 -6 47.2 9.2
 1 -11 -6 60.19 7.6
 1 -11 -6 52.19 6.9
 -1 11 6 48.9 10.6
 1 11 -6 50.79 7.1
 -1 11 6 53.29 7.4
 -1 11 6 62.59 9
 1 11 -6 52.79 4.5
 -1 11 6 38 8.1
 1 11 -6 58.89 8.1
 0 -11 6 17.7 6.5
 0 -11 6 16.6 6
 0 -11 -6 10.8 3.3
 0 -11 6 4.5 4.3
 0 -11 -6 11.3 4.1
 0 -11 -6 17.6 5.1
 0 -11 -6 13.4 6.4
 0 11 6 23.6 7.6
 0 11 6 16.3 6.1
 0 11 6 10.5 3.7
 0 11 -6 19 5.4
 0 11 -6 13.9 3
 0 11 6 17 5.4
 0 11 -6 19.9 6.4
 1 -11 6 119.29 13
 1 -11 6 122.49 13.1
 -1 -11 -6 120.09 11.5
 1 -11 6 96.19 13.1
 -1 -11 -6 121.59 9.9
 -1 -11 -6 120.69 11.8
 -1 -11 -6 122.59 13.6
 1 11 6 114.89 11.5
 -1 11 -6 103.39 11.4
 1 11 6 119.79 13.2
 1 11 6 121.39 11.8
 -1 11 -6 127.09 13.4
 1 11 6 121.69 11.5
 -2 -11 -6 553.44 22.8
 2 -11 6 542.85 27.3
 2 -11 6 547.45 27
 -2 -11 -6 549.95 24.9
 -2 -11 -6 565.14 28.4
 2 -11 6 551.44 27.3
 -2 11 -6 521.05 27.4
 2 11 6 575.34 25
 2 11 6 588.04 22.1
 2 11 6 569.64 28
 2 11 6 594.54 27.6
 -2 11 -6 496.05 25.8
 -3 -11 -6 -3.9 3
 3 -11 6 2 4.1
 -3 -11 -6 -10.8 5.2
 3 -11 6 -8.2 4.3
 -3 -11 -6 -4.1 4.3
 3 -11 6 -6.2 3.9
 3 11 6 2.8 4.2
 3 11 6 -3.3 3.8
 -3 11 -6 -2.5 4.6
 -3 11 -6 7.3 4.9
 3 11 6 -0.6 2.2
 4 -11 6 18.6 6.5
 -4 -11 -6 11.3 5.2
 -4 -11 -6 32.3 11.1
 -4 -11 -6 1.7 4.2
 4 11 6 -0.7 4.3
 4 11 6 13.5 6
 -4 11 -6 11.1 6.4
 5 -11 6 95.09 12.9
 -5 -11 -6 115.99 15.5
 5 -11 6 99.59 15.9
 -5 -11 -6 98.19 14.8
 5 -11 6 108.79 15.8
 -5 11 -6 109.59 15.4
 -5 11 -6 110.59 17.1
 -6 -12 6 12.7 6.4
 -6 -12 6 2.8 9.4
 -6 12 6 -1.2 6.5
 -6 12 6 6.4 7.8
 -5 -12 6 -1.1 3.7
 -5 12 6 6.5 8.1
 -5 12 6 -1 4
 -5 12 6 -10 4.3
 -5 12 6 8.8 4.7
 -4 -12 6 28.6 4.2
 4 -12 -6 9 8.4
 -4 -12 6 33.4 9
 -4 -12 6 21.4 5.2
 -4 12 6 25.7 9.1
 -4 12 6 21.6 6.1
 -4 12 6 18.4 5.2
 3 -12 -6 29.8 5.7
 3 -12 -6 29.7 5.9
 -3 -12 6 24.7 5.6
 -3 -12 6 28.5 4.4
 -3 -12 6 39.7 7.9
 3 12 -6 26 4.8
 -3 12 6 24.5 6.1
 -3 12 6 25.2 6.5
 -3 12 6 15.8 4.2
 -3 12 6 14.6 7.3
 2 -12 -6 84.09 13.5
 -2 -12 6 100.39 10.6
 -2 -12 6 95.39 12.3
 2 -12 -6 81.99 8.7
 2 12 -6 95.19 7.2
 -2 12 6 93.59 10.8
 -2 12 6 105.99 12.1
 -2 12 6 97.39 14
 -2 12 6 89.49 8.9
 2 12 -6 101.69 7.1
 1 -12 -6 108.79 14.5
 1 -12 -6 122.59 12.5
 -1 -12 6 119.29 12.2
 1 -12 -6 121.39 10
 1 -12 -6 124.19 10.8
 -1 -12 6 120.29 13.7
 -1 -12 6 121.69 13.1
 1 12 -6 107.09 9.7
 -1 12 6 136.49 14.2
 -1 12 6 112.29 10
 1 12 -6 117.19 6.7
 -1 12 6 107.99 11.5
 1 12 -6 134.39 12
 -1 12 6 123.39 14.2
 0 -12 -6 37.8 8.8
 0 -12 -6 38.4 6
 0 -12 6 38.5 9.4
 0 -12 -6 22.9 7.4
 0 -12 -6 39.3 7
 0 -12 6 47 10.7
 0 -12 6 34.9 7.8
 0 12 -6 49 5.3
 0 12 6 20.6 6.3
 0 12 -6 36 8.1
 0 12 6 57.69 10.1
 0 12 6 35.6 6.9
 0 12 6 35.6 6.9
 0 12 -6 37.4 6.9
 -1 -12 -6 -4.4 2.8
 -1 -12 -6 -3.9 4.8
 1 -12 6 -5.5 2.9
 -1 -12 -6 1.7 2.9
 1 -12 6 1.4 4.5
 1 -12 6 -3.7 5.1
 -1 -12 -6 6.8 3.7
 1 12 6 0.1 3.6
 1 12 6 -3.8 3.2
 -1 12 -6 -1.3 4.2
 1 12 6 -3.1 3.5
 -1 12 -6 -3.7 3.4
 1 12 6 2.8 4.4
 -2 -12 -6 366.46 20.7
 2 -12 6 384.66 22.6
 -2 -12 -6 351.66 23.2
 -2 -12 -6 375.56 18.7
 2 -12 6 352.26 22.6
 -2 -12 -6 380.66 19.7
 2 -12 6 363.56 22.3
 2 12 6 368.46 18.1
 2 12 6 368.46 22.9
 -2 12 -6 363.26 23.4
 2 12 6 399.56 21
 2 12 6 359.66 22.2
 -3 -12 -6 1.6 3
 3 -12 6 2.7 3.9
 3 -12 6 -3.5 4.6
 -3 -12 -6 -1.2 3.6
 3 -12 6 4.9 4.5
 -3 -12 -6 -13.6 6.2
 3 12 6 -1.1 4.4
 3 12 6 -1.5 2.2
 -3 12 -6 -0.3 5.4
 3 12 6 -5.2 3.9
 -3 12 -6 0.3 6.4
 -4 -12 -6 13.4 9.9
 -4 -12 -6 2 4.7
 4 -12 6 0.9 8.1
 4 -12 6 -2.2 5.8
 -4 -12 -6 2.2 5
 4 -12 6 -0.7 5.4
 4 12 6 -5.9 4.7
 4 12 6 -4.7 4.1
 -4 12 -6 6.4 5.5
 5 -12 6 137.99 15.2
 -5 -12 -6 158.18 16.8
 -5 -12 -6 140.49 18.6
 5 -12 6 143.19 20.6
 -5 12 -6 162.78 18.3
 -5 12 -6 118.29 18.5
 -5 -13 6 15.2 3.5
 -5 -13 6 6.9 5
 -5 -13 6 37.5 10.2
 -5 -13 6 8.8 7.9
 -5 13 6 12.4 8.8
 -5 13 6 5.5 5.8
 -5 13 6 11.9 4.5
 -4 -13 6 7.1 5.9
 4 -13 -6 0.7 6.8
 -4 -13 6 1.5 3.4
 -4 -13 6 -1.5 5.5
 -4 -13 6 3.5 2.3
 4 13 -6 4.1 3.5
 -4 13 6 -3.6 3.3
 -4 13 6 0.4 5.6
 -4 13 6 -3.2 4.3
 -4 13 6 -7.2 4.7
 -3 -13 6 3.5 3.5
 3 -13 -6 1.2 3.3
 -3 -13 6 4.8 5.8
 3 -13 -6 3 4.1
 -3 -13 6 4.2 5.9
 3 13 -6 4.3 2.9
 -3 13 6 -1.3 4.5
 -3 13 6 -0.2 4.3
 -3 13 6 -1 5.8
 -3 13 6 3.6 2.9
 -2 -13 6 8.5 4.3
 2 -13 -6 -2.4 2.8
 2 -13 -6 0.5 5.1
 -2 -13 6 -3.6 5.4
 -2 -13 6 -4.7 3.7
 2 -13 -6 -6.9 3.7
 -2 13 6 -2.2 2.6
 -2 13 6 -0.1 4
 2 13 -6 -0.1 1.9
 2 13 -6 1.3 2.4
 -2 13 6 7.5 4.1
 2 13 -6 3.2 3.1
 -2 13 6 -5.4 4
 -1 -13 6 98.89 13.1
 -1 -13 6 106.89 11.6
 -1 -13 6 122.99 14.4
 1 -13 -6 101.19 14.2
 1 -13 -6 127.89 13.7
 1 -13 -6 109.49 10.6
 1 13 -6 104.99 11.3
 -1 13 6 118.29 14.2
 1 13 -6 113.99 7
 -1 13 6 112.09 11.6
 -1 13 6 111.19 13.8
 1 13 -6 121.89 12.1
 -1 13 6 101.09 10
 0 -13 -6 1.7 5.4
 0 -13 6 -2.3 3.6
 0 -13 6 -1.7 4.3
 0 -13 -6 1.2 4.3
 0 -13 6 5.1 4.2
 0 -13 -6 -0.4 2.2
 0 -13 -6 -0.5 3.2
 0 13 -6 2.2 4.2
 0 13 6 -2.7 3.5
 0 13 6 -0.3 3.2
 0 13 -6 1.6 1.8
 0 13 6 -1.4 3.6
 0 13 -6 -4.1 3.3
 0 13 6 -3.7 4.1
 -1 -13 -6 -1 4.9
 -1 -13 -6 0.1 3.4
 -1 -13 -6 -4.2 4
 -1 -13 -6 1.8 2.9
 1 -13 6 -4.9 4.8
 1 -13 6 -2.3 2.2
 1 -13 6 2.8 4.4
 1 13 6 -6.1 2.8
 1 13 6 4 3.8
 1 13 6 3.9 4.4
 -1 13 -6 -1 3.3
 -1 13 -6 2.2 4
 2 -13 6 369.76 23.2
 -2 -13 -6 368.96 19.5
 -2 -13 -6 374.86 21.3
 -2 -13 -6 327.77 19.1
 2 -13 6 345.57 22.1
 2 -13 6 365.86 22.8
 -2 -13 -6 370.36 24.1
 -2 13 -6 375.06 28.1
 2 13 6 385.16 20.8
 2 13 6 366.56 18.6
 2 13 6 325.17 22.1
 2 13 6 358.46 22.7
 3 -13 6 3.8 4.9
 -3 -13 -6 -3 3.9
 -3 -13 -6 -1.6 3.3
 -3 -13 -6 -11.8 6.8
 -3 13 -6 -1.9 5.1
 3 13 6 0.4 2.6
 3 13 6 9.3 5.8
 3 13 6 -2.2 4.2
 -3 13 -6 -8.5 6.3
 -4 -13 -6 38.2 8.9
 -4 -13 -6 57.29 10.2
 4 -13 6 54.69 11.8
 4 13 6 51.09 8.2
 4 13 6 54.69 9.8
 -4 13 -6 55.29 11.6
 -5 -13 -6 -5.6 5.5
 5 -13 6 -4.5 6.2
 5 -13 6 6.5 8.3
 -5 -13 -6 2.5 6.1
 -5 13 -6 13.7 8
 -5 13 -6 12.8 7.1
 -5 -14 6 29.4 8.6
 -5 -14 6 -17 9.4
 -5 -14 6 -4.4 4.1
 -5 -14 6 -1.7 2.9
 -5 14 6 5.7 5.4
 -5 14 6 -5.2 9.6
 -5 14 6 15 6.7
 4 -14 -6 68.09 14.5
 -4 -14 6 84.89 6.9
 -4 -14 6 92.99 15.1
 -4 -14 6 68.09 9.7
 -4 14 6 35.7 15.1
 4 14 -6 56.49 8.7
 -4 14 6 64.79 13.9
 -4 14 6 81.79 11.5
 -4 14 6 56.39 8.7
 -3 -14 6 3.9 6
 3 -14 -6 -1.2 3.6
 -3 -14 6 1.6 3.9
 -3 -14 6 6.1 6.1
 3 -14 -6 3.3 3.4
 3 14 -6 2.3 3.5
 -3 14 6 4.2 4.4
 -3 14 6 4.9 5.2
 -3 14 6 0 5.6
 -3 14 6 -2.8 3.6
 2 -14 -6 17.3 5
 -2 -14 6 12.1 4.5
 2 -14 -6 17.4 6.2
 -2 -14 6 19.8 7.7
 2 -14 -6 21.2 5.3
 -2 -14 6 12.4 5.3
 -2 14 6 12.8 4.6
 2 14 -6 20 4.3
 2 14 -6 17.9 3.8
 2 14 -6 22.2 5.1
 -2 14 6 12.9 6.4
 -2 14 6 11.8 5.8
 -2 14 6 19.9 5.7
 1 -14 -6 42 8.1
 1 -14 -6 25.6 6.3
 -1 -14 6 20.9 6.2
 -1 -14 6 31.8 8
 -1 -14 6 27.1 6.7
 1 -14 -6 16.4 7.3
 -1 14 6 29.8 8.3
 -1 14 6 23 5.5
 -1 14 6 29.4 8.1
 1 14 -6 38.2 6.9
 1 14 -6 35.4 5
 1 14 -6 35.8 7.5
 -1 14 6 28.9 6.3
 0 -14 -6 5.9 4
 0 -14 6 12.9 6.5
 0 -14 6 0.9 3.5
 0 -14 -6 3.1 5.3
 0 -14 -6 0.2 4.6
 0 -14 -6 10.7 4
 0 -14 6 5.7 5.6
 0 14 6 6.2 5.2
 0 14 -6 8.4 5.3
 0 14 -6 4.9 2.3
 0 14 6 2.2 4
 0 14 6 7.1 4.8
 0 14 6 3.8 4.8
 0 14 -6 10.5 4.6
 -1 -14 -6 4.6 3.3
 1 -14 6 9.6 5.1
 1 -14 6 3.3 5
 -1 -14 -6 5.9 4.4
 -1 -14 -6 4.4 5.3
 1 14 6 3.5 5.4
 -1 14 -6 7.8 5.7
 1 14 6 9 3.9
 1 14 6 -0.5 3.8
 -1 14 -6 -1.9 4.4
 1 14 6 1.6 3.7
 -2 -14 -6 19.3 8
 -2 -14 -6 28.1 6
 -2 -14 -6 35 7.1
 2 -14 6 22 5.8
 -2 -14 -6 24 6.6
 2 14 6 29.4 8
 2 14 6 15.7 5.5
 -2 14 -6 31.3 8.9
 2 14 6 14.7 5.9
 2 14 6 39 7.7
 3 -14 6 0.8 5.2
 -3 -14 -6 -5.6 7.3
 -3 -14 -6 -3.1 3.2
 -3 -14 -6 1.5 4
 -3 14 -6 -9.3 5.5
 -3 14 -6 0.8 5.3
 3 14 6 0 4.1
 3 14 6 -6.5 4.6
 4 -14 6 2.3 5.7
 -4 -14 -6 -3.7 4.6
 4 -14 6 28.3 8.7
 4 -14 6 0.2 5.3
 -4 -14 -6 1.9 5
 4 14 6 -4.7 4.7
 4 14 6 -3.3 4.9
 -5 -15 6 13.7 8.7
 -5 -15 6 1.5 4.6
 -5 15 6 -5.6 6.4
 -5 15 6 -2.7 6.2
 -5 15 6 5.2 7.5
 -4 -15 6 6.6 2.9
 -4 -15 6 7.1 4.9
 -4 -15 6 1.8 8.5
 -4 -15 6 3.7 8.1
 -4 15 6 4.3 6
 4 15 -6 -2.1 3.9
 -4 15 6 -2 6.1
 -4 15 6 0.4 4.3
 -4 15 6 15.8 6.9
 3 -15 -6 3.4 3.9
 -3 -15 6 7.2 4.3
 3 -15 -6 8.8 5
 -3 -15 6 -0.8 5.6
 -3 -15 6 18.8 7
 3 15 -6 0.4 3.1
 -3 15 6 18.9 6
 -3 15 6 8 3.4
 -3 15 6 -1.8 6
 -2 -15 6 13.7 5
 -2 -15 6 14.2 8
 2 -15 -6 16.4 5
 2 -15 -6 4.9 5.1
 2 -15 -6 11.2 5.8
 -2 -15 6 22.5 7.5
 -2 15 6 7.4 4
 2 15 -6 19.4 5.2
 -2 15 6 8.1 5.9
 2 15 -6 16.4 4.1
 -2 15 6 12.8 5.2
 -2 15 6 19.1 10.7
 2 15 -6 12.8 4.2
 -1 -15 6 -2.3 5.5
 -1 -15 6 -1 4.3
 -1 -15 6 -4.1 3.8
 1 -15 -6 -2.1 4.7
 1 -15 -6 5 4.7
 1 -15 -6 11.3 4.6
 -1 15 6 3.6 3.9
 1 15 -6 4.9 3.9
 1 15 -6 3.2 4
 -1 15 6 -0.4 4.3
 -1 15 6 -0.5 3.5
 1 15 -6 0 2
 0 -15 6 31.2 7.9
 0 -15 -6 25.1 6.6
 0 -15 6 35 8.7
 0 -15 -6 20.6 4.5
 0 -15 -6 40.3 7.6
 0 -15 -6 23.4 6.1
 0 15 6 30.3 7.7
 0 15 -6 39 8.4
 0 15 6 27.8 7.2
 0 15 6 23.9 7.6
 0 15 -6 30 6.5
 0 15 -6 23 5
 1 -15 6 12.4 5.5
 -1 -15 -6 -3.9 6.2
 -1 -15 -6 1 2.6
 -1 -15 -6 3.9 4.8
 1 15 6 -0.1 3.4
 -1 15 -6 9.2 4.2
 1 15 6 2.1 3.6
 -1 15 -6 0.4 4.2
 -1 15 -6 -2.4 2.4
 1 15 6 5.4 3.8
 -2 -15 -6 3.3 4.3
 2 -15 6 3.8 4.7
 -2 -15 -6 2.6 6.6
 2 15 6 3.3 3.5
 2 15 6 0.1 4.2
 -2 15 -6 2.4 4.3
 2 15 6 0.4 3.5
 2 15 6 -7.7 4.5
 -3 -15 -6 1.4 3.9
 -3 -15 -6 9.4 5.6
 -3 -15 -6 5.2 8.4
 3 -15 6 -5.1 4.7
 3 -15 6 20.3 6.8
 3 -15 6 -3.3 4.4
 3 15 6 -7.3 3.8
 -3 15 -6 1 5.2
 3 15 6 2 2.9
 -4 -15 -6 -5.4 4
 4 -15 6 5.6 7.4
 -4 -15 -6 2.6 5.6
 4 -15 6 -2.6 8.4
 4 -15 6 -5.3 5.6
 4 15 6 6.8 5.5
 4 15 6 5.3 5.7
 -4 15 -6 -9.1 5.9
 -5 -16 6 22 12.7
 -5 -16 6 0.4 3.2
 -5 -16 6 -4.6 6.3
 -5 -16 6 15.1 9.9
 -5 16 6 -3.9 6.6
 -4 -16 6 5 5.1
 -4 -16 6 23.3 10
 -4 -16 6 1.7 2.7
 -4 -16 6 -5.6 8.1
 -4 16 6 6.3 6.1
 4 16 -6 1.4 3.5
 -4 16 6 4 6.1
 -4 16 6 -1.2 5.7
 3 -16 -6 -2.9 7.3
 -3 -16 6 -2 4.3
 3 -16 -6 9.7 4.8
 -3 -16 6 -17.6 7.6
 3 -16 -6 1.5 3.7
 -3 16 6 -1.9 5.4
 -3 16 6 -3.3 3.7
 -3 16 6 6.7 6.5
 3 16 -6 3.1 3
 -3 16 6 -3.7 5
 -2 -16 6 36.9 7.9
 2 -16 -6 34.2 8.6
 2 -16 -6 45.7 8.3
 -2 -16 6 56.59 11.9
 2 -16 -6 39.5 14.1
 -2 -16 6 48.4 11.8
 -2 16 6 44.3 10.6
 2 16 -6 54.29 7.4
 -2 16 6 44.8 9.1
 -2 16 6 36 8.7
 2 16 -6 49.5 8
 2 16 -6 38.7 6.2
 -1 -16 6 -1.1 5.2
 1 -16 -6 8.7 6.2
 1 -16 -6 4.8 3.7
 -1 -16 6 -6.4 3.6
 1 -16 -6 3.7 3.9
 -1 -16 6 0.6 6.8
 1 16 -6 8.7 5.1
 -1 16 6 3 5.6
 1 16 -6 11.2 4.7
 -1 16 6 6.8 5
 1 16 -6 2.4 2.4
 -1 16 6 10.1 6.7
 -1 16 6 0.8 3.3
 0 -16 6 46.5 9.8
 0 -16 -6 41.3 9.7
 0 -16 -6 45.1 10.8
 0 -16 -6 38 7.8
 0 -16 6 49.8 15.6
 0 16 6 23.8 6.6
 0 16 -6 37.4 7.1
 0 16 6 37.4 12.3
 0 16 6 35.7 8.8
 0 16 -6 47.7 9.2
 0 16 -6 53.69 6.4
 -1 -16 -6 60.39 11.4
 -1 -16 -6 58.29 8.2
 1 -16 6 43.3 9.3
 -1 -16 -6 58.19 10
 1 16 6 48.8 10.5
 1 16 6 56.59 11.9
 1 16 6 71.79 11.3
 -1 16 -6 53.29 10.5
 -1 16 -6 49.1 7.1
 -2 -16 -6 -3.3 4.9
 2 -16 6 10.1 5.7
 -2 -16 -6 2.3 4.3
 2 -16 6 7.1 4.2
 2 -16 6 12.1 7.2
 -2 -16 -6 3.2 3.9
 -2 -16 -6 -12.5 7.2
 2 16 6 2.8 4.2
 2 16 6 9.4 5.8
 -2 16 -6 5.5 5.5
 2 16 6 8.8 4.9
 -2 16 -6 7.4 6.6
 3 -16 6 26.9 9.3
 3 -16 6 3.1 6.3
 3 -16 6 12.3 7
 -3 -16 -6 14 5.4
 -3 -16 -6 5.3 5.2
 -3 16 -6 11 7.3
 3 16 6 20.3 8.3
 3 16 6 11.6 3.6
 4 -16 6 0 6.2
 -4 -16 -6 7.2 6.1
 -4 -16 -6 -0.4 5
 4 16 6 -1.9 6.1
 -4 16 -6 -9.6 6.6
 4 16 6 -4.6 5.3
 -4 -17 6 56.69 17.2
 -4 -17 6 36.6 8.8
 -4 -17 6 33.5 5.1
 -4 17 6 57.69 12.5
 -4 17 6 26.7 10.1
 3 -17 -6 4.7 4.2
 3 -17 -6 0.1 5.2
 -3 -17 6 2.7 10.3
 -3 17 6 5.9 6.3
 -3 17 6 -8 6
 -3 17 6 13.5 7.3
 -3 17 6 5.5 4
 2 -17 -6 -0.3 4.8
 2 -17 -6 -0.8 3.3
 -2 -17 6 8.8 10.6
 2 -17 -6 8.5 5.6
 -2 -17 6 5.9 8.3
 -2 -17 6 -6 5.7
 -2 17 6 0.6 3.3
 -2 17 6 -0.6 4.8
 -2 17 6 11.7 6.8
 -2 17 6 7.9 6.7
 2 17 -6 -5.6 3.8
 2 17 -6 -5.3 3.2
 2 17 -6 0.6 2.5
 1 -17 -6 -0.4 6.6
 1 -17 -6 3.6 5.9
 -1 -17 6 7.8 8.4
 1 -17 -6 0.3 3.9
 -1 -17 6 -7.8 3.7
 -1 -17 6 -3.1 9
 1 17 -6 2.3 2.7
 -1 17 6 -0.9 4.7
 -1 17 6 2.4 4.9
 -1 17 6 7.8 6.5
 1 17 -6 0.5 3.5
 1 17 -6 0.2 5
 0 -17 6 7.5 8.9
 0 -17 -6 5.5 4.2
 0 -17 -6 6.5 3.7
 0 -17 6 5.4 5.4
 0 -17 -6 -1.4 5.6
 0 17 -6 1.6 2.6
 0 17 6 -9.5 4.7
 0 17 6 3.9 5.9
 0 17 -6 -3.2 4.2
 0 17 6 -1.5 5.1
 0 17 -6 1 3.7
 1 -17 6 2.2 5.3
 1 -17 6 -0.6 5.5
 -1 -17 -6 -2.8 5.8
 -1 -17 -6 -2 2.3
 -1 -17 -6 1.9 3.9
 -1 17 -6 -1.3 4.2
 1 17 6 -7.1 4.6
 1 17 6 1.9 4.9
 -1 17 -6 1.5 2.9
 -1 17 -6 -5.7 5.2
 1 17 6 2.7 6.2
 -2 -17 -6 35.2 7.7
 -2 -17 -6 23.6 7.7
 2 -17 6 21.7 8
 2 -17 6 22.5 9.2
 -2 -17 -6 17.7 5
 -2 -17 -6 29.2 10.6
 2 17 6 23.5 7.9
 -2 17 -6 22.7 8.4
 -2 17 -6 29.3 8.3
 2 17 6 34.8 7.7
 2 17 6 16.9 8
 -3 -17 -6 3.6 4.6
 -3 -17 -6 -0.8 4.6
 -3 -17 -6 3.2 5.6
 3 -17 6 4.6 5.7
 3 17 6 4.2 5.7
 -3 17 -6 17.5 7.5
 3 17 6 4.1 3.9
 -4 -17 -6 12.4 7.7
 4 -17 6 12.6 6.9
 4 17 6 7.3 11.8
 4 17 6 19.3 7.2
 -4 17 -6 11.8 9.6
 -4 -18 6 -1.1 5
 -4 -18 6 -11.2 8.5
 -4 18 6 19.2 7.4
 4 18 -6 0.5 4.4
 -4 18 6 2.8 6.3
 3 -18 -6 16.5 5.9
 -3 -18 6 42.6 13.4
 -3 -18 6 14.8 6.7
 -3 -18 6 6.3 8.2
 3 -18 -6 5.3 6.4
 -3 18 6 8.1 7.2
 3 18 -6 10.1 4.6
 -3 18 6 6.7 6.6
 2 -18 -6 30.2 7.6
 -2 -18 6 22.9 7
 -2 -18 6 51.59 11.7
 2 -18 -6 21.2 6.3
 2 18 -6 36.4 7.3
 -2 18 6 16.1 5.4
 -2 18 6 24.9 9.4
 -2 18 6 26.6 8.5
 -2 18 6 26 7.5
 2 18 -6 14.9 4.2
 2 18 -6 28.4 6.6
 1 -18 -6 -0.3 3.6
 -1 -18 6 -8 3.7
 -1 -18 6 -2.6 6.9
 -1 -18 6 1.1 8.8
 1 18 -6 4.7 5.5
 1 18 -6 5.4 4.1
 -1 18 6 5 5.6
 -1 18 6 -4.3 4.4
 1 18 -6 1 2.8
 0 -18 -6 77.09 13.1
 0 -18 -6 82.39 11.5
 0 -18 6 92.69 15.4
 0 -18 -6 92.79 10.7
 0 -18 6 95.19 14.1
 0 18 6 84.49 18
 0 18 6 115.69 15.6
 0 18 -6 100.39 9.1
 0 18 6 106.09 13.6
 0 18 6 76.29 12
 0 18 -6 97.59 13.5
 -1 -18 -6 14.6 7.8
 -1 -18 -6 8.1 3.4
 1 -18 6 8.7 6.2
 -1 -18 -6 8.9 6
 1 -18 6 8.1 7.9
 1 -18 6 11.4 7
 -1 -18 -6 25.8 6.6
 -1 18 -6 1.8 2.5
 -1 18 -6 2.6 5.8
 -1 18 -6 10 6.1
 1 18 6 -1.7 6.3
 1 18 6 5.8 5.6
 1 18 6 9.6 6.2
 1 18 6 -4.3 5
 2 -18 6 -3.1 4.9
 -2 -18 -6 -3.3 3.1
 -2 -18 -6 -4.7 4.5
 -2 -18 -6 7.2 6.3
 2 18 6 4.4 6.5
 -2 18 -6 2 5.6
 2 18 6 2.4 5.3
 2 18 6 -4.9 3.5
 3 -18 6 17 7.7
 -3 -18 -6 29.8 8.4
 -3 -18 -6 8.8 5.9
 -3 -18 -6 12.1 6.9
 3 18 6 28.8 7.5
 3 18 6 22.1 5.5
 3 18 6 19.9 7.1
 -3 18 -6 11.9 7.8
 -4 -19 6 18.1 6.9
 -4 -19 6 22.2 23.1
 -4 19 6 12.8 9.9
 4 19 -6 3.5 4.9
 -3 -19 6 -18.8 14.6
 3 -19 -6 10.6 5.3
 3 -19 -6 -11.1 5.7
 -3 -19 6 -7.3 4.8
 -3 19 6 12.8 7.7
 -3 19 6 10.1 8.4
 3 19 -6 2.3 4.4
 -2 -19 6 22.6 7
 -2 -19 6 17.5 8.6
 2 -19 -6 14.1 5.9
 -2 -19 6 45.7 14.1
 2 19 -6 1.5 5.2
 -2 19 6 9.1 8.4
 -2 19 6 13.4 7.2
 2 19 -6 13.2 3.9
 -1 -19 6 5.1 11.8
 -1 -19 6 2.6 5.6
 1 -19 -6 -1.5 8.4
 1 -19 -6 0 5.1
 1 -19 -6 -1 4
 -1 -19 6 -1.3 4.6
 -1 19 6 1.5 7
 -1 19 6 -2.5 5.7
 1 19 -6 2.5 5
 -1 19 6 -0.7 5
 1 19 -6 10.8 4.4
 -1 19 6 2.3 6.3
 0 -19 -6 4 12.7
 0 -19 -6 21.6 6
 0 -19 6 16.8 7.4
 0 -19 -6 25.2 6.5
 0 -19 6 21.8 13
 0 -19 -6 22.2 8.1
 0 -19 6 15.2 10.1
 0 19 -6 27.3 6.8
 0 19 -6 27.9 8.7
 0 19 6 13.2 6.9
 0 19 -6 18 4.4
 0 19 6 23.7 5.1
 0 19 6 28.3 8.9
 0 19 6 21.9 7.8
 -1 -19 -6 38.9 8.5
 1 -19 6 16.9 8.2
 -1 -19 -6 38.1 10.7
 -1 -19 -6 29.1 6.3
 -1 19 -6 15.2 4.9
 1 19 6 27 8.6
 1 19 6 24.9 8.4
 -1 19 -6 31.9 9.2
 1 19 6 45.8 7.4
 -2 -19 -6 3.3 6.7
 -2 -19 -6 12 4.7
 2 -19 6 11.8 6.7
 -2 -19 -6 8.7 5.5
 2 19 6 2.4 6.2
 -2 19 -6 0.2 5.8
 2 19 6 8.6 6.3
 -2 19 -6 7.1 4
 2 19 6 22.6 7.4
 3 -19 6 59.99 11.7
 -3 -19 -6 76.39 11.9
 -3 -19 -6 90.79 12.5
 -3 -19 -6 50.59 11.3
 -3 19 -6 57.99 12.7
 3 19 6 43.5 9.3
 3 19 6 65.39 9.8
 3 19 6 64.19 12
 3 -20 -6 -1.9 4.4
 -3 -20 6 -0.5 5.8
 -3 20 6 -6.8 6.6
 -3 20 6 -3.9 6
 3 20 -6 -1.5 4.1
 -2 -20 6 -0.3 5
 2 -20 -6 0.7 4.3
 2 -20 -6 9.6 7.3
 -2 20 6 5.2 6.4
 -2 20 6 12.2 6.5
 2 20 -6 -1.7 3.6
 2 20 -6 0.4 4.8
 2 20 -6 -3.7 4.1
 1 -20 -6 17.1 7.9
 -1 -20 6 8.5 5.6
 1 -20 -6 24.6 7.5
 1 -20 -6 -10.3 13
 -1 20 6 21.2 9
 1 20 -6 18.9 13.1
 -1 20 6 26.2 9.2
 1 20 -6 15 4.7
 1 20 -6 21.4 6.9
 0 -20 -6 0.9 4.1
 0 -20 6 1.4 5.3
 0 -20 -6 -2.6 7.1
 0 -20 -6 3.2 3.2
 0 20 -6 4.2 5.3
 0 20 -6 8.6 6.1
 0 20 6 -3.2 5.6
 0 20 6 -0.8 5.4
 -1 -20 -6 6.5 3.8
 -1 -20 -6 1.6 4.5
 1 -20 6 3.2 6.9
 1 20 6 2 5.5
 1 20 6 -7.2 6
 -1 20 -6 -3 5.7
 2 -20 6 7.3 6.1
 -2 -20 -6 5.4 6.6
 -2 -20 -6 -1 3.6
 -2 -20 -6 3 5.5
 -2 20 -6 0.1 6.6
 2 20 6 -3.4 4.6
 2 20 6 -1.7 5.7
 -3 -20 -6 19.4 7.9
 -3 -20 -6 1.7 10.2
 -3 -20 -6 10.3 7.2
 3 -20 6 18.3 7.8
 -3 20 -6 3 8.6
 3 20 6 7.4 7.5
 3 20 6 4.1 5.5
 3 -21 -6 18.4 9.7
 3 -21 -6 11.9 6.3
 -3 -21 6 6.9 6.1
 -3 21 6 28.5 10.5
 -3 21 6 15 10.4
 3 21 -6 9.4 5.9
 -2 -21 6 20.1 6.6
 2 -21 -6 15.2 6.4
 2 -21 -6 13.8 10
 2 21 -6 5.2 4.8
 -2 21 6 21.7 7.9
 -2 21 6 22.9 9.3
 2 21 -6 19.4 6.9
 -1 -21 6 10.4 6.9
 1 -21 -6 30.5 8.7
 1 21 -6 30.5 8.4
 -1 21 6 3.2 7.5
 -1 21 6 15.9 7.7
 1 21 -6 7.8 4
 0 -21 -6 6.9 7.7
 0 -21 -6 5.2 5.8
 0 -21 6 15.1 8.2
 0 -21 -6 3.4 3
 0 21 6 1.4 6.5
 0 21 6 -2.9 5.2
 0 21 -6 -2.8 2.9
 0 21 -6 -1.7 6.5
 0 21 -6 9.9 6.7
 1 -21 6 14.5 7.8
 -1 -21 -6 14.9 7.6
 -1 -21 -6 4.6 4
 -1 -21 -6 15.5 9.1
 1 21 6 32.9 8.2
 1 21 6 18.7 8
 -1 21 -6 17.6 7
 -1 21 -6 11.3 3.2
 -2 -21 -6 -7.1 5.3
 -2 -21 -6 3.5 3.9
 2 -21 6 -6.8 6.1
 2 21 6 -0.9 6.7
 2 21 6 -14.1 7.6
 -2 21 -6 17.1 8
 -2 -22 6 20.4 6.4
 2 -22 -6 23.9 7.8
 2 22 -6 14.4 5.7
 -2 22 6 28.9 10.6
 2 22 -6 20.4 7
 -2 22 6 3.3 9.2
 2 22 -6 33.8 7.7
 1 -22 -6 13.7 6.3
 -1 -22 6 5.9 6.8
 1 22 -6 10.1 7.2
 -1 22 6 9 9.8
 1 22 -6 10.8 5
 -1 22 6 14.4 8.4
 1 22 -6 25.4 7.3
 0 -22 -6 4.7 6.2
 0 -22 6 16.3 8.5
 0 22 6 17 8.2
 0 22 6 6.2 7.2
 0 22 -6 8.2 7.7
 -1 -22 -6 3.4 5.8
 -1 -22 -6 1.6 3.2
 1 -22 6 -6.1 6.4
 -1 22 -6 -0.7 7.9
 -1 22 -6 -3.5 3.6
 1 22 6 7.4 6.7
 -2 -22 -6 -2.2 6.6
 -2 -22 -6 2.1 4.7
 -2 -22 -6 3.1 8.3
 2 -22 6 4.7 6.1
 -2 22 -6 2.5 8.7
 2 22 6 -3.7 5.1
 2 -23 -6 56.49 11.9
 -2 -23 6 39.8 9.2
 -2 23 6 44.3 12.3
 2 23 -6 26.6 9.8
 -2 23 6 35.5 16.3
 -1 -23 6 -8.5 5.5
 1 -23 -6 -2.6 5.3
 -1 23 6 -0.4 8
 -1 23 6 8.9 9.2
 1 23 -6 -2.2 6.8
 1 23 -6 11.1 7.6
 0 -23 6 -10.6 7.2
 0 -23 -6 -3.4 5.2
 0 23 -6 9.4 7.7
 0 23 6 5.9 6.3
 0 23 6 -4.5 7
 -1 -23 -6 3.6 4.7
 1 -23 6 -1 8
 -1 -23 -6 0.3 6.5
 1 23 6 -6.2 7.9
 -1 23 -6 1.4 7
 1 23 6 1.7 6.9
 -6 0 7 -0.5 6
 -6 0 7 2.3 3.9
 -5 0 7 0 3.1
 -5 0 7 -2 4.6
 -4 0 7 1.2 4.3
 -4 0 7 1.4 2.6
 -3 0 7 -0.9 2.5
 -3 0 7 -2.5 4
 -3 0 7 -1.4 1.9
 -3 0 7 1.9 1.3
 -2 0 7 -1.5 2.7
 -2 0 7 0.4 4.2
 -2 0 7 1.5 2.5
 -1 0 7 -3.1 2.7
 -1 0 7 1.7 2.5
 1 0 -7 1.5 1.1
 1 0 -7 -2 2.5
 -1 0 7 0 1.6
 0 0 -7 -1.2 1.3
 0 0 -7 2.1 2.7
 0 0 7 0.1 2.8
 0 0 7 -2.1 2.3
 0 0 7 -1.6 3
 0 0 -7 3.7 2.7
 -1 0 -7 3.2 3.3
 1 0 7 2.4 2.8
 -1 0 -7 -0.4 2
 -1 0 -7 3.9 3.4
 1 0 7 4 3.9
 1 0 7 -0.2 3.7
 2 0 7 -4.8 2.9
 2 0 7 -4.8 2.9
 -2 0 -7 -0.2 3.5
 -2 0 -7 0.7 3
 -2 0 -7 -5.3 3.3
 -3 0 -7 1.8 3.6
 3 0 7 -7 3.2
 -3 0 -7 0.3 4
 3 0 7 -1.8 2.3
 -4 0 -7 -6 6.6
 -4 0 -7 2.1 5
 4 0 7 -8.8 5.7
 4 0 7 -1.8 3.6
 -4 0 -7 2.2 5.3
 -5 0 -7 0.5 5
 -5 0 -7 -17.6 11.2
 5 0 7 -1.4 7.8
 5 0 7 -4.2 4.5
 -6 -1 7 11.1 6.9
 -6 -1 7 13.2 5.4
 -6 1 7 9.7 4.5
 -6 1 7 29.4 8.8
 -5 -1 7 26.3 5.6
 -5 -1 7 29.6 8.2
 -5 1 7 33.7 6.3
 -5 1 7 29.3 8.7
 -4 -1 7 2 5.2
 -4 -1 7 6.1 2.8
 -4 1 7 -1.5 4.2
 -4 1 7 11.4 6.6
 -3 -1 7 -0.7 2.4
 -3 -1 7 0.6 2.6
 -3 -1 7 -4.4 3.6
 -3 1 7 2.7 1.6
 -3 1 7 1.2 3.8
 -3 1 7 -0.4 3
 -3 1 7 0.5 2.3
 -2 -1 7 91.99 8.1
 -2 -1 7 93.79 9
 -2 1 7 91.89 9.2
 -2 1 7 87.09 4.8
 -2 1 7 87.09 12.4
 -2 1 7 90.69 8.1
 -1 -1 7 4.7 2.9
 1 -1 -7 7 3.5
 1 -1 -7 8.6 3.6
 1 -1 -7 10.6 1.9
 -1 -1 7 5.8 3.5
 -1 1 7 8.1 2.4
 1 1 -7 3.9 3.1
 -1 1 7 12.8 4.1
 -1 1 7 4.5 3.7
 0 -1 7 339.47 18.6
 0 -1 7 323.17 16.9
 0 -1 -7 330.07 16.7
 0 -1 -7 340.87 11.7
 0 -1 -7 343.07 15.9
 0 1 7 321.07 16.8
 0 1 7 321.57 18.2
 0 1 7 345.87 14.8
 0 1 -7 329.17 11.7
 0 1 -7 348.47 16.2
 0 1 -7 330.97 16.4
 -1 -1 -7 18.3 5.8
 1 -1 7 5.4 4
 -1 -1 -7 15 4.9
 1 -1 7 17.6 5.7
 -1 -1 -7 16.4 4
 1 1 7 19.7 5.3
 -1 1 -7 11.7 3.8
 -1 1 -7 15.6 5
 1 1 7 12.6 4.9
 1 1 7 8.3 4
 -1 1 -7 15.4 5
 -2 -1 -7 6 3.6
 -2 -1 -7 0.7 3.7
 -2 -1 -7 3.8 4
 2 -1 7 -0.5 3
 2 -1 7 3 3.7
 2 1 7 -2.3 3.7
 -2 1 -7 1.3 4
 -2 1 -7 6.5 3.7
 2 1 7 -3.1 3.4
 -2 1 -7 0.4 3.4
 -3 -1 -7 56.29 9.7
 -3 -1 -7 64.89 11.3
 3 -1 7 56.89 10.3
 3 -1 7 46.1 6.7
 -3 -1 -7 51.79 9.6
 3 -1 7 55.89 10
 3 1 7 66.49 10.3
 3 1 7 43.8 8.5
 -3 1 -7 51.09 9.1
 -3 1 -7 40.5 8.4
 -3 1 -7 70.79 10.3
 3 1 7 48 6
 -4 -1 -7 -1.2 7.2
 4 -1 7 2 4.2
 -4 -1 -7 4.3 4.7
 4 -1 7 -1.5 6.1
 -4 -1 -7 12.3 7.1
 4 1 7 7 4.4
 -4 1 -7 10 7.2
 4 1 7 6.1 6.6
 -4 1 -7 10.4 5.6
 -5 -1 -7 8.7 13.3
 -5 -1 -7 5 6
 5 -1 7 7.4 5.8
 5 -1 7 4.9 7.4
 -5 -1 -7 7.8 6.5
 -5 1 -7 14.7 6.2
 -5 1 -7 -7.6 12
 5 1 7 14.2 8.4
 -5 1 -7 15.3 7
 5 1 7 1.7 4.9
 -6 -2 7 6.3 4.6
 -6 -2 7 -0.5 6.2
 -6 2 7 6.8 6.4
 -6 2 7 2.2 4.1
 -5 -2 7 9.6 3.5
 -5 -2 7 1.1 4.7
 -5 2 7 8.9 6.9
 -4 -2 7 5.1 5.7
 -4 -2 7 7.3 2.7
 -4 2 7 1.5 4.6
 -3 -2 7 -3.9 3.6
 -3 -2 7 3 2.6
 -3 -2 7 3.5 3
 -3 2 7 7.3 4.6
 -3 2 7 -2.7 2.5
 -3 2 7 5.4 1.8
 -3 2 7 10.2 6.1
 -2 -2 7 17.8 4.3
 -2 -2 7 20 4.9
 -2 2 7 12.1 5.8
 -2 2 7 14.9 4.4
 -2 2 7 17.4 5.1
 -2 2 7 21.9 3.3
 1 -2 -7 286.17 14
 -1 -2 7 307.57 16.2
 1 -2 -7 303.77 13
 1 -2 -7 297.27 9.3
 -1 -2 7 306.77 15.3
 -1 2 7 331.17 17.5
 -1 2 7 337.57 20.7
 1 2 -7 280.07 13.4
 -1 2 7 296.27 15
 -1 2 7 302.57 11.5
 0 -2 7 335.37 18.4
 0 -2 -7 317.37 11.4
 0 -2 7 302.47 16.7
 0 -2 -7 313.67 15.2
 0 -2 -7 323.97 16.7
 0 2 7 309.97 16.6
 0 2 -7 312.47 16.1
 0 2 -7 340.77 16.2
 0 2 7 316.87 14.5
 0 2 -7 332.67 11.8
 0 2 7 329.77 19.6
 0 2 7 303.87 17.9
 1 -2 7 108.49 11.5
 -1 -2 -7 114.19 10.7
 -1 -2 -7 116.59 9.1
 1 -2 7 117.39 11.4
 -1 -2 -7 114.59 11.3
 -1 2 -7 122.89 9.9
 1 2 7 114.39 10.9
 -1 2 -7 122.39 11.3
 1 2 7 127.79 12.7
 -1 2 -7 123.39 11.3
 1 2 7 106.69 10.8
 -2 -2 -7 89.29 10.3
 2 -2 7 105.29 11.9
 2 -2 7 110.99 11.3
 -2 -2 -7 107.69 12
 -2 -2 -7 105.09 10.6
 2 2 7 94.09 11.6
 2 2 7 99.59 11.3
 -2 2 -7 85.29 10.7
 -2 2 -7 81.19 10.9
 -2 2 -7 102.69 11.9
 2 2 7 85.49 11.9
 2 2 7 99.89 10.2
 -3 -2 -7 52.99 9.1
 3 -2 7 53.69 10.1
 3 -2 7 63.39 10.9
 -3 -2 -7 62.29 11.4
 3 -2 7 65.59 7.7
 -3 -2 -7 55.39 9.7
 3 2 7 57.19 6
 3 2 7 53.99 9.1
 -3 2 -7 68.29 10.7
 3 2 7 64.99 7.4
 3 2 7 55.69 9.2
 -3 2 -7 56.09 10.7
 -3 2 -7 44.6 8.3
 4 -2 7 -1.4 5.9
 4 -2 7 5.1 5
 4 -2 7 1.3 2.7
 -4 -2 -7 0.4 4.2
 -4 -2 -7 15.4 7.2
 -4 -2 -7 0.8 4.8
 -4 2 -7 4.6 6.6
 4 2 7 -5.3 5.6
 4 2 7 11.9 4.9
 -4 2 -7 5.8 5.7
 -4 2 -7 4 5
 5 -2 7 -2.3 5.1
 -5 -2 -7 -9.3 4.5
 -5 -2 -7 1.2 20.1
 -5 -2 -7 9.2 6.4
 5 -2 7 -7.7 7.6
 -5 2 -7 3.5 4.8
 5 2 7 2.1 4.6
 5 2 7 3 6.7
 -5 2 -7 1.6 6
 -6 -3 7 -7.4 5.9
 -6 -3 7 -2 3.6
 -6 3 7 5.3 3.5
 -6 3 7 3.2 4.3
 -5 -3 7 24.4 7.5
 -5 -3 7 15.3 4.2
 -5 3 7 26.8 12.7
 -4 -3 7 4.7 2.5
 -4 -3 7 10 6.6
 -4 3 7 4.3 5
 -4 3 7 6.9 3
 -4 3 7 0.7 7.1
 -3 -3 7 402.66 15.3
 -3 -3 7 363.26 15.2
 -3 3 7 401.26 17.8
 -3 3 7 378.46 15.1
 -3 3 7 378.06 12.4
 -3 3 7 378.46 24.7
 -2 -3 7 5.4 3.7
 -2 -3 7 -3.7 2.2
 -2 3 7 1.2 3.3
 -2 3 7 1.3 3.1
 -2 3 7 4.2 1.8
 -2 3 7 1.3 4.6
 1 -3 -7 30.1 3.5
 1 -3 -7 25.1 5
 -1 -3 7 24.7 5.2
 1 -3 -7 35.8 5.3
 -1 -3 7 26.2 5.8
 -1 3 7 28.1 5.5
 -1 3 7 37.7 4.8
 -1 3 7 34.5 7.7
 -1 3 7 23.1 5.5
 1 3 -7 31 5.6
 1 3 -7 29.9 8.1
 0 -3 7 278.77 16.3
 0 -3 -7 296.17 14.9
 0 -3 7 289.27 17.3
 0 -3 -7 298.17 11.5
 0 -3 -7 282.47 15.8
 0 3 -7 270.17 15.1
 0 3 7 285.07 14.1
 0 3 7 291.47 17.9
 0 3 -7 279.47 11.1
 0 3 7 297.37 18.3
 0 3 -7 300.47 15.5
 0 3 7 287.37 15.9
 1 -3 7 20.4 5.8
 -1 -3 -7 19.4 5.9
 -1 -3 -7 21.2 4.6
 1 -3 7 22.5 6.4
 -1 -3 -7 25.5 6.3
 -1 3 -7 22.8 4.9
 1 3 7 22.3 5.8
 -1 3 -7 25.9 6.6
 -1 3 -7 19.6 5.4
 1 3 7 23.3 6.6
 1 3 7 21.9 5.9
 1 3 7 25.6 5.4
 -2 -3 -7 35.5 8.2
 -2 -3 -7 27.3 6.3
 2 -3 7 26 6.9
 -2 -3 -7 29.7 6.9
 -2 3 -7 29.7 7.7
 -2 3 -7 38.2 8.3
 2 3 7 30.5 7.8
 -2 3 -7 23.5 5.7
 2 3 7 37.3 7
 2 3 7 27.3 6.8
 2 3 7 29 7.2
 -3 -3 -7 -2.2 3.3
 -3 -3 -7 1.1 5.2
 -3 -3 -7 0.1 3.6
 3 -3 7 0.5 4.7
 3 -3 7 5.3 5.5
 3 -3 7 -0.4 3.1
 3 3 7 11.5 5
 -3 3 -7 2.9 4.8
 -3 3 -7 1.9 3.7
 3 3 7 3.4 4.5
 3 3 7 8.2 2.9
 -3 3 -7 7.2 4.5
 4 -3 7 37.8 6.5
 -4 -3 -7 31.2 7.9
 4 -3 7 31.7 8.8
 4 -3 7 63.09 10.9
 -4 -3 -7 48.7 9.8
 -4 -3 -7 20 9.6
 -4 3 -7 36.8 8.3
 4 3 7 36.2 9.9
 -4 3 -7 28.5 8.5
 4 3 7 41.8 8.4
 5 -3 7 16.6 6.9
 -5 -3 -7 14.3 6.4
 5 -3 7 6.4 7.3
 -5 -3 -7 9.1 5.7
 5 3 7 18.5 8.3
 -5 3 -7 15.9 7.8
 -5 3 -7 14.4 7.1
 -6 -4 7 9.3 3.8
 -6 -4 7 -4.9 6.3
 -6 4 7 5.7 5.5
 -6 4 7 6.4 5.7
 -5 -4 7 8.9 3.2
 -5 -4 7 7.1 6.5
 -5 4 7 9 7.4
 -4 -4 7 9.5 6.1
 -4 -4 7 3.6 1.8
 -4 4 7 6.8 4.1
 -4 4 7 6.9 6
 -4 4 7 5.8 3.1
 -4 4 7 6 3.4
 -3 -4 7 257.87 15.3
 -3 -4 7 272.27 13.1
 -3 4 7 286.87 22.1
 -3 4 7 272.17 11
 -3 4 7 266.37 15.2
 -3 4 7 280.97 13.4
 -2 -4 7 283.77 14.2
 -2 -4 7 278.67 14.9
 2 -4 -7 281.57 11.9
 -2 4 7 274.47 20.1
 -2 4 7 257.47 13.7
 -2 4 7 269.67 10.4
 -2 4 7 304.27 16.7
 1 -4 -7 16.9 3.1
 1 -4 -7 14.1 3.8
 1 -4 -7 11.5 4
 -1 -4 7 15 5.1
 -1 -4 7 11.8 4.2
 -1 4 7 17.9 6.4
 -1 4 7 12.1 3.2
 -1 4 7 11 4.5
 1 4 -7 11 3.6
 -1 4 7 9.7 3.6
 1 4 -7 13.8 4.1
 0 -4 -7 45 7.6
 0 -4 7 35.2 7.8
 0 -4 -7 43.7 6.9
 0 -4 7 43.4 7.8
 0 -4 -7 43.5 5
 0 4 7 43.1 7.9
 0 4 7 32.3 7.6
 0 4 -7 46.3 5.2
 0 4 -7 47.6 7.5
 0 4 -7 38 6.5
 0 4 7 50.19 6.9
 0 4 7 52.19 10
 -1 -4 -7 2.5 3.5
 1 -4 7 0.4 3.6
 1 -4 7 5.3 4.1
 -1 -4 -7 5.3 4
 -1 -4 -7 4.9 2.6
 -1 4 -7 1.4 3.6
 1 4 7 2.3 3.6
 1 4 7 0.2 3.9
 -1 4 -7 4 3.1
 -1 4 -7 2.7 4
 1 4 7 2.8 4
 1 4 7 5 3.3
 -2 -4 -7 133.39 11.9
 -2 -4 -7 112.89 12.9
 2 -4 7 137.09 11.4
 -2 -4 -7 123.39 12
 2 -4 7 143.39 13.7
 2 -4 7 129.09 13.4
 -2 4 -7 121.69 12.5
 2 4 7 115.19 10.4
 2 4 7 122.89 13.4
 2 4 7 126.59 12.4
 2 4 7 144.69 13.6
 -2 4 -7 126.89 13.1
 -2 4 -7 118.89 12.6
 -3 -4 -7 -4.1 5.6
 -3 -4 -7 -1.3 3.2
 -3 -4 -7 10.5 4.8
 3 -4 7 -6 4.7
 3 -4 7 2.7 4.4
 3 -4 7 0.1 3.4
 3 4 7 -1.3 4
 -3 4 -7 -4.3 4.3
 3 4 7 3.2 2.8
 -3 4 -7 2.6 4.4
 -3 4 -7 4.3 4.9
 3 4 7 8.3 4.5
 3 4 7 -0.4 5
 4 -4 7 47.2 10.2
 -4 -4 -7 52.39 14.3
 4 -4 7 44.9 8.2
 4 -4 7 43.4 11
 -4 -4 -7 36.7 8.4
 -4 -4 -7 39.1 7.9
 -4 4 -7 35.6 8.5
 -4 4 -7 41.2 7.7
 -4 4 -7 52.09 17.3
 4 4 7 35.4 8
 5 -4 7 -12.5 6.4
 -5 -4 -7 8.7 5.4
 -5 -4 -7 1.2 4.8
 5 -4 7 0.5 5.2
 -5 4 -7 -5.3 5.5
 -5 4 -7 5.6 6.6
 -6 -5 7 1.1 6
 -6 -5 7 7.1 4
 -6 5 7 6 5.6
 -6 5 7 13.9 7.4
 -5 -5 7 -2 2.3
 -5 -5 7 -7 4.3
 -5 5 7 10.2 5.5
 -4 5 7 139.09 11
 -4 5 7 108.79 8.8
 -4 5 7 127.69 15.5
 -4 5 7 114.99 9.1
 -3 -5 7 276.97 15.9
 -3 -5 7 274.97 13.8
 -3 5 7 260.77 13.6
 -3 5 7 288.07 16
 -3 5 7 286.27 22.1
 -3 5 7 267.77 11.4
 2 -5 -7 219.88 10
 -2 -5 7 225.58 13.4
 -2 -5 7 213.08 12.9
 2 -5 -7 213.18 10.9
 -2 5 7 216.38 18.9
 -2 5 7 216.58 14.7
 -2 5 7 218.08 12.6
 -2 5 7 215.38 9.8
 1 -5 -7 79.99 7.5
 -1 -5 7 83.79 9.1
 -1 -5 7 93.49 9.6
 1 -5 -7 95.49 7.6
 1 -5 -7 69.19 8.3
 -1 5 7 70.69 8.4
 -1 5 7 76.99 11.5
 1 5 -7 76.29 7.5
 -1 5 7 80.09 6.8
 1 5 -7 87.59 7.9
 -1 5 7 87.59 10.3
 0 -5 -7 9.1 2.4
 0 -5 7 7.8 4.6
 0 -5 -7 8.5 3.6
 0 -5 -7 12.8 5
 0 5 -7 11 4
 0 5 7 9.7 4.7
 0 5 -7 4.4 2.3
 0 5 7 7.8 4.7
 0 5 7 8.4 3.2
 0 5 -7 6.3 4.3
 0 5 7 7 3.9
 -1 -5 -7 4.6 3.3
 1 -5 7 6.3 4.4
 -1 -5 -7 6.7 4.9
 -1 -5 -7 6.7 3.1
 -1 5 -7 3.3 4.3
 -1 5 -7 4.8 3.1
 1 5 7 6 3.8
 1 5 7 2.6 3.7
 1 5 7 5.9 4
 1 5 7 4.3 4.2
 -1 5 -7 6.6 4.3
 -2 -5 -7 36.8 7.4
 -2 -5 -7 45.5 8.9
 2 -5 7 46.8 7.5
 2 -5 7 54.59 10.4
 2 -5 7 33.6 8.6
 -2 -5 -7 58.29 8.4
 -2 5 -7 43.1 8.2
 2 5 7 47.8 7.8
 2 5 7 46.3 8.7
 -2 5 -7 37.7 7
 2 5 7 41.4 7.9
 -2 5 -7 39.1 8.1
 2 5 7 47.8 8.9
 3 -5 7 15.3 6.6
 -3 -5 -7 4.1 4.7
 3 -5 7 14.6 5.1
 3 -5 7 9 5.8
 -3 -5 -7 7.6 6.6
 -3 -5 -7 10 4.6
 -3 5 -7 12.2 5.8
 -3 5 -7 18 5.6
 -3 5 -7 13.8 6.5
 3 5 7 6.7 5.4
 3 5 7 7 5.5
 3 5 7 0.8 4.4
 -4 -5 -7 -0.8 4.5
 4 -5 7 -3.5 3.1
 -4 -5 -7 2.1 4
 4 -5 7 0.4 4.4
 4 -5 7 5.8 6.6
 -4 5 -7 -3.3 3.9
 -4 5 -7 -0.3 5.6
 4 5 7 6 5.5
 -4 5 -7 -7.2 4.3
 -5 -5 -7 32.4 8.2
 -5 -5 -7 20.3 6.8
 5 -5 7 24 7.4
 5 -5 7 18 6.3
 5 -5 7 9.3 9.1
 -5 5 -7 20.7 8.9
 -5 5 -7 30.3 8.5
 5 5 7 30.5 6.9
 -6 -6 7 3.3 3
 -6 -6 7 17.1 9.5
 -6 6 7 -8.4 6.9
 -5 -6 7 3.3 6.1
 -5 -6 7 3.1 2.4
 -5 6 7 -7.5 5.5
 -5 6 7 -0.2 4
 -5 6 7 4.5 3.6
 -4 6 7 152.48 17.2
 -4 6 7 180.38 11.6
 -4 6 7 175.38 11.4
 -4 6 7 189.08 13.2
 -3 -6 7 89.99 8.7
 -3 -6 7 88.79 8.7
 -3 6 7 74.39 7.9
 -3 6 7 80.89 13.3
 -3 6 7 90.89 7.5
 -3 6 7 90.19 10.3
 -2 -6 7 372.16 17.3
 2 -6 -7 348.07 13.3
 2 -6 -7 329.57 14.3
 -2 -6 7 361.16 17.2
 -2 6 7 364.46 16.9
 -2 6 7 349.17 18.9
 -2 6 7 347.77 13.2
 -2 6 7 340.77 23.1
 1 -6 -7 2.5 1.6
 -1 -6 7 1.2 3.3
 -1 -6 7 5 3.8
 1 -6 -7 3.2 2.6
 1 -6 -7 0.6 3.5
 -1 6 7 8.4 4.9
 -1 6 7 3.5 3.6
 1 6 -7 0.2 2.5
 1 6 -7 3.5 2.9
 -1 6 7 4.6 2.1
 -1 6 7 8.3 4.6
 0 -6 -7 13.4 3
 0 -6 -7 12.4 4.4
 0 -6 7 15.5 5.7
 0 -6 7 13.4 4.7
 0 6 7 22.2 6.6
 0 6 7 9.5 3.8
 0 6 -7 19.5 5.3
 0 6 7 9.3 3.9
 0 6 7 14.8 5.6
 0 6 -7 16.3 5.2
 0 6 -7 14.5 3.5
 -1 -6 -7 13.4 4.3
 -1 -6 -7 14.4 3.6
 -1 -6 -7 15 5.2
 1 -6 7 17.3 6
 1 -6 7 11.1 4.8
 -1 6 -7 22.6 6.3
 -1 6 -7 20.6 5.6
 -1 6 -7 20 5.1
 1 6 7 19.1 6.3
 1 6 7 17.1 5.8
 1 6 7 23.5 5.6
 1 6 7 20.5 7
 2 -6 7 -3.6 4.1
 2 -6 7 10.2 7.8
 -2 -6 -7 2.8 5.9
 -2 -6 -7 0.8 2.8
 2 -6 7 3 4.2
 -2 6 -7 -1.9 3.1
 2 6 7 3.2 4.4
 2 6 7 1.1 3.2
 -2 6 -7 3 4.2
 -2 6 -7 -3 3.7
 2 6 7 -0.8 4.3
 2 6 7 5.8 3.8
 3 -6 7 5.4 5.8
 -3 -6 -7 -3.2 3.8
 -3 -6 -7 4.7 3.9
 3 -6 7 8.6 5.2
 3 -6 7 14.4 8.5
 -3 -6 -7 13.4 5.3
 3 6 7 1.3 4.7
 -3 6 -7 8.4 5.6
 -3 6 -7 8.5 5.4
 -3 6 -7 3.9 4.3
 3 6 7 5 5
 3 6 7 -0.2 3.9
 -4 -6 -7 5 4.4
 -4 -6 -7 -14.6 6.9
 -4 -6 -7 -4.8 3.6
 4 -6 7 4 5.5
 4 -6 7 7.2 5.7
 4 6 7 -1.9 4
 -4 6 -7 1.8 4.4
 -4 6 -7 -2.4 6.6
 -4 6 -7 4.3 4.6
 4 6 7 -4.3 5.5
 4 6 7 -1.5 4.6
 5 -6 7 -5 8.2
 -5 -6 -7 7.2 5.4
 5 -6 7 -8.1 4.6
 5 -6 7 -5.2 3.8
 -5 -6 -7 6.5 4.6
 -5 6 -7 2.5 4.5
 -5 6 -7 -0.8 5.6
 -6 -7 7 -11.2 5.9
 -6 -7 7 -0.3 3
 -6 7 7 5.7 7.1
 -5 -7 7 9.3 6.8
 -5 -7 7 11.1 3
 -5 7 7 23.2 5.7
 -5 7 7 18.4 5.8
 -5 7 7 20.6 8.1
 -5 7 7 8.4 4.1
 -4 7 7 34.7 6.9
 -4 7 7 46 6.9
 -4 7 7 47.8 9.4
 -4 7 7 44.7 8.4
 -3 -7 7 248.48 13.7
 -3 -7 7 245.38 13.9
 -3 7 7 241.08 21
 -3 7 7 239.78 11.9
 -3 7 7 254.17 16.4
 -3 7 7 254.87 14.7
 2 -7 -7 3.8 2.9
 -2 -7 7 -2.9 3.2
 2 -7 -7 2.4 2.5
 -2 -7 7 -2.4 3
 -2 7 7 -1.5 3.4
 -2 7 7 2.7 4
 -2 7 7 0.9 2.2
 1 -7 -7 2.3 2.9
 1 -7 -7 4.2 2.1
 -1 -7 7 2.9 3.7
 -1 -7 7 5.8 3.7
 1 -7 -7 2.6 2.5
 -1 7 7 -2.6 3.5
 -1 7 7 0.6 3.3
 -1 7 7 1.5 4.7
 1 7 -7 0.6 2.5
 1 7 -7 0 2.5
 -1 7 7 -1 2.3
 0 -7 -7 203.98 13
 0 -7 -7 191.88 14.5
 0 -7 -7 197.58 10.2
 0 -7 7 192.18 14.7
 0 7 7 198.58 12.5
 0 7 7 181.98 13.6
 0 7 7 198.78 15.7
 0 7 7 178.48 15.2
 0 7 -7 197.48 16.4
 0 7 -7 200.28 14.2
 0 7 -7 182.78 10.8
 -1 -7 -7 339.17 18.3
 1 -7 7 335.07 20.1
 -1 -7 -7 334.47 15.3
 -1 -7 -7 349.77 20.5
 1 -7 7 310.47 19
 1 -7 7 340.57 20.5
 1 7 7 328.27 20.4
 1 7 7 332.87 18.5
 -1 7 -7 348.47 20
 -1 7 -7 315.47 18.4
 -1 7 -7 320.27 17.6
 1 7 7 336.97 19.2
 1 7 7 336.47 18.9
 2 -7 7 82.69 12.5
 -2 -7 -7 95.39 11.2
 -2 -7 -7 115.39 10.9
 2 -7 7 110.79 13.2
 2 -7 7 88.69 10.9
 -2 -7 -7 87.39 12.8
 2 7 7 105.69 11.4
 2 7 7 104.89 13
 -2 7 -7 101.29 12.3
 2 7 7 95.89 12.8
 -2 7 -7 105.49 12.2
 2 7 7 97.19 10.7
 -2 7 -7 109.69 13.1
 3 -7 7 2.4 4.5
 3 -7 7 -1.4 4.7
 3 -7 7 -3.2 3.2
 -3 -7 -7 0.9 4.9
 -3 -7 -7 -6.8 3.6
 -3 -7 -7 -0.4 3.2
 3 7 7 9.4 5.7
 -3 7 -7 -7.5 3.4
 3 7 7 0.8 4.3
 3 7 7 -0.9 4
 -3 7 -7 -0.7 4.2
 -4 -7 -7 4.8 4.6
 -4 -7 -7 -9.1 6.7
 4 -7 7 8.8 6.1
 4 -7 7 1.7 5
 4 -7 7 4.8 5.4
 -4 -7 -7 6.8 5.2
 4 7 7 2.5 4.9
 -4 7 -7 17.8 6.4
 -4 7 -7 -0.8 7.2
 4 7 7 -5.4 5.5
 4 7 7 6.4 5.2
 -4 7 -7 1 5.5
 5 -7 7 -9.1 5.2
 5 -7 7 3 7.1
 5 -7 7 1.1 5.3
 -5 -7 -7 5.5 6.5
 -5 -7 -7 12.1 5.3
 -5 7 -7 12.2 7.3
 -5 7 -7 5 5.9
 -6 -8 7 -9.7 6
 -6 -8 7 -2.9 3.2
 -6 8 7 -3.3 7.2
 -6 8 7 -2.3 4.7
 -6 8 7 -3.9 5.3
 -5 -8 7 15.9 3.2
 -5 -8 7 6.3 7.6
 -5 8 7 8.7 5.9
 -5 8 7 21.2 5.9
 -5 8 7 21.8 4.7
 -5 8 7 5.3 7.5
 -4 -8 7 21.8 4.8
 -4 -8 7 23.9 6.5
 -4 8 7 19.6 5.5
 -4 8 7 16 11.4
 -4 8 7 24.1 4.9
 -4 8 7 22.9 6.3
 -3 -8 7 75.09 8.6
 -3 8 7 58.39 7.9
 -3 8 7 53.79 11.4
 -3 8 7 47.6 8.9
 -3 8 7 58.49 9.7
 2 -8 -7 32 5.3
 -2 -8 7 19.9 4.8
 2 -8 -7 24.2 5.1
 -2 8 7 19.3 4.1
 -2 8 7 20.9 7.2
 -2 8 7 31.9 6.3
 -2 8 7 27.8 7
 -1 -8 7 15.8 4.9
 1 -8 -7 12.8 5
 1 -8 -7 12.5 3.3
 1 -8 -7 11.2 3.7
 1 8 -7 10.2 4
 -1 8 7 12.2 4.6
 -1 8 7 8.7 5.7
 -1 8 7 6.6 2.9
 1 8 -7 12.6 4.3
 -1 8 7 15.4 4.7
 0 -8 7 12.3 5.5
 0 -8 7 7.5 4.6
 0 -8 -7 15.3 4.9
 0 -8 -7 6.3 4.6
 0 -8 -7 4.1 2.3
 0 8 -7 10.2 4.6
 0 8 -7 8 4.3
 0 8 7 10.6 5.3
 0 8 7 12.8 5.1
 0 8 7 1.6 3.7
 0 8 7 7.4 3.6
 1 -8 7 731.43 30.6
 -1 -8 -7 765.22 28.2
 -1 -8 -7 781.82 31.7
 1 -8 7 779.12 31.7
 -1 -8 -7 786.72 24.6
 1 -8 7 774.52 31.2
 1 8 7 762.72 29.6
 1 8 7 754.72 29
 -1 8 -7 742.43 29
 1 8 7 803.22 32.5
 1 8 7 784.02 29.5
 -1 8 -7 772.22 30.4
 -2 -8 -7 718.83 29
 -2 -8 -7 722.43 31.9
 2 -8 7 729.63 31.8
 2 -8 7 706.43 29.6
 -2 -8 -7 747.13 27.1
 2 -8 7 731.53 31.4
 2 8 7 712.63 32.2
 2 8 7 690.13 28.3
 -2 8 -7 723.63 30.1
 2 8 7 756.72 31.3
 -2 8 -7 728.63 31.3
 -2 8 -7 720.13 31.3
 2 8 7 714.63 31.2
 -3 -8 -7 31.2 7.7
 -3 -8 -7 16 7
 3 -8 7 21.5 5.6
 3 -8 7 25.7 8.7
 -3 -8 -7 16.6 7.4
 3 -8 7 9.9 6
 3 8 7 19.5 6.9
 3 8 7 17.3 6.6
 -3 8 -7 31.2 7.3
 3 8 7 32 7.5
 -3 8 -7 6.4 5.4
 -3 8 -7 12.2 10.2
 4 -8 7 20.9 6.6
 4 -8 7 7.8 5.5
 -4 -8 -7 10.2 5
 -4 -8 -7 3.7 5.2
 -4 -8 -7 25.9 8.5
 4 -8 7 1.5 4.8
 4 8 7 6.6 5.3
 4 8 7 7.4 6.2
 -4 8 -7 16.7 6.2
 -4 8 -7 6.6 6.1
 4 8 7 9.6 5.8
 -4 8 -7 4.5 7.6
 -5 -8 -7 20.2 6.9
 -5 -8 -7 19.6 7.2
 5 -8 7 11.8 8.9
 5 -8 7 16 6.6
 5 -8 7 17.3 7.4
 -5 8 -7 27.4 7
 -5 8 -7 37.1 9.1
 -6 -9 7 -1.5 3.3
 -6 -9 7 -5.8 6.5
 -6 9 7 -8.4 6
 -6 9 7 7.5 5.8
 -6 9 7 1.1 5.2
 -6 9 7 -4.2 4.5
 -5 -9 7 7.1 2.5
 -5 9 7 18.3 6.3
 -5 9 7 8.9 8.6
 -5 9 7 22.5 5.4
 -5 9 7 8.1 4
 -4 -9 7 52.39 8.8
 -4 -9 7 61.19 7.9
 -4 9 7 40.9 8.4
 -4 9 7 64.19 8.1
 -4 9 7 43.4 7.4
 -4 9 7 44.1 9.9
 -3 -9 7 1.3 3.5
 3 -9 -7 -4.3 4.1
 -3 -9 7 -0.3 4.3
 -3 9 7 -1.2 3
 -3 9 7 3.4 5.1
 -3 9 7 -5.1 3.5
 -3 9 7 -3.8 2.4
 2 -9 -7 -1.9 4
 -2 -9 7 4.1 3.8
 2 -9 -7 0.6 2.7
 2 -9 -7 3.5 3.5
 -2 9 7 -3.3 4.5
 -2 9 7 -0.8 2.8
 -2 9 7 0.3 3.6
 -2 9 7 -0.7 3.9
 1 -9 -7 24.2 5.6
 1 -9 -7 29.7 8.3
 1 -9 -7 17 5.8
 1 -9 -7 34 5.3
 -1 -9 7 21.7 5.9
 -1 -9 7 23.2 6.9
 1 9 -7 27.6 5.2
 -1 9 7 15.4 5.7
 1 9 -7 25.8 5.8
 -1 9 7 35.6 7.2
 -1 9 7 24.6 7.9
 1 9 -7 30.2 2.8
 -1 9 7 16.3 4.2
 0 -9 -7 42.8 8.9
 0 -9 7 34 7.9
 0 -9 -7 31.8 6.4
 0 -9 -7 44.6 5.9
 0 -9 7 28.1 7
 0 9 7 33.7 6.1
 0 9 -7 37.1 7
 0 9 7 34.5 7.7
 0 9 7 44.2 9.1
 0 9 7 38.7 7.8
 0 9 -7 35.9 7.6
 -1 -9 -7 291.47 20
 1 -9 7 267.57 19.5
 -1 -9 -7 332.37 15.6
 -1 -9 -7 314.37 18
 1 -9 7 318.37 20.2
 1 -9 7 305.17 19.8
 1 9 7 332.47 21.1
 -1 9 -7 311.57 18.4
 1 9 7 311.37 18.9
 1 9 7 320.87 18.6
 1 9 7 298.27 18.4
 -1 9 -7 312.97 19.5
 2 -9 7 522.95 27.2
 2 -9 7 442.76 25.2
 -2 -9 -7 487.15 24
 -2 -9 -7 501.45 22.1
 -2 -9 -7 464.85 25.8
 2 -9 7 475.35 24.7
 -2 9 -7 492.95 26.3
 -2 9 -7 445.36 26
 2 9 7 482.65 26
 2 9 7 507.15 20.9
 2 9 7 481.95 23.5
 2 9 7 469.65 26.5
 -3 -9 -7 26.8 6.3
 3 -9 7 35.9 9.5
 3 -9 7 26.9 8.3
 3 -9 7 24.4 6.9
 -3 -9 -7 18 7.1
 -3 9 -7 39.1 11.1
 -3 9 -7 30.4 7.9
 3 9 7 28.8 6.7
 -3 9 -7 22.6 7.1
 3 9 7 28 7.7
 4 -9 7 35.5 7.7
 -4 -9 -7 42.2 8.7
 4 -9 7 32.6 9.3
 -4 -9 -7 51.79 11.7
 4 -9 7 25.9 8.6
 -4 -9 -7 30.9 8.5
 -4 9 -7 44 9.7
 -4 9 -7 53.59 13
 -4 9 -7 15.9 7.7
 4 9 7 29.9 7.9
 4 9 7 38.7 7.5
 -5 -9 -7 5.5 4.4
 -5 -9 -7 -0.8 4.8
 5 -9 7 -9 8.1
 5 -9 7 -10.3 4.9
 5 -9 7 5.1 5.5
 -5 9 -7 12.4 5.3
 -5 9 -7 -6.3 6
 -6 -10 7 0 6.3
 -6 10 7 12.6 5.6
 -6 10 7 6.5 5
 -6 10 7 15.1 7
 -5 -10 7 37.2 5.3
 -5 10 7 44.4 8.8
 -5 10 7 28.9 7.4
 -5 10 7 21.2 6.1
 -5 10 7 34.4 11.3
 -4 -10 7 56.09 8.9
 -4 -10 7 60.69 7.8
 4 -10 -7 40.8 10.4
 -4 10 7 50.29 8.5
 -4 10 7 53.49 12.4
 -4 10 7 80.09 10.1
 -4 10 7 54.19 7.9
 -3 -10 7 3 3.6
 -3 10 7 -1.4 2.5
 -3 10 7 -5.6 5.1
 -3 10 7 10.7 5.4
 -3 10 7 7.8 3.2
 2 -10 -7 1.2 2.8
 -2 -10 7 3.7 4.5
 2 -10 -7 2.2 5.3
 2 -10 -7 0.6 3.7
 -2 -10 7 -0.9 3.5
 -2 10 7 2 3.6
 -2 10 7 -0.2 5.1
 -2 10 7 -3 2.3
 -2 10 7 -2.2 4.2
 1 -10 -7 175.58 16.9
 1 -10 -7 185.08 12.3
 1 -10 -7 182.28 11
 1 -10 -7 176.88 14.4
 -1 -10 7 165.78 15.4
 -1 -10 7 183.78 14.6
 1 10 -7 184.98 6.7
 1 10 -7 181.08 11.8
 -1 10 7 187.58 17.1
 -1 10 7 194.48 16.3
 -1 10 7 177.28 12.3
 -1 10 7 173.88 13.1
 1 10 -7 182.98 13
 0 -10 -7 38.4 7
 0 -10 -7 43.1 8.8
 0 -10 7 36.2 7.7
 0 -10 -7 42.8 6
 0 -10 7 40.4 10
 0 -10 -7 51.39 9.8
 0 -10 7 23.6 6.4
 0 10 7 35.9 6.4
 0 10 7 33.8 6.7
 0 10 -7 48.3 8.6
 0 10 7 37.6 8.7
 0 10 -7 41.5 7.5
 0 10 7 39.6 8.3
 1 -10 7 6.1 4.6
 1 -10 7 0.2 5.1
 -1 -10 -7 0.9 2.6
 -1 -10 -7 -1.4 4.2
 1 -10 7 -2.9 3.8
 -1 -10 -7 -0.8 3.4
 1 10 7 3.7 4.5
 -1 10 -7 4.7 5.1
 1 10 7 -1.1 3.6
 -1 10 -7 -2.9 4.2
 1 10 7 6.9 5.2
 1 10 7 -1.9 3.5
 -2 -10 -7 247.08 17.3
 2 -10 7 233.38 18.3
 -2 -10 -7 249.08 19.4
 2 -10 7 233.48 18.8
 -2 -10 -7 261.77 15.9
 2 -10 7 251.17 18.7
 2 10 7 224.98 18.4
 2 10 7 241.08 19
 -2 10 -7 236.98 19.3
 2 10 7 245.18 14.8
 2 10 7 235.98 16.2
 3 -10 7 3.6 3.9
 -3 -10 -7 6.3 4.6
 3 -10 7 2.8 5
 -3 -10 -7 -4.2 2.9
 3 -10 7 3.1 4.4
 3 10 7 4.9 6.1
 3 10 7 5.3 4.5
 -3 10 -7 -8.2 5.4
 -3 10 -7 4.8 5.6
 3 10 7 4.8 5.5
 -3 10 -7 3 4.9
 4 -10 7 9 6.1
 -4 -10 -7 12.3 6.7
 -4 -10 -7 42.2 13.2
 -4 -10 -7 4.6 4.9
 4 -10 7 25.9 8.4
 -4 10 -7 13.5 5.5
 4 10 7 0.9 5.3
 -4 10 -7 -3.3 5.1
 4 10 7 8.5 5.3
 5 -10 7 -6.5 5.9
 -5 -10 -7 5.2 5.9
 5 -10 7 -1.3 11.1
 -5 -10 -7 -11.3 5.2
 -5 10 -7 -0.2 7.1
 -5 10 -7 -1 5.9
 -5 -11 7 31.6 4.9
 -5 -11 7 23.7 5.7
 -5 11 7 29 8.1
 -5 11 7 15.9 5.8
 -5 11 7 24.2 6.6
 -5 11 7 25.8 9.2
 -4 -11 7 263.57 9.3
 -4 -11 7 278.77 15.1
 -4 -11 7 297.77 18.5
 4 -11 -7 288.67 24.8
 -4 11 7 282.87 19.6
 -4 11 7 291.07 24.8
 -4 11 7 277.47 16.8
 -4 11 7 288.87 15.5
 -3 -11 7 3.1 3.9
 -3 -11 7 -3.7 4.6
 -3 11 7 -2.3 4.3
 -3 11 7 -5.2 2.2
 -3 11 7 -2 7.7
 -3 11 7 -0.8 3.3
 2 -11 -7 -1.6 4.4
 -2 -11 7 -2.7 4.5
 2 -11 -7 -0.9 2.6
 -2 -11 7 6.3 3.9
 2 -11 -7 5.8 4.8
 -2 11 7 -5 2.3
 -2 11 7 5.6 4.8
 -2 11 7 -6.6 3.3
 -2 11 7 7.8 6.2
 1 -11 -7 8.9 3.9
 1 -11 -7 4.3 5
 -1 -11 7 4.8 4.9
 1 -11 -7 8.5 3.3
 1 -11 -7 8.8 5.4
 -1 -11 7 6.6 4.2
 -1 11 7 3.5 4.6
 1 11 -7 10.2 2.1
 -1 11 7 5 4
 -1 11 7 11.4 4.6
 -1 11 7 5.8 4.1
 1 11 -7 8.7 4
 1 11 -7 7.3 3.3
 0 -11 -7 102.49 10.5
 0 -11 7 111.09 12.5
 0 -11 -7 97.09 13.3
 0 -11 7 89.79 12.4
 0 -11 -7 107.59 8.8
 0 -11 7 93.99 13
 0 -11 -7 108.19 12.5
 0 11 -7 95.89 11.1
 0 11 7 115.49 11.9
 0 11 -7 92.49 6.6
 0 11 -7 93.49 10.8
 0 11 7 97.19 10.8
 0 11 7 89.79 12.7
 0 11 7 104.29 12.6
 -1 -11 -7 44.2 7
 1 -11 7 58.99 11.8
 1 -11 7 37.3 8.7
 1 -11 7 32.2 7.7
 -1 -11 -7 46.3 8.4
 -1 -11 -7 44 8.6
 -1 11 -7 50.99 9.1
 1 11 7 30.9 6.3
 1 11 7 57.99 10.1
 1 11 7 41.8 9.8
 1 11 7 50.79 9.3
 -1 11 -7 43.4 8.5
 -2 -11 -7 3.7 3.2
 -2 -11 -7 10.1 5.6
 2 -11 7 12.3 6.5
 -2 -11 -7 11.7 5.2
 2 -11 7 1.5 5.1
 2 -11 7 11.1 4.9
 2 11 7 -2.3 3.3
 -2 11 -7 4.1 5.2
 2 11 7 3.1 4
 2 11 7 6.6 5.3
 2 11 7 10.5 4.3
 -3 -11 -7 21.2 8.6
 -3 -11 -7 2.4 4.3
 3 -11 7 3.1 6.2
 -3 -11 -7 4.8 4.1
 3 -11 7 -2.6 3.9
 3 11 7 9.5 6.2
 3 11 7 8.9 5.6
 3 11 7 -5.3 4.6
 -3 11 -7 4.3 5.2
 -3 11 -7 -5.1 5.9
 -4 -11 -7 -1.9 4.7
 4 -11 7 4.4 5.1
 4 -11 7 -5.2 5.6
 -4 -11 -7 -2.1 5.1
 -4 11 -7 -3.1 6.1
 4 11 7 3.4 5.7
 -4 11 -7 -4.6 4.3
 4 11 7 -5.1 5.2
 -5 -11 -7 0.4 6.4
 5 -11 7 13 6
 5 -11 7 -9.4 6.5
 -5 -11 -7 -8.2 5.8
 -5 11 -7 17.7 8.7
 -5 11 -7 17.9 7.4
 -5 -12 7 5 2.4
 -5 -12 7 -1.7 4.1
 -5 -12 7 3.8 6.7
 -5 12 7 -6.7 7
 -5 12 7 2.3 7.3
 -5 12 7 -5.1 3.8
 -5 12 7 -7.6 3.9
 -4 -12 7 148.29 12
 4 -12 -7 124.79 17.9
 -4 -12 7 128.99 7.1
 -4 12 7 113.09 15.9
 -4 12 7 141.59 11.5
 -4 12 7 148.49 15.3
 -4 12 7 129.89 13.3
 -3 -12 7 -3.4 3.7
 3 -12 -7 2.9 3
 -3 -12 7 4.2 5.2
 3 -12 -7 -0.7 3.5
 -3 12 7 -1.1 2.7
 -3 12 7 -0.4 3
 -3 12 7 5.4 5.5
 -3 12 7 0.8 5.3
 3 12 -7 -0.5 2.3
 2 -12 -7 22.7 5.3
 2 -12 -7 18.5 6.7
 -2 -12 7 25.2 7.7
 2 -12 -7 32.8 7.5
 -2 -12 7 16.1 5.6
 2 12 -7 20.5 3.4
 -2 12 7 25.8 8.8
 -2 12 7 27.7 6.1
 -2 12 7 17.4 7.1
 2 12 -7 24.6 5.1
 1 -12 -7 136.59 13.5
 1 -12 -7 120.99 15
 1 -12 -7 95.59 10.1
 -1 -12 7 118.99 12.9
 -1 -12 7 118.79 15
 -1 -12 7 104.29 13.4
 1 -12 -7 105.29 9.4
 1 12 -7 117.19 11.2
 1 12 -7 96.39 9.9
 -1 12 7 122.59 13.9
 1 12 -7 118.09 6.4
 -1 12 7 98.29 10.4
 -1 12 7 120.49 11.8
 -1 12 7 110.79 14.2
 0 -12 -7 58.89 8.8
 0 -12 -7 50.39 7.1
 0 -12 7 50.79 9.4
 0 -12 -7 62.99 11.1
 0 -12 7 48 9.9
 0 -12 -7 51.59 9.6
 0 -12 7 56.49 11.2
 0 12 7 60.89 9.6
 0 12 -7 52.69 9.2
 0 12 7 45.6 9
 0 12 7 58.09 10.5
 0 12 -7 61.89 5.6
 0 12 -7 59.59 9
 0 12 7 59.79 9.4
 -1 -12 -7 0.4 4.5
 1 -12 7 -5.3 2.9
 1 -12 7 -2.8 4.4
 -1 -12 -7 0.9 2.8
 -1 -12 -7 0.3 3.6
 -1 -12 -7 0.7 4.4
 1 12 7 -5 3.3
 -1 12 -7 2.3 3.6
 1 12 7 -3.2 3.5
 -1 12 -7 -3.5 4.1
 1 12 7 3.9 4.7
 -2 -12 -7 42.6 9.1
 2 -12 7 40.2 10.7
 -2 -12 -7 40.2 9
 2 -12 7 44.9 7.7
 -2 12 -7 35.1 9.3
 2 12 7 57.49 9.6
 2 12 7 26.1 6.6
 2 12 7 43.6 8
 2 12 7 51.09 9.9
 -3 -12 -7 0.3 4.8
 3 -12 7 8.4 4.9
 -3 -12 -7 3.2 4.5
 -3 -12 -7 -0.4 7.4
 3 -12 7 8.5 5.5
 -3 12 -7 -2.5 6.3
 3 12 7 -4.9 4.9
 3 12 7 8.3 5.7
 -3 12 -7 9.5 5.7
 3 12 7 -3.8 4.2
 3 12 7 4.3 3.1
 4 -12 7 58.69 11.4
 -4 -12 -7 45.8 10
 -4 -12 -7 57.19 11.5
 4 -12 7 82.99 12.4
 -4 12 -7 44.5 9.9
 4 12 7 42 9.5
 -4 12 -7 38.7 11.3
 4 12 7 67.69 9.9
 -5 -13 7 3.7 2.6
 -5 -13 7 2.6 8.4
 -5 -13 7 -5.4 4.3
 -5 13 7 -6.2 7.1
 -5 13 7 -6.2 5.4
 -5 13 7 1.8 8.5
 -4 -13 7 3.2 4.8
 -4 -13 7 18.4 7.5
 -4 13 7 17.1 7.7
 -4 13 7 18.1 5.2
 -4 13 7 20.1 6.6
 3 -13 -7 5.2 3.3
 -3 -13 7 4.6 6.2
 3 -13 -7 -1.7 3.4
 -3 -13 7 0.2 3.5
 3 13 -7 -0.2 2.6
 -3 13 7 -4.1 5
 -3 13 7 11.2 4.9
 -3 13 7 0.5 5
 -3 13 7 -0.5 3.6
 2 -13 -7 30.9 9
 2 -13 -7 42.5 7.9
 2 -13 -7 36.3 6.6
 -2 -13 7 28.7 7.8
 -2 -13 7 50.29 8.8
 -2 -13 7 34.8 9.4
 2 13 -7 40.8 6.5
 -2 13 7 36 7.9
 -2 13 7 24 9
 2 13 -7 38.7 6
 -2 13 7 26 6.2
 2 13 -7 40.8 4.8
 -2 13 7 22.1 4.8
 -1 -13 7 177.18 17.1
 -1 -13 7 172.88 14.9
 1 -13 -7 178.08 15.5
 1 -13 -7 168.98 12.1
 -1 -13 7 170.58 17.1
 1 -13 -7 143.89 17
 1 -13 -7 175.88 13.2
 -1 13 7 159.78 16.7
 -1 13 7 183.78 13.6
 -1 13 7 184.38 14.2
 1 13 -7 158.88 12.2
 1 13 -7 185.68 13.9
 -1 13 7 192.88 17.4
 1 13 -7 184.08 8.4
 0 -13 -7 51.69 9
 0 -13 7 41.8 8.8
 0 -13 -7 47.2 10.1
 0 -13 -7 49.7 11.4
 0 -13 7 28.7 6.7
 0 -13 -7 54.19 7.4
 0 -13 7 48.8 10.8
 0 13 -7 46.4 6
 0 13 7 42.5 8.7
 0 13 -7 43.8 7.6
 0 13 7 53.49 10.9
 0 13 -7 64.49 10.7
 0 13 7 47.2 8.6
 -1 -13 -7 19.6 4.9
 1 -13 7 19 6.8
 1 -13 7 18.6 5.5
 -1 -13 -7 22.1 6.3
 -1 -13 -7 11.2 6.8
 1 13 7 22.6 5.7
 -1 13 -7 12.8 6
 1 13 7 30.1 8.6
 1 13 7 15.3 5.3
 -1 13 -7 21.1 6.7
 1 13 7 7.2 5.9
 2 -13 7 10.6 6.1
 -2 -13 -7 17.5 5.4
 2 -13 7 11.6 5.5
 -2 -13 -7 6 3.9
 2 13 7 12.5 5.6
 -2 13 -7 11.8 5.4
 2 13 7 13.9 5.4
 2 13 7 2.7 5.1
 2 13 7 1.8 5.7
 -3 -13 -7 91.49 11.6
 -3 -13 -7 121.79 18.5
 -3 -13 -7 94.09 11.8
 3 -13 7 68.19 12.3
 3 13 7 73.69 14.5
 3 13 7 96.89 10.9
 -3 13 -7 77.49 13.3
 3 13 7 54.19 13.3
 3 13 7 65.19 8.8
 -3 13 -7 81.59 16.2
 -4 -13 -7 -3.6 4.2
 4 -13 7 21.4 9.6
 -4 -13 -7 0.9 6.1
 4 -13 7 10.2 8.2
 4 -13 7 0.3 6
 4 13 7 -1.5 5.6
 4 13 7 -4.1 5.9
 -4 13 -7 0.1 6
 -4 13 -7 2.9 6.1
 -5 -14 7 -7.4 4.8
 -5 -14 7 9.8 10.5
 -5 -14 7 5.7 2.8
 -5 14 7 4.1 6.1
 -5 14 7 18.2 9.6
 -5 14 7 -4.1 5.8
 -4 -14 7 41.6 9.3
 -4 -14 7 53.69 8.4
 -4 14 7 52.79 12.6
 -4 14 7 30.7 5.3
 -4 14 7 69.59 12.7
 3 -14 -7 6.7 3.9
 3 -14 -7 4.9 7
 -3 -14 7 7.5 7.4
 -3 -14 7 2.3 4.4
 -3 -14 7 0.4 7.8
 3 14 -7 4.2 3.2
 -3 14 7 15.9 5.3
 -3 14 7 8.8 6.2
 -2 -14 7 4.2 7.3
 2 -14 -7 8.8 4
 -2 -14 7 6.5 6.4
 2 -14 -7 9.1 5.9
 2 -14 -7 17.2 6
 -2 -14 7 3.1 3.7
 2 14 -7 5.1 4
 -2 14 7 -0.6 2.9
 2 14 -7 5.6 3.3
 2 14 -7 3.1 2.5
 -2 14 7 10 4.5
 -2 14 7 4.9 5.3
 -2 14 7 13.6 6.2
 1 -14 -7 88.59 10.1
 1 -14 -7 72.49 14.7
 1 -14 -7 68.19 11.6
 -1 -14 7 87.89 13.8
 -1 -14 7 95.29 11.9
 1 14 -7 84.19 9.5
 -1 14 7 77.19 10.6
 -1 14 7 83.69 13.6
 -1 14 7 98.09 13.6
 -1 14 7 78.89 10.3
 1 14 -7 99.99 11
 1 14 -7 94.49 6.7
 0 -14 7 -2.8 4.1
 0 -14 -7 -0.7 2.4
 0 -14 -7 -8.6 4.2
 0 -14 7 -8.8 5.6
 0 -14 -7 -1.4 4.9
 0 -14 -7 -0.8 3.5
 0 14 -7 -3.6 3.9
 0 14 7 -0.5 4.8
 0 14 7 -3.8 4.1
 0 14 7 2.5 4.3
 0 14 -7 2.8 2
 0 14 -7 -2.7 3.3
 1 -14 7 -3 4.7
 1 -14 7 8 3.8
 -1 -14 -7 -4.9 3.1
 -1 -14 -7 2.8 3.7
 -1 -14 -7 3.6 4.9
 -1 14 -7 7.4 6.7
 1 14 7 4 3.1
 1 14 7 -2.1 3.9
 1 14 7 3.5 4.6
 -1 14 -7 8.4 4.8
 2 -14 7 14.1 7.3
 -2 -14 -7 6.1 9.4
 2 -14 7 -5.3 4.3
 -2 -14 -7 1.6 3.9
 -2 -14 -7 8.2 3.8
 -2 14 -7 14.3 6.6
 2 14 7 10.8 4.9
 -2 14 -7 -0.1 6.3
 2 14 7 0.4 6
 2 14 7 -3.8 4
 3 -14 7 36.1 8.9
 -3 -14 -7 12.9 6.4
 -3 -14 -7 16.5 5.8
 3 -14 7 23.9 7.5
 3 -14 7 20 8.2
 3 14 7 23.5 5.4
 -3 14 -7 26.9 8.1
 3 14 7 21.1 7.5
 -4 -14 -7 58.09 11.7
 4 -14 7 42.1 10.6
 4 -14 7 30.4 9.4
 -4 -14 -7 42.4 8
 4 -14 7 76.29 16.2
 4 14 7 56.59 10.4
 4 14 7 27.5 13.5
 -4 14 -7 58.79 11.7
 -5 -15 7 -0.8 4.9
 -5 -15 7 38.2 17.3
 -5 -15 7 10.9 3
 -5 -15 7 8.9 11.3
 -5 15 7 3.4 9.6
 -5 15 7 11.2 6.8
 -4 -15 7 6.9 5.7
 -4 -15 7 29.7 10
 -4 -15 7 42.7 9.6
 -4 15 7 22.1 7.5
 -4 15 7 6 7
 -4 15 7 6.4 6.9
 3 -15 -7 2.8 6.5
 -3 -15 7 -1 5.9
 3 -15 -7 -8 4
 3 -15 -7 0.1 3.3
 -3 -15 7 3.7 4.3
 3 15 -7 -1.7 2.9
 -3 15 7 1 6.4
 -3 15 7 2.7 3.9
 -3 15 7 11.3 6
 -3 15 7 2.6 6.4
 -2 -15 7 8.7 5.5
 2 -15 -7 24.5 10.3
 2 -15 -7 16 5.5
 -2 -15 7 22.5 8.1
 2 -15 -7 17.8 6
 -2 -15 7 11.2 8
 2 15 -7 13.5 3.7
 -2 15 7 15.6 7.6
 -2 15 7 9 6
 -2 15 7 13 6.9
 2 15 -7 13.5 4.5
 2 15 -7 14 4.1
 -1 -15 7 305.27 20.4
 -1 -15 7 322.67 23.4
 1 -15 -7 287.97 20.6
 1 -15 -7 293.27 23.8
 1 -15 -7 297.27 17.9
 1 15 -7 296.17 12.3
 -1 15 7 260.37 17.9
 1 15 -7 309.27 18.7
 -1 15 7 310.17 22.7
 1 15 -7 299.97 16.9
 -1 15 7 292.67 18.3
 -1 15 7 305.87 24.1
 0 -15 -7 11.7 5.7
 0 -15 -7 36.5 10.5
 0 -15 7 41.3 8.5
 0 -15 7 49.6 11.2
 0 -15 -7 29.5 11.3
 0 -15 -7 28.8 5.6
 0 15 7 29.5 8.5
 0 15 7 20.7 5.8
 0 15 -7 34.5 8.2
 0 15 7 18.6 7.3
 0 15 -7 30.1 6.9
 0 15 -7 26.4 4.5
 1 -15 7 -0.1 5.5
 -1 -15 -7 -1.6 5.6
 -1 -15 -7 -0.4 2.8
 -1 -15 -7 -0.7 3.7
 -1 15 -7 1 2.7
 -1 15 -7 3.7 4.9
 1 15 7 -0.4 4.8
 1 15 7 -4.4 3.7
 1 15 7 -1.4 5.2
 2 -15 7 -4.1 6.7
 -2 -15 -7 10 4.4
 2 -15 7 10.6 5.7
 -2 -15 -7 8.9 8.9
 -2 -15 -7 8.8 5
 2 -15 7 4.6 4.4
 -2 15 -7 -0.5 4.4
 2 15 7 5 4.9
 2 15 7 2.6 5.2
 -2 15 -7 -1.6 5.6
 3 -15 7 17 10.1
 -3 -15 -7 9.3 6.2
 3 -15 7 14.2 7.1
 -3 -15 -7 1.4 4.8
 3 15 7 14.8 7.4
 3 15 7 14.1 4.6
 -3 15 -7 5.9 6.3
 -4 -15 -7 38.4 9.6
 -4 -15 -7 17.6 7.4
 4 -15 7 33 10.1
 -4 15 -7 39.7 10.4
 4 15 7 29.9 8.5
 -4 -16 7 20.3 10.6
 -4 16 7 7.7 8
 -4 16 7 -9.9 5.9
 -4 16 7 8 7.2
 3 -16 -7 11.5 4.6
 -3 -16 7 21.8 8.3
 -3 -16 7 4.5 5.5
 3 -16 -7 8.9 6
 -3 16 7 5.2 6.5
 3 16 -7 2.5 3.6
 -3 16 7 5.5 8.5
 -3 16 7 14 6.2
 -3 16 7 -7.1 3.9
 2 -16 -7 5.5 4.6
 2 -16 -7 -15.1 7.4
 2 -16 -7 4.2 4.1
 -2 -16 7 14.4 7.6
 -2 -16 7 9.4 8.1
 -2 16 7 8.5 6.5
 2 16 -7 3.4 2.7
 -2 16 7 4.5 5.8
 -2 16 7 -1.7 6.8
 2 16 -7 2.9 3.7
 2 16 -7 3.1 3.5
 -2 16 7 -0.8 4.4
 1 -16 -7 -3.8 3.1
 1 -16 -7 0.9 4.6
 -1 -16 7 -5.7 4.5
 -1 -16 7 -9.3 7.9
 -1 -16 7 0.2 4.9
 1 16 -7 -1.5 4
 -1 16 7 5.7 5.1
 -1 16 7 -4.1 4.5
 1 16 -7 1.5 3.4
 -1 16 7 1.1 5
 -1 16 7 2.8 4
 1 16 -7 -1.6 1.9
 0 -16 -7 28.8 6.9
 0 -16 -7 39 10
 0 -16 7 33.3 8.4
 0 -16 7 32.1 10.1
 0 -16 -7 32.1 6.2
 0 16 -7 22.4 5.7
 0 16 7 26.3 9
 0 16 -7 25.1 4.5
 0 16 7 29.6 9.2
 0 16 7 35.4 9
 0 16 -7 30.4 8.8
 -1 -16 -7 41.7 8.3
 1 -16 7 50.99 11.3
 -1 -16 -7 61.99 12.7
 -1 -16 -7 41.3 6.7
 1 -16 7 31 8.2
 -1 -16 -7 80.49 16.3
 1 16 7 47.8 8.6
 1 16 7 48.7 10.1
 1 16 7 51.79 9.9
 1 16 7 52.79 9.9
 -1 16 -7 66.69 10.6
 -1 16 -7 61.09 7.5
 -1 16 -7 52.89 10
 2 -16 7 37.9 10
 -2 -16 -7 16.5 5
 -2 -16 -7 32.5 8.1
 -2 -16 -7 36.9 8.6
 2 -16 7 19.2 9.2
 2 -16 7 28.2 9.7
 2 16 7 18.1 6.1
 2 16 7 21.7 8.6
 -2 16 -7 40.6 9.8
 -3 -16 -7 4.3 4.5
 3 -16 7 -1.7 6.2
 -3 -16 -7 6.9 5.8
 -3 16 -7 5.2 6.1
 3 16 7 -6.3 5.5
 3 16 7 1.8 3.5
 3 16 7 5.4 6.2
 -4 -16 -7 12.1 6.8
 4 -16 7 -3 7.3
 -4 -16 -7 24.7 8.8
 4 16 7 15.9 8.1
 -4 16 -7 18.1 11.3
 -4 -17 7 -10.3 5.1
 -4 17 7 3.6 7.3
 4 17 -7 -0.3 3.8
 -4 17 7 -2.1 6.7
 3 -17 -7 20.1 5.9
 -3 -17 7 55.49 15.9
 -3 -17 7 19.1 7
 -3 -17 7 12.8 10.7
 3 -17 -7 13.1 6.7
 -3 17 7 26.3 8.4
 -3 17 7 12.7 8.6
 -3 17 7 -0.5 5.4
 3 17 -7 7.3 4
 2 -17 -7 14.8 9.2
 2 -17 -7 6.7 6.2
 -2 -17 7 13 5.7
 -2 -17 7 14.3 9.4
 2 -17 -7 13.8 5.5
 -2 -17 7 15.5 7.2
 2 17 -7 16.1 3.9
 2 17 -7 12.7 5.2
 2 17 -7 11.9 4.8
 -2 17 7 3.9 6.2
 -2 17 7 20.8 7.6
 -2 17 7 10.9 4.1
 -2 17 7 13.7 8
 1 -17 -7 -0.3 3.8
 1 -17 -7 -5.3 6.9
 -1 -17 7 2.4 9.4
 -1 -17 7 -1.5 4.4
 -1 17 7 -2.6 3.8
 -1 17 7 2.1 5.5
 1 17 -7 -2.2 3.7
 -1 17 7 -2.9 5.4
 -1 17 7 7.3 5.7
 1 17 -7 4.8 5.7
 0 -17 7 -3 5
 0 -17 -7 0.4 6.2
 0 -17 -7 -1.8 7.1
 0 -17 7 -0.6 7.8
 0 -17 -7 5.1 3.6
 0 -17 -7 1.3 4
 0 17 7 10.7 7.2
 0 17 7 -1.9 5.7
 0 17 -7 11 6.3
 0 17 -7 3.3 2.5
 0 17 7 -1.3 4.6
 0 17 7 -0.8 5.5
 1 -17 7 50.29 10.3
 -1 -17 -7 40.9 7
 -1 -17 -7 39.1 8.3
 -1 -17 -7 39.8 9.7
 -1 -17 -7 48.8 11.7
 1 -17 7 23.8 6.7
 -1 17 -7 41.2 10.2
 -1 17 -7 29.6 5.6
 -1 17 -7 31.4 8.3
 1 17 7 32.9 9.3
 1 17 7 16.6 6.9
 1 17 7 34.9 9
 -2 -17 -7 12.3 5.3
 -2 -17 -7 9.4 7
 -2 -17 -7 14.2 6.2
 2 -17 7 13.4 6.7
 2 17 7 17.2 6
 -2 17 -7 14.6 7.3
 2 17 7 15.9 7.6
 2 17 7 15.8 6.7
 -3 -17 -7 -1.4 3.8
 -3 -17 -7 -2.4 5.1
 3 -17 7 -11.4 5.4
 3 17 7 -6.5 6
 -3 17 -7 0.4 6.6
 3 17 7 8.8 7.6
 3 17 7 4.6 3.9
 -4 -18 7 57.19 21.3
 -4 -18 7 5.2 7.4
 -4 18 7 50.69 10
 -4 18 7 25 11.5
 4 18 -7 10.6 5.5
 -3 -18 7 1.4 5.1
 3 -18 -7 3.5 5.8
 3 -18 -7 1.4 4.3
 -3 -18 7 28.3 15.7
 -3 18 7 -5.6 6.3
 -3 18 7 -11.3 5.5
 3 18 -7 -4.2 4.1
 -2 -18 7 23.8 16.3
 -2 -18 7 38.3 8.6
 2 -18 -7 40.9 8.5
 -2 -18 7 89.39 16.3
 2 18 -7 47.5 7.4
 -2 18 7 61.49 13.4
 -2 18 7 50.29 11.2
 -2 18 7 36.8 8.1
 2 18 -7 58.59 8.8
 2 18 -7 44.3 7.4
 -1 -18 7 6.5 5.5
 -1 -18 7 0.8 10.3
 1 -18 -7 27.4 6.5
 -1 -18 7 19.2 8.9
 1 -18 -7 13.9 7.5
 1 -18 -7 8.3 4.7
 1 18 -7 3.3 3.3
 1 18 -7 14.3 5
 -1 18 7 7.5 6.3
 -1 18 7 -0.4 5.3
 1 18 -7 0.5 5.4
 -1 18 7 8.5 7.7
 0 -18 -7 8.6 4.5
 0 -18 7 15.2 12.6
 0 -18 -7 8.7 5.5
 0 -18 7 -3.4 11
 0 -18 -7 23.7 11.7
 0 -18 7 8.4 6.6
 0 -18 -7 7.3 6.2
 0 18 -7 4.9 2.8
 0 18 7 20.8 8
 0 18 7 18.3 7.8
 0 18 -7 15.3 7.4
 0 18 7 -3 5.2
 0 18 7 0.2 6.7
 -1 -18 -7 15.7 7.5
 -1 -18 -7 0.8 4.6
 -1 -18 -7 -5 3
 1 -18 7 0.1 4.9
 -1 18 -7 9.3 6.4
 1 18 7 -5.8 4.5
 -1 18 -7 -2.8 5.5
 -1 18 -7 -1.3 2.9
 -2 -18 -7 1.1 5.2
 -2 -18 -7 3.7 7.2
 -2 -18 -7 5.9 4.6
 2 -18 7 -2.1 6.8
 -2 18 -7 -4.8 3.5
 -2 18 -7 4.1 6.9
 2 18 7 -2.2 3.9
 2 18 7 4.5 6.3
 3 -18 7 -8 5.3
 -3 -18 -7 3.3 6.2
 -3 -18 -7 -1.2 3.8
 3 18 7 -4.6 6.7
 -3 18 -7 -4.2 6.8
 4 19 -7 2.3 5
 -4 19 7 6.1 9.2
 -3 -19 7 9.9 5.8
 3 -19 -7 -6.7 4.8
 3 -19 -7 0.1 6.1
 3 19 -7 -3.5 4
 -3 19 7 3.4 6.7
 2 -19 -7 -5.4 7.8
 2 -19 -7 8.9 4.7
 -2 -19 7 12.7 5.9
 2 19 -7 -3 4.6
 -2 19 7 10.9 5.8
 -2 19 7 -9.1 6
 2 19 -7 5 4.2
 2 19 -7 12.6 5.6
 -1 -19 7 5.6 5
 1 -19 -7 2.3 5.1
 1 -19 -7 4 7.8
 1 19 -7 2 3
 -1 19 7 4.1 7
 -1 19 7 -5.2 5.6
 1 19 -7 8.1 7.8
 1 19 -7 -4 4.8
 0 -19 -7 -2.6 7.2
 0 -19 -7 3 4.7
 0 -19 -7 -2.4 2.9
 0 -19 7 -0.3 5.4
 0 19 -7 -1.7 5.2
 0 19 7 -5.5 5.6
 0 19 -7 3.1 5.6
 0 19 7 5.6 6.1
 -1 -19 -7 85.59 10.5
 -1 -19 -7 65.69 14.2
 1 -19 7 90.79 14.5
 -1 -19 -7 93.69 13
 -1 19 -7 99.79 15.1
 1 19 7 64.19 13.3
 -1 19 -7 71.59 8.1
 1 19 7 74.89 13.6
 2 -19 7 -7.7 6
 -2 -19 -7 4.9 6.8
 -2 -19 -7 3.5 5.3
 -2 -19 -7 -1.5 4
 -2 19 -7 -1.9 6.9
 2 19 7 -3.4 5.2
 -2 19 -7 4.7 3.8
 -3 -19 -7 -1.5 4.9
 3 -19 7 11.2 7.4
 -3 -19 -7 11.2 8.7
 3 19 7 2.4 7.2
 3 19 7 6.8 5.5
 3 -20 -7 24.2 7.8
 -3 -20 7 33.5 7.3
 3 20 -7 24.4 6
 -3 20 7 30 11.5
 -3 20 7 41.1 10.1
 -2 -20 7 105.59 15.2
 2 -20 -7 101.29 17
 2 -20 -7 117.99 14
 2 20 -7 98.89 12.3
 -2 20 7 120.49 19.1
 2 20 -7 107.89 11.1
 -2 20 7 113.39 17.8
 2 20 -7 99.99 11.6
 1 -20 -7 -0.2 5
 -1 -20 7 -4.3 5.5
 -1 20 7 2.5 5.5
 1 20 -7 -7.2 5.5
 -1 20 7 6.8 7
 0 -20 -7 6.1 3.6
 0 -20 -7 -1.7 5.2
 0 -20 7 -12.2 5.5
 0 -20 -7 -5.9 8
 0 20 -7 -3.9 6.2
 0 20 -7 -3.9 2.9
 0 20 7 3.2 6
 0 20 -7 1.5 5.8
 -1 -20 -7 30.2 8.1
 -1 -20 -7 36.2 12.6
 -1 -20 -7 28.6 6.7
 1 -20 7 48.8 11.5
 -1 20 -7 23.9 8.4
 1 20 7 15.5 8.5
 1 20 7 25.6 8.9
 -2 -20 -7 -1.3 4
 2 -20 7 -1.3 6.3
 -2 -20 -7 -10.2 7.5
 -2 -20 -7 -2.6 5.7
 2 20 7 -5.9 4.6
 -2 20 -7 4 7
 2 20 7 13.5 7.1
 3 -21 -7 111.09 17.1
 -3 -21 7 186.28 16.4
 3 -21 -7 145.79 13.3
 3 21 -7 114.09 13.6
 -3 21 7 168.98 22.8
 -2 -21 7 47.5 11.8
 2 -21 -7 40.7 9.4
 -2 21 7 59.99 12.7
 2 21 -7 49.3 9.2
 2 21 -7 33.1 6.5
 -2 21 7 52.49 13.2
 2 21 -7 53.09 8.6
 -1 -21 7 2.3 5.3
 1 -21 -7 -0.1 5.1
 1 21 -7 2 5.9
 1 21 -7 -0.4 3.5
 -1 21 7 -0.4 6.1
 -1 21 7 -5 8.1
 1 21 -7 7.5 6.2
 0 -21 -7 -0.2 5
 0 -21 7 10.3 7.4
 0 -21 -7 5 4.1
 0 21 7 7.5 6.5
 0 21 -7 -3.8 6.5
 0 21 7 -3.3 5.7
 1 -21 7 5.4 7.1
 -1 -21 -7 0.6 8.6
 -1 -21 -7 12 6.1
 -1 -21 -7 -2.4 4
 1 21 7 4.9 6.3
 -1 21 -7 -6.9 6.8
 -1 21 -7 -5.9 3.3
 1 21 7 -10.1 6.7
 -2 -21 -7 5 4.7
 2 -21 7 3.6 10.9
 -2 -21 -7 4.9 6.1
 2 21 7 11.1 8.9
 -2 21 -7 8 13.6
 2 21 7 5 7.2
 -2 -22 7 9.1 8
 2 22 -7 0.3 4.8
 2 22 -7 -1.3 6.2
 -2 22 7 -15.9 9.2
 2 22 -7 -9.6 5.7
 -1 -22 7 -6.2 7.2
 1 -22 -7 7.8 5.9
 -1 22 7 7.1 7.7
 1 22 -7 11.5 7
 1 22 -7 10.3 6.5
 -1 22 7 0.5 8.2
 0 -22 7 1.6 6.7
 0 -22 -7 -2.2 4.6
 0 22 7 1.4 6.6
 0 22 7 -5 6.9
 -1 -22 -7 -8.8 10.1
 -1 -22 -7 -4.7 4.4
 1 -22 7 5.9 9.4
 1 22 7 -8.4 6.7
 -1 22 -7 -5.5 4.5
 1 22 7 -5.4 6.2
 0 23 7 72.99 12.1
 -6 0 8 -0.2 6.1
 -5 0 8 5.5 6.8
 -5 0 8 8.9 3.5
 -4 0 8 3.7 2
 -4 0 8 5.7 5.1
 -4 0 8 3.9 3.1
 -4 0 8 1.1 2.3
 -3 0 8 27.2 5.6
 -3 0 8 25.4 5.6
 -3 0 8 14.3 6.4
 -2 0 8 0.2 3.2
 -2 0 8 1.4 4.9
 -2 0 8 4.5 3.3
 1 0 -8 2.6 1.2
 -1 0 8 2.2 3.2
 -1 0 8 3.6 3.6
 1 0 -8 -1.1 3
 1 0 -8 3.2 2.7
 0 0 8 392.26 21.5
 0 0 8 396.56 16.8
 0 0 -8 423.46 32.3
 0 0 8 388.86 19.8
 0 0 -8 407.76 13.3
 0 0 -8 386.16 18.4
 1 0 8 1.5 4
 -1 0 -8 5 4.1
 -1 0 -8 2.1 3.8
 -1 0 -8 1.4 2.3
 1 0 8 1.1 4.2
 2 0 8 100.59 12.8
 -2 0 -8 94.29 11.6
 2 0 8 90.19 11.5
 -2 0 -8 92.49 12.1
 -2 0 -8 92.79 10.8
 3 0 8 50.39 7.6
 3 0 8 54.09 10.6
 -3 0 -8 58.09 11.3
 -3 0 -8 74.79 11.7
 -3 0 -8 54.39 9.4
 4 0 8 107.89 13.6
 -4 0 -8 110.39 13.6
 -4 0 -8 130.59 15.1
 -4 0 -8 87.09 15.9
 5 0 8 5.7 6.1
 -5 0 -8 -2.5 5.1
 -5 0 -8 -3.9 5.6
 5 0 8 1.9 9.2
 -6 -1 8 10.7 7.3
 -6 -1 8 6.9 4.2
 -6 1 8 24.6 7.8
 -6 1 8 18.1 5.3
 -5 -1 8 2.5 7
 -5 -1 8 -1.1 2.7
 -5 1 8 -2.4 5.2
 -5 1 8 9.1 3.9
 -4 -1 8 89.19 13.9
 -4 -1 8 77.79 6.7
 -4 -1 8 82.39 5.2
 -4 1 8 92.29 8
 -4 1 8 82.79 13.1
 -4 1 8 75.49 5.8
 -4 1 8 76.29 8.8
 -4 1 8 83.79 8.6
 -3 -1 8 231.48 13.7
 -3 -1 8 196.08 19.1
 -3 -1 8 235.08 13.1
 -3 1 8 223.48 20.1
 -3 1 8 222.28 12.8
 -3 1 8 225.88 7.8
 -3 1 8 227.38 13.8
 -2 -1 8 30 6
 -2 -1 8 39.6 6.6
 -2 1 8 33.3 6.6
 -2 1 8 26 5.3
 -2 1 8 25.9 7.7
 -2 1 8 35.9 4
 1 -1 -8 165.38 11.8
 1 -1 -8 173.08 10.7
 -1 -1 8 185.48 14.3
 1 -1 -8 166.68 6.6
 -1 -1 8 161.78 13
 -1 1 8 164.98 15.7
 -1 1 8 177.38 9.2
 -1 1 8 176.88 13.8
 -1 1 8 188.48 17.3
 1 1 -8 157.98 11.1
 1 1 -8 184.18 10.8
 0 -1 8 32.9 6.5
 0 -1 8 26.8 6.6
 0 -1 -8 29.3 6.1
 0 -1 -8 34.9 4.7
 0 1 8 30.2 5.6
 0 1 -8 22.9 7.2
 0 1 -8 24.2 5.4
 0 1 -8 34.1 4.5
 0 1 8 23.4 6.5
 0 1 8 26.5 6.6
 1 -1 8 26.3 7.2
 -1 -1 -8 28.8 5.3
 -1 -1 -8 30.2 7
 -1 -1 -8 26.5 6.6
 1 -1 8 30.7 7.3
 -1 1 -8 24.7 6.8
 -1 1 -8 27.2 6.9
 1 1 8 34.6 6.9
 1 1 8 30.4 7.4
 1 1 8 24.4 5.9
 -1 1 -8 30.6 5.4
 2 -1 8 1.2 3.9
 2 -1 8 4.1 4.7
 -2 -1 -8 -2.1 3.9
 -2 -1 -8 -2.6 2.5
 -2 -1 -8 -0.4 5
 2 1 8 -2.5 4.2
 -2 1 -8 -0.4 4.2
 -2 1 -8 -0.8 4.1
 -2 1 -8 3.6 3.6
 2 1 8 -0.7 4.3
 3 -1 8 11 4.2
 3 -1 8 12.1 6.7
 -3 -1 -8 14.9 6
 -3 -1 -8 9.5 5.2
 3 1 8 14.4 5.1
 -3 1 -8 13.9 6.6
 -3 1 -8 0.9 4.7
 3 1 8 18.9 7.1
 -3 1 -8 1 5.9
 3 1 8 13.5 4.1
 4 -1 8 3.7 4.9
 -4 -1 -8 -8.1 4.1
 -4 -1 -8 5.5 7.9
 -4 -1 -8 8 5.2
 4 -1 8 -6.7 5.5
 4 -1 8 -3.7 2.4
 -4 1 -8 5.9 4.6
 -4 1 -8 -4.6 3.8
 4 1 8 -6.4 4.4
 4 1 8 -2 5.5
 -4 1 -8 -14.2 6.8
 5 -1 8 23.6 8.3
 5 -1 8 33.2 12
 -5 -1 -8 36.3 9.1
 -5 -1 -8 16.6 8.5
 5 1 8 33.8 11.9
 -5 1 -8 22.1 6.8
 5 1 8 36.6 8
 -5 1 -8 36.4 9
 -6 -2 8 4 3.1
 -6 -2 8 -9.8 5.4
 -6 2 8 18.2 7.7
 -6 2 8 -5.5 4
 -5 -2 8 18.4 8.3
 -5 2 8 24 7.5
 -5 2 8 17.2 3.9
 -5 2 8 15.3 4.8
 -4 2 8 -3.1 4.6
 -4 2 8 1.2 3.9
 -4 2 8 1.1 3.1
 -4 2 8 -3.4 2
 -3 -2 8 1.8 3.3
 -3 -2 8 1.9 3.7
 -3 -2 8 -5.4 3.9
 -3 2 8 2.1 3.9
 -3 2 8 6.5 3.4
 -3 2 8 0 1.7
 -3 2 8 -4.4 4
 -2 -2 8 2.3 3.4
 -2 -2 8 1.9 3.7
 -2 2 8 0.6 1.6
 -2 2 8 -0.3 3.8
 -2 2 8 2 4.7
 -2 2 8 3.5 3.4
 -1 -2 8 56.59 8.7
 1 -2 -8 52.59 6.5
 1 -2 -8 39.1 3.9
 1 -2 -8 40.8 7
 -1 -2 8 41.7 8.7
 -1 2 8 50.59 12.7
 -1 2 8 40.8 7.9
 -1 2 8 45.9 5.8
 1 2 -8 53.09 6.6
 1 2 -8 53.79 7.1
 -1 2 8 32.8 8.9
 0 -2 -8 324.87 16.2
 0 -2 -8 336.07 22.1
 0 -2 8 326.77 18.5
 0 -2 -8 322.47 16.6
 0 -2 8 326.47 19.7
 0 2 -8 337.17 12.2
 0 2 8 331.97 20.1
 0 2 -8 328.87 17.1
 0 2 8 330.77 18.4
 0 2 8 339.97 21.8
 0 2 8 315.87 15.7
 1 -2 8 15.8 5.9
 1 -2 8 20.3 6.6
 -1 -2 -8 27.2 5.3
 -1 -2 -8 15.6 5.3
 -1 -2 -8 21.4 6.2
 1 2 8 27.6 6.9
 -1 2 -8 20.6 4.8
 1 2 8 21.7 6.5
 -1 2 -8 28.9 6.7
 1 2 8 20.8 5.5
 1 2 8 28.8 6.9
 -1 2 -8 20.3 6.7
 -2 -2 -8 19.8 6.5
 2 -2 8 23 6.7
 -2 -2 -8 21.9 7.1
 2 -2 8 26.2 6.8
 -2 -2 -8 27.8 6.7
 2 2 8 21.7 6.5
 -2 2 -8 27.9 7.5
 2 2 8 27.6 7.7
 2 2 8 29.1 6.8
 -2 2 -8 25.6 7.6
 -2 2 -8 19.8 6.2
 2 2 8 26 7.1
 3 -2 8 233.78 18.1
 3 -2 8 255.77 19.7
 -3 -2 -8 238.58 19.5
 -3 -2 -8 249.38 21.9
 3 -2 8 214.58 13.9
 -3 -2 -8 239.78 18.2
 3 2 8 241.68 17
 -3 2 -8 230.48 18.9
 3 2 8 250.77 14.2
 3 2 8 215.98 12.2
 3 2 8 242.98 18.7
 -3 2 -8 222.38 23.3
 -3 2 -8 202.28 18.5
 4 -2 8 1.6 2.8
 -4 -2 -8 7.1 5.2
 -4 -2 -8 2 4.8
 -4 -2 -8 15.5 9.8
 4 -2 8 -3 5.1
 -4 2 -8 6.8 4.7
 4 2 8 -0.9 5.5
 -4 2 -8 -1 4.2
 -4 2 -8 -10.6 7.1
 4 2 8 1.5 5.8
 5 -2 8 -2.6 8.7
 5 -2 8 2.5 5.4
 -5 -2 -8 0.1 5.8
 -5 -2 -8 -11.3 5.7
 5 2 8 -4.2 9.3
 -5 2 -8 6.9 6.6
 -5 2 -8 5.9 5.7
 5 2 8 -2.3 5.5
 -6 -3 8 0.2 5.3
 -6 -3 8 4 3.5
 -6 3 8 3.3 7.8
 -6 3 8 -2.7 4
 -5 -3 8 -4 4.8
 -5 -3 8 2.5 2.7
 -5 3 8 1.5 5.8
 -5 3 8 3 4.1
 -5 3 8 5.9 3.9
 -4 -3 8 24.1 10.1
 -4 3 8 16.4 4.5
 -4 3 8 10.5 5.9
 -4 3 8 10.7 2.9
 -4 3 8 17.4 5.4
 -3 -3 8 13.2 4.9
 -3 -3 8 15.9 5.1
 -3 3 8 23.2 5.8
 -3 3 8 13 6.8
 -3 3 8 18.3 4.7
 -3 3 8 14.9 2.7
 -2 -3 8 11.7 4.7
 -2 -3 8 13.3 4.4
 -2 3 8 16.8 6
 -2 3 8 13.3 4.2
 -2 3 8 7.6 5.7
 -2 3 8 14.3 2.8
 1 -3 -8 56.49 6.6
 -1 -3 8 64.59 9.1
 1 -3 -8 48.9 7.4
 1 -3 -8 56.49 4.8
 -1 3 8 39.6 8.7
 -1 3 8 60.29 8.9
 1 3 -8 57.39 7.2
 -1 3 8 46.9 8.4
 1 3 -8 50.19 6.6
 -1 3 8 38 5.6
 0 -3 8 108.69 11.6
 0 -3 -8 94.79 11.1
 0 -3 -8 96.39 7
 0 -3 -8 106.19 10.2
 0 -3 8 104.59 12
 0 3 8 99.39 12.1
 0 3 -8 96.89 6.8
 0 3 -8 90.19 17.6
 0 3 8 89.19 12.1
 0 3 -8 110.79 10.8
 0 3 8 106.09 11.1
 0 3 8 99.49 9.4
 1 -3 8 11 4.6
 1 -3 8 8.2 4.8
 -1 -3 -8 10.8 4.8
 -1 -3 -8 5.9 2.9
 -1 -3 -8 0.1 4
 1 3 8 10.2 5.2
 1 3 8 5.7 3.6
 -1 3 -8 5.3 4.1
 -1 3 -8 9.6 4.6
 1 3 8 8.9 5
 -1 3 -8 3.9 3.4
 1 3 8 6 4.3
 -2 -3 -8 4.2 3
 -2 -3 -8 0.7 4.1
 -2 -3 -8 -1.6 3.8
 2 -3 8 -0.8 4.4
 2 3 8 -1.9 4
 2 3 8 -1.9 4
 -2 3 -8 -1 3.5
 2 3 8 -0.9 4.1
 -2 3 -8 -3.1 4.4
 -2 3 -8 2.1 4.6
 2 3 8 -0.1 3.6
 3 -3 8 18.4 6.9
 3 -3 8 19.1 6.9
 3 -3 8 7.9 4.3
 -3 -3 -8 5.3 6
 -3 -3 -8 8.7 5.4
 -3 -3 -8 8.5 8.5
 -3 3 -8 5.8 4.9
 3 3 8 14.1 6.5
 -3 3 -8 12.7 6.3
 3 3 8 14.6 4.2
 3 3 8 4.1 4.5
 -4 -3 -8 52.19 10
 -4 -3 -8 27 7.7
 4 -3 8 46.9 7.8
 4 -3 8 53.89 10.8
 -4 3 -8 47 9.6
 4 3 8 30.8 8.7
 -4 3 -8 62.89 12.8
 -5 -3 -8 48.8 11.4
 5 -3 8 65.59 11
 -5 -3 -8 71.69 12.6
 5 -3 8 68.09 13.5
 5 3 8 54.99 10
 -5 3 -8 66.89 12.1
 -5 3 -8 92.39 13.6
 5 3 8 59.99 13.6
 -6 -4 8 -7 6.4
 -6 -4 8 -3.5 3.4
 -6 4 8 11.2 4.9
 -6 4 8 9.4 6.9
 -5 -4 8 -2.2 2.2
 -5 4 8 -4 5.1
 -5 4 8 -1.9 3.5
 -5 4 8 0.9 3.2
 -4 -4 8 23 8.1
 -4 4 8 27 6.7
 -4 4 8 25.1 3.9
 -4 4 8 28.5 5.6
 -4 4 8 21.8 7.1
 -3 -4 8 39.2 6.5
 -3 -4 8 25.4 5.5
 -3 4 8 18.4 7.9
 -3 4 8 22.7 6.2
 -3 4 8 23.9 5.5
 -3 4 8 36.1 4.6
 2 -4 -8 124.89 8.8
 2 -4 -8 97.09 7.1
 -2 -4 8 119.99 10.7
 -2 -4 8 123.89 10.9
 -2 4 8 126.39 12.5
 -2 4 8 106.69 12.6
 -2 4 8 96.49 13.9
 -2 4 8 122.79 7.5
 1 -4 -8 85.79 7.9
 -1 -4 8 82.39 10.4
 1 -4 -8 78.19 5.9
 -1 -4 8 98.29 12.5
 1 -4 -8 76.19 9
 -1 4 8 82.99 12.7
 1 4 -8 87.39 8.6
 -1 4 8 73.79 10.6
 -1 4 8 80.19 9.5
 1 4 -8 84.59 8.5
 -1 4 8 88.19 7.2
 0 -4 8 -0.6 3.2
 0 -4 8 5.9 4.2
 0 -4 -8 1.6 2
 0 -4 -8 -0.8 2.7
 0 -4 -8 2.2 4.4
 0 4 8 2.6 2.8
 0 4 8 0.4 3.9
 0 4 -8 -0.3 1.8
 0 4 8 3.3 3.9
 0 4 -8 -1.7 3.1
 0 4 -8 -2.6 3.2
 0 4 8 1.6 4.8
 -1 -4 -8 40.2 7.4
 -1 -4 -8 35.6 8
 -1 -4 -8 54.59 6.8
 1 -4 8 43.8 8.3
 1 -4 8 32.5 7.3
 -1 4 -8 34 5.9
 -1 4 -8 41.4 8.1
 1 4 8 36.4 7.3
 1 4 8 41.7 8.5
 1 4 8 39.9 8.1
 1 4 8 37 7.9
 -1 4 -8 39.2 7.7
 -2 -4 -8 15.8 5.6
 2 -4 8 21.3 6.9
 -2 -4 -8 26 6
 -2 -4 -8 18.4 6.8
 -2 4 -8 17.2 5.7
 -2 4 -8 20.4 6.1
 2 4 8 26.4 6.8
 2 4 8 21.9 6.9
 2 4 8 24 6.9
 -2 4 -8 27.5 7.4
 2 4 8 28.9 6.8
 -3 -4 -8 85.09 17.3
 -3 -4 -8 108.39 15.1
 3 -4 8 117.59 14.5
 3 -4 8 114.59 16.5
 -3 -4 -8 113.39 12.6
 3 -4 8 108.89 11.1
 -3 4 -8 95.49 14.7
 3 4 8 116.39 14.3
 3 4 8 127.49 12.6
 3 4 8 105.19 9.4
 -3 4 -8 121.19 13.8
 -3 4 -8 119.89 13.7
 3 4 8 107.99 15.2
 -4 -4 -8 6.8 6.2
 -4 -4 -8 6 5.4
 4 -4 8 3.6 5.8
 4 -4 8 13.9 5.1
 -4 -4 -8 1 8.3
 -4 4 -8 6.6 5.9
 -4 4 -8 0.1 4.6
 4 4 8 2.3 5.5
 -4 4 -8 3.1 8
 5 -4 8 120.59 13.9
 -5 -4 -8 130.39 15.7
 5 -4 8 104.29 15.6
 -5 -4 -8 136.69 16.3
 -5 4 -8 138.59 16.3
 5 4 8 138.79 18.5
 -5 4 -8 165.98 17.3
 -6 -5 8 -4.6 8.1
 -6 -5 8 2.6 3.4
 -6 5 8 15.4 4.9
 -6 5 8 -2.8 5
 -6 5 8 2 8.3
 -5 -5 8 -10.7 5.9
 -5 5 8 1.3 3.7
 -5 5 8 -2.5 3.3
 -5 5 8 2.3 6.8
 -4 5 8 21.7 11.8
 -4 5 8 21.7 5.9
 -4 5 8 16.7 3.6
 -4 5 8 16.3 5.4
 -3 -5 8 13.6 4.5
 -3 -5 8 9.6 4.3
 -3 5 8 14.8 6.3
 -3 5 8 11.6 3.1
 -3 5 8 15 4.9
 -3 5 8 15.7 7.7
 -2 -5 8 171.68 12.6
 2 -5 -8 164.78 10.4
 -2 -5 8 173.58 13.1
 -2 5 8 180.38 13.2
 -2 5 8 157.18 16.8
 -2 5 8 172.98 9.3
 -2 5 8 185.68 14.8
 1 -5 -8 22.6 3.8
 1 -5 -8 24.1 5.2
 -1 -5 8 19.6 5.7
 1 -5 -8 20.8 5.4
 -1 -5 8 23.1 6.1
 1 5 -8 16.5 4.9
 -1 5 8 12.7 6.2
 -1 5 8 21.9 5.1
 -1 5 8 24.3 6.6
 1 5 -8 21 4.5
 -1 5 8 18 4.1
 0 -5 8 30.9 7.7
 0 -5 -8 39.4 8
 0 -5 -8 36.4 5
 0 -5 8 30.9 7
 0 -5 -8 36.3 6.7
 0 5 8 32.2 5.6
 0 5 8 29.7 6.7
 0 5 -8 40.1 5.2
 0 5 8 33.8 8.3
 0 5 -8 37 7.3
 0 5 8 36.2 8.3
 0 5 -8 37.4 7
 -1 -5 -8 -1.7 3.3
 1 -5 8 5 4.9
 -1 -5 -8 3.4 2.4
 -1 -5 -8 1.3 4.3
 1 5 8 1.2 4
 -1 5 -8 1.8 3.2
 1 5 8 5.3 4.6
 1 5 8 7.6 4.1
 -1 5 -8 2.5 4.1
 -1 5 -8 9.5 4.7
 1 5 8 4.7 4.5
 2 -5 8 4.8 4.6
 -2 -5 -8 5.2 3.3
 2 -5 8 1.2 4.6
 -2 -5 -8 1.1 4.4
 2 -5 8 3.7 3.8
 -2 -5 -8 -4.1 4.7
 -2 5 -8 4.4 4.7
 2 5 8 -4.9 4
 2 5 8 -3.8 3.9
 -2 5 -8 0.7 4
 2 5 8 4.9 4.5
 -2 5 -8 11 5.5
 2 5 8 -1.4 4.3
 -3 -5 -8 16 5.9
 3 -5 8 18.4 7.3
 3 -5 8 8.3 4.7
 -3 -5 -8 16.1 7.9
 3 -5 8 12.8 7
 -3 -5 -8 6.4 4.4
 3 5 8 14.2 4.3
 -3 5 -8 17.4 6.2
 -3 5 -8 12.3 6.7
 3 5 8 20.2 7.4
 -3 5 -8 23.3 7
 3 5 8 16.4 6.7
 3 5 8 15.1 5.4
 4 -5 8 1.2 6
 4 -5 8 -2.2 6.4
 -4 -5 -8 -2.6 4.8
 -4 -5 -8 2.4 4.2
 -4 -5 -8 12.6 9
 -4 5 -8 5.8 5.9
 -4 5 -8 5.1 5
 -4 5 -8 21.3 9.7
 4 5 8 -2.1 5.2
 -5 -5 -8 168.78 15.9
 -5 -5 -8 136.29 16.6
 5 -5 8 128.39 14.9
 5 -5 8 128.39 17.4
 5 -5 8 101.29 12
 -5 5 -8 123.39 18.3
 -5 5 -8 119.39 16.5
 5 5 8 121.89 13.5
 5 5 8 122.89 18.8
 -6 -6 8 2.9 3.1
 -6 -6 8 14.1 7.2
 -6 6 8 -9.3 6.5
 -6 6 8 11.4 5.3
 -5 -6 8 18.3 8.2
 -5 6 8 37.3 6.3
 -5 6 8 37.9 6
 -5 6 8 34.3 7.1
 -5 6 8 41.4 12.1
 -4 -6 8 1.2 3.4
 -4 6 8 8.6 4.3
 -4 6 8 8.2 4.8
 -4 6 8 2.5 6.1
 -4 6 8 10 5.2
 -3 -6 8 202.88 13.7
 -3 -6 8 186.88 13
 -3 6 8 180.18 14.3
 -3 6 8 190.08 13.1
 -3 6 8 188.98 10.1
 -3 6 8 192.78 19.5
 2 -6 -8 34.6 5.5
 -2 -6 8 29.2 7.5
 -2 -6 8 21.5 5.9
 2 -6 -8 27.7 5.2
 -2 6 8 28.3 6.1
 -2 6 8 16.9 8
 -2 6 8 21.3 4.1
 -2 6 8 31.3 7.3
 1 -6 -8 1.6 1.6
 1 -6 -8 -0.6 3.2
 1 -6 -8 -2.6 2.2
 -1 -6 8 -3 3.1
 -1 -6 8 4.3 4.4
 -1 6 8 -1.3 4.3
 1 6 -8 1.7 2.6
 -1 6 8 2.4 3.7
 -1 6 8 5.4 4.8
 1 6 -8 -1.3 3.1
 -1 6 8 0.9 2.5
 0 -6 -8 29.6 6.1
 0 -6 8 24.9 6.9
 0 -6 -8 27.3 4.2
 0 -6 8 33.8 8.6
 0 -6 -8 23.1 6.7
 0 6 8 20 4.9
 0 6 8 33.5 6.9
 0 6 8 17.5 6.4
 0 6 -8 25.2 6.1
 0 6 8 23.3 6.3
 0 6 -8 21.9 5.4
 0 6 -8 19.2 4
 -1 -6 -8 -4.2 4.2
 -1 -6 -8 -1.7 1.9
 -1 -6 -8 -5.3 2.7
 1 -6 8 0.8 4.1
 1 6 8 1.5 4.1
 -1 6 -8 -2.9 2.5
 1 6 8 1.7 3.8
 -1 6 -8 6.6 4.3
 1 6 8 -5.3 3.7
 1 6 8 -1.3 3.6
 -1 6 -8 5.4 4.3
 2 -6 8 435.26 25.1
 2 -6 8 394.26 21.7
 -2 -6 -8 414.36 20.3
 2 -6 8 380.96 23.1
 -2 -6 -8 386.86 21.9
 -2 -6 -8 413.06 26.7
 2 6 8 437.26 20.4
 2 6 8 404.96 22.2
 -2 6 -8 394.46 34.2
 2 6 8 385.56 23.5
 -2 6 -8 405.06 23.6
 2 6 8 396.66 24.6
 -2 6 -8 403.76 23.2
 3 -6 8 27.9 7.2
 -3 -6 -8 17.6 9.7
 -3 -6 -8 40.7 8.8
 -3 -6 -8 18.7 7.7
 3 -6 8 28.7 8
 3 6 8 16.9 7.9
 -3 6 -8 15.5 6.6
 3 6 8 23.7 5
 -3 6 -8 26.6 7.2
 3 6 8 18 7.3
 3 6 8 32 7.4
 -4 -6 -8 2.2 3.6
 4 -6 8 5.4 4.8
 -4 -6 -8 0.5 4.8
 -4 -6 -8 -13.7 9.4
 4 -6 8 0.3 6.4
 -4 6 -8 4.9 6.2
 4 6 8 4.7 5.6
 -4 6 -8 -0.2 5.8
 4 6 8 6.9 5.9
 -5 -6 -8 8.2 6.7
 -5 -6 -8 10.8 6.3
 5 -6 8 5.9 9.7
 -5 6 -8 14.7 7.6
 -5 6 -8 10.8 7.6
 5 6 8 12.6 6.6
 5 6 8 38.2 10.6
 -6 -7 8 11 7.5
 -6 7 8 9 6
 -6 7 8 14.4 9.3
 -5 -7 8 2.8 6.6
 -5 7 8 0.4 4.4
 -5 7 8 -4.8 4.1
 -5 7 8 1.7 3.9
 -5 7 8 1.4 7
 -4 -7 8 1.9 3.6
 -4 7 8 4.5 4.3
 -4 7 8 2.6 3.7
 -4 7 8 4.4 3.1
 -4 7 8 -0.1 5.9
 -3 -7 8 38.4 7.4
 -3 -7 8 29.2 6.5
 -3 7 8 25.4 8
 -3 7 8 32.6 6.5
 -3 7 8 45.5 6.4
 -3 7 8 34 7.7
 -2 -7 8 3.1 3.7
 2 -7 -8 2.2 3.3
 -2 -7 8 5.8 4.2
 2 -7 -8 5 2.9
 -2 7 8 14.4 7.5
 -2 7 8 10.3 5
 -2 7 8 0 4.3
 -2 7 8 1.5 2.5
 1 -7 -8 14.4 3.5
 -1 -7 8 11.9 5
 1 -7 -8 13.3 3.8
 -1 -7 8 9.9 4.9
 1 7 -8 10.9 4
 -1 7 8 8.5 4.7
 -1 7 8 12.5 4
 -1 7 8 5 5.3
 -1 7 8 5.6 5.4
 1 7 -8 16 4.7
 0 -7 -8 349.07 17.9
 0 -7 -8 330.57 20
 0 -7 8 348.27 20.9
 0 -7 -8 353.26 14.2
 0 7 -8 363.26 19.4
 0 7 8 377.56 22.9
 0 7 8 350.86 19.6
 0 7 8 354.56 22
 0 7 -8 370.96 15.1
 0 7 8 378.46 19.1
 0 7 -8 338.67 18
 1 -7 8 190.08 17.2
 -1 -7 -8 183.48 11.7
 -1 -7 -8 177.28 14.5
 1 -7 8 170.08 16
 -1 -7 -8 171.88 16.1
 -1 7 -8 187.88 15.5
 1 7 8 181.78 16.7
 -1 7 -8 185.28 13.9
 -1 7 -8 178.38 15
 1 7 8 167.08 14.7
 1 7 8 190.78 15.6
 1 7 8 185.08 15.6
 -2 -7 -8 642.44 25.6
 -2 -7 -8 576.24 26.7
 2 -7 8 606.24 28.6
 2 -7 8 592.14 26.9
 2 -7 8 627.84 30.5
 -2 7 -8 623.54 29.1
 2 7 8 598.84 30.4
 2 7 8 561.44 26.4
 -2 7 -8 602.54 29
 2 7 8 610.64 24.4
 2 7 8 609.24 29.9
 3 -7 8 -0.1 5.1
 -3 -7 -8 9.3 8.5
 -3 -7 -8 -3.6 3.5
 3 -7 8 3.6 5.5
 3 -7 8 2.9 4.2
 -3 -7 -8 11 5.1
 -3 7 -8 -4.9 4.1
 3 7 8 0.6 4.8
 -3 7 -8 8.3 6.4
 3 7 8 6.8 6.9
 -3 7 -8 3.9 4.7
 3 7 8 -5.5 4.2
 3 7 8 -3.2 2.7
 4 -7 8 4.2 4.4
 4 -7 8 3.7 5.7
 -4 -7 -8 0.8 4.1
 -4 -7 -8 5.5 4.8
 -4 7 -8 2.8 6.2
 -4 7 -8 -1.6 4.6
 4 7 8 -0.9 5.3
 4 7 8 16.4 5.1
 5 -7 8 -4.2 5.1
 -5 -7 -8 9.9 6.4
 -5 -7 -8 -10.8 5.3
 5 -7 8 1.2 6.2
 -5 7 -8 7.7 6.9
 5 7 8 -5 8.6
 -5 7 -8 -1 6.6
 -6 -8 8 -11 6.1
 -6 -8 8 -5.7 2.8
 -6 8 8 -3 6.1
 -6 8 8 -2.7 5.2
 -6 8 8 -6.4 6.9
 -6 8 8 5.3 6
 -5 -8 8 54.49 11.8
 -5 8 8 72.09 10.7
 -5 8 8 78.39 11.6
 -5 8 8 57.39 13.4
 -5 8 8 55.39 8.4
 -4 -8 8 57.39 8.2
 -4 8 8 71.29 9.8
 -4 8 8 68.99 11.1
 -4 8 8 57.99 7.9
 -4 8 8 65.89 13.7
 -3 -8 8 0.1 3.8
 -3 8 8 -0.4 2.7
 -3 8 8 3 5.8
 -3 8 8 -4.3 3.3
 -3 8 8 7.8 5.1
 2 -8 -8 32.1 6.4
 -2 -8 8 37.5 7.4
 2 -8 -8 43.9 6.4
 -2 8 8 33.3 7.6
 -2 8 8 38.1 7.3
 -2 8 8 29.7 8.9
 -2 8 8 47.6 6.6
 1 -8 -8 17.5 4.4
 -1 -8 8 10.8 4.6
 1 -8 -8 19.8 4.2
 1 -8 -8 14.6 5.4
 1 8 -8 17.4 5.4
 1 8 -8 16.3 4.4
 -1 8 8 13.7 4.1
 -1 8 8 11.6 4.7
 -1 8 8 12.2 5.8
 -1 8 8 20.6 5.9
 0 -8 -8 74.19 11.3
 0 -8 -8 55.59 9
 0 -8 8 48.1 8.7
 0 -8 -8 57.29 6.4
 0 -8 8 53.99 9.7
 0 8 -8 56.39 7.1
 0 8 8 49.3 9.9
 0 8 -8 48.6 8.5
 0 8 8 37.1 8
 0 8 -8 54.39 9.3
 0 8 8 54.19 8.2
 0 8 8 62.59 9.5
 1 -8 8 152.98 15.8
 -1 -8 -8 176.68 16.1
 1 -8 8 181.78 16.7
 -1 -8 -8 168.88 11.5
 1 -8 8 157.58 15.1
 -1 -8 -8 154.48 13.7
 -1 8 -8 177.18 15.5
 -1 8 -8 175.88 14.9
 1 8 8 149.88 13.7
 1 8 8 168.08 15.2
 1 8 8 171.98 14.9
 -1 8 -8 169.58 13.6
 1 8 8 153.08 15.9
 -2 -8 -8 400.96 20.2
 2 -8 8 377.66 22.1
 2 -8 8 427.46 24.2
 2 -8 8 385.86 24.4
 -2 -8 -8 416.96 22.8
 2 8 8 408.76 20.4
 -2 8 -8 406.16 24.2
 2 8 8 403.96 25.3
 2 8 8 390.96 24.2
 2 8 8 407.06 22.3
 -2 8 -8 404.76 23.6
 3 -8 8 -0.7 3.9
 -3 -8 -8 5.3 6.8
 -3 -8 -8 4.9 5.8
 3 -8 8 -10.3 8.6
 -3 8 -8 -8.1 6
 3 8 8 -2.9 4.3
 3 8 8 -4.7 4.8
 3 8 8 -2.2 2.7
 -3 8 -8 -8.3 3.6
 -3 8 -8 6.4 5.5
 3 8 8 -7.7 4.3
 -4 -8 -8 0.1 4.4
 4 -8 8 5.5 5.2
 -4 -8 -8 0.9 4.1
 4 -8 8 -3.6 5.5
 -4 8 -8 -9.4 5.3
 4 8 8 3 5.3
 -4 8 -8 5.2 5.6
 4 8 8 4.2 5.1
 5 -8 8 16.6 7.7
 5 -8 8 -2.3 6
 -5 -8 -8 7.4 5.9
 -5 -8 -8 2.1 8.9
 -5 8 -8 13.9 7.6
 5 8 8 20.9 10.4
 5 8 8 -1.7 6.7
 -5 8 -8 0.4 7.2
 -6 -9 8 20.9 9.8
 -6 9 8 14 9.8
 -5 9 8 31.7 9.6
 -5 9 8 34.4 7.9
 -5 9 8 37.1 7
 -5 9 8 36.2 6.1
 -4 -9 8 5.5 4.1
 -4 -9 8 -16.2 9.4
 -4 9 8 -4 4.1
 -4 9 8 4.7 4.6
 -4 9 8 0.3 3.1
 -4 9 8 5.4 7.2
 -3 -9 8 94.79 10.4
 -3 -9 8 75.19 10.7
 -3 9 8 72.99 18.7
 -3 9 8 77.19 9.8
 -3 9 8 81.39 8.1
 -3 9 8 89.99 11.4
 2 -9 -8 -6.1 2.9
 2 -9 -8 -1.2 2.5
 -2 -9 8 -5.4 4.4
 -2 -9 8 7.4 3.9
 -2 9 8 -4.1 4.5
 -2 9 8 -1.3 2.4
 -2 9 8 2.1 5.5
 -2 9 8 4.8 4
 -1 -9 8 12.4 5.1
 -1 -9 8 23.1 7.4
 1 -9 -8 28.6 7.5
 1 -9 -8 25.6 5.6
 1 -9 -8 36.4 6
 -1 9 8 31.3 7
 1 9 -8 24.2 5.7
 1 9 -8 29.8 6.5
 -1 9 8 26.1 4.8
 -1 9 8 18.4 6.2
 -1 9 8 21 7
 0 -9 -8 12.7 3.6
 0 -9 -8 7.6 3.5
 0 -9 8 14.2 5.5
 0 -9 8 4.7 5.9
 0 -9 -8 13.9 5.8
 0 9 8 6.8 5
 0 9 -8 13 4
 0 9 8 8.9 5.7
 0 9 -8 6 4
 0 9 8 7.6 5.5
 0 9 8 8.1 4.4
 0 9 -8 19.7 6.3
 -1 -9 -8 2095.39 46.4
 -1 -9 -8 2051.39 52.59
 1 -9 8 2066.59 58.99
 1 -9 8 2047.4 59.49
 1 -9 8 1977.7 57.19
 -1 -9 -8 2025.9 57.19
 1 9 8 2048.1 58.59
 -1 9 -8 2112.89 52.39
 -1 9 -8 2170.98 57.39
 1 9 8 2081.29 55.89
 -1 9 -8 1979.1 53.09
 1 9 8 2124.19 56.19
 1 9 8 2010.7 54.19
 2 -9 8 169.48 16.5
 -2 -9 -8 161.98 12.9
 2 -9 8 202.08 15.8
 2 -9 8 151.68 14.9
 -2 9 -8 155.08 15
 2 9 8 142.69 17
 2 9 8 164.78 16.7
 2 9 8 134.89 13.3
 2 9 8 180.28 14.1
 -3 -9 -8 3.5 6.1
 -3 -9 -8 -2.7 3.9
 3 -9 8 -3.8 3.9
 3 -9 8 -3.8 4.5
 -3 -9 -8 2.6 4.4
 -3 9 -8 -3.4 4.6
 -3 9 -8 -8.3 5
 3 9 8 -1.1 4.1
 3 9 8 -5.1 2.4
 -3 9 -8 -2.2 5.4
 3 9 8 -2.5 4.5
 4 -9 8 6.4 6.4
 4 -9 8 -5.8 4.8
 4 -9 8 2.2 7.6
 -4 -9 -8 1.4 5.3
 -4 -9 -8 0.7 4.1
 4 9 8 5.5 6.2
 -4 9 -8 -0.4 6.1
 4 9 8 4.2 6
 -4 9 -8 4.7 7
 -5 -9 -8 2.1 6.9
 5 -9 8 12.5 11.3
 5 -9 8 5.1 5.6
 5 -9 8 17.7 6.9
 -5 -9 -8 -9.5 4.9
 5 9 8 -2.1 8.9
 -5 9 -8 8 9.2
 -5 9 -8 3.8 13.9
 5 9 8 -5.4 6.7
 -5 10 8 24.8 5.4
 -5 10 8 11 9
 -5 10 8 1.3 6.9
 -5 10 8 8.5 4.8
 -4 -10 8 81.09 9.8
 -4 -10 8 78.29 11.4
 -4 10 8 53.19 8.9
 -4 10 8 86.89 12.1
 -4 10 8 100.79 15.2
 -4 10 8 83.89 9.1
 -3 -10 8 0.2 3.6
 -3 -10 8 -5.5 5
 -3 10 8 3.3 4.9
 -3 10 8 -7.3 4.6
 -3 10 8 4.3 4.3
 -3 10 8 -3 2.6
 -2 -10 8 55.19 10.6
 2 -10 -8 52.99 7.1
 2 -10 -8 34.2 8.9
 -2 -10 8 47.7 8.8
 -2 10 8 39.1 10.1
 -2 10 8 32 7
 -2 10 8 33.6 6
 -2 10 8 42.9 8.9
 -1 -10 8 -4.5 5.1
 -1 -10 8 10.1 5.1
 1 -10 -8 2.5 2.7
 1 -10 -8 4.9 3
 1 -10 -8 5.2 4.3
 -1 10 8 7.4 5.6
 -1 10 8 8.7 4
 -1 10 8 3.5 4.3
 1 10 -8 6.6 4.1
 -1 10 8 2.1 3.2
 0 -10 8 -1.9 5.4
 0 -10 -8 13.5 6.8
 0 -10 -8 16.5 5.2
 0 -10 -8 14.4 4.1
 0 -10 8 11.1 5.3
 0 10 8 9.4 5.1
 0 10 8 22.3 6
 0 10 -8 20.8 6.3
 0 10 8 13.6 6.3
 0 10 -8 17.3 5.1
 0 10 8 12.2 4.3
 -1 -10 -8 316.37 16.1
 -1 -10 -8 291.57 20.8
 1 -10 8 295.87 20.3
 -1 -10 -8 298.07 18.5
 1 -10 8 302.97 21.8
 -1 10 -8 302.47 19.1
 -1 10 -8 329.87 21.3
 1 10 8 298.47 20.1
 1 10 8 307.97 21.6
 1 10 8 307.37 19.4
 1 10 8 289.87 19.7
 -2 -10 -8 31.2 6.1
 2 -10 8 29.5 7.7
 2 -10 8 32.6 13.3
 -2 -10 -8 27.9 7.4
 -2 10 -8 39.4 8.7
 2 10 8 36.8 8.5
 2 10 8 34.3 9.2
 2 10 8 53.99 8.3
 -2 10 -8 21.6 6.8
 2 10 8 36 7.2
 -3 -10 -8 1.9 3.6
 3 -10 8 1.1 5.1
 -3 -10 -8 -11.4 8.2
 -3 -10 -8 -1 4.6
 3 -10 8 -3.4 4
 3 10 8 8.8 5.4
 -3 10 -8 2.6 7.8
 -3 10 -8 8.2 5.9
 3 10 8 10.9 7.3
 3 10 8 -2.3 3.3
 -3 10 -8 -7.8 6.3
 4 -10 8 12.1 6.9
 4 -10 8 -0.2 5
 -4 -10 -8 -2.1 4.7
 4 -10 8 4.4 7.2
 -4 -10 -8 13.4 6.6
 4 10 8 7.6 6.2
 -4 10 -8 4.5 6.1
 -4 10 -8 -0.4 7.7
 -5 -11 8 12.6 4.7
 -5 11 8 31.6 9.1
 -5 11 8 17.3 5.9
 -5 11 8 16.3 9.8
 -5 11 8 6.8 4.5
 -4 -11 8 6.8 7.3
 -4 -11 8 9.9 4.5
 -4 11 8 6.9 4.7
 -4 11 8 6 4.1
 -4 11 8 8.4 6.9
 -4 11 8 2.4 4.7
 -3 -11 8 8.2 4.8
 -3 -11 8 10 7.3
 -3 11 8 12.3 4.2
 -3 11 8 12.5 7.6
 -3 11 8 10.9 4.4
 -3 11 8 17.1 6.1
 2 -11 -8 61.19 9.4
 2 -11 -8 39 11
 -2 -11 8 61.89 9.8
 -2 -11 8 81.29 12.6
 2 -11 -8 66.39 8.2
 -2 11 8 72.69 9.8
 2 11 -8 65.39 6.8
 -2 11 8 73.19 12.2
 -2 11 8 47.6 10.8
 -2 11 8 65.79 8.3
 -1 -11 8 -6.2 3.7
 1 -11 -8 -6 3.7
 1 -11 -8 -7.1 4.1
 -1 -11 8 -5.6 5.4
 1 -11 -8 0.8 3
 1 -11 -8 0.3 2.1
 -1 11 8 0.7 3.2
 -1 11 8 1.9 3.9
 -1 11 8 -3.4 4.1
 1 11 -8 0.7 3.3
 1 11 -8 0.7 1.3
 1 11 -8 9.1 4.3
 -1 11 8 -4.6 5
 0 -11 -8 5.1 2.9
 0 -11 -8 -2.1 3
 0 -11 8 11.1 5.4
 0 -11 8 6.6 4.4
 0 -11 8 4.3 4.2
 0 -11 -8 3.5 5.1
 0 11 8 9.4 5.1
 0 11 -8 4.1 4.4
 0 11 8 5.2 5
 0 11 -8 2.2 1.9
 0 11 -8 6.1 4.8
 0 11 8 13.6 4.5
 -1 -11 -8 58.79 11.9
 1 -11 8 82.19 12.5
 -1 -11 -8 78.09 8.9
 1 -11 8 75.39 11.8
 -1 -11 -8 73.49 10.2
 1 11 8 93.29 11.5
 1 11 8 70.69 11.6
 1 11 8 94.69 13.9
 -1 11 -8 69.09 12
 1 11 8 70.19 11.1
 -1 11 -8 70.39 11
 -2 -11 -8 21.4 5.4
 -2 -11 -8 26.4 6.8
 2 -11 8 29.1 8.2
 2 -11 8 35 9
 2 11 8 14.4 6
 2 11 8 50.59 10.6
 2 11 8 41.1 8
 -2 11 -8 29.3 7.5
 -2 11 -8 26.9 7.7
 -3 -11 -8 10.1 4.6
 -3 -11 -8 6.5 9.1
 3 -11 8 9.4 6.4
 3 -11 8 15.7 6.4
 -3 -11 -8 9.5 5.7
 3 11 8 9.6 4
 3 11 8 4.4 6.5
 -3 11 -8 10.1 6.3
 3 11 8 13.9 6.4
 -3 11 -8 24.5 7.6
 -4 -11 -8 43.4 9.3
 4 -11 8 58.59 11.9
 -4 -11 -8 36.2 8.2
 4 -11 8 35 10.5
 -4 11 -8 50.09 10.5
 4 11 8 39.6 10
 -4 11 -8 37 9.6
 -5 -12 8 21.4 6.1
 -5 -12 8 37.8 10.1
 -5 12 8 16 5.3
 -5 12 8 7.2 6
 -5 12 8 12.1 9.4
 -4 -12 8 18.4 5.5
 -4 -12 8 10.8 7.8
 -4 12 8 -1.3 7
 -4 12 8 7.9 4.2
 -4 12 8 21.4 6.1
 -4 12 8 18 8.4
 -3 -12 8 9.6 7.1
 -3 -12 8 -5.8 4.3
 -3 12 8 0.6 3.1
 -3 12 8 0.1 5.8
 -3 12 8 0.2 5.1
 -3 12 8 4.3 4.8
 -2 -12 8 22.2 6.1
 2 -12 -8 23.6 5.9
 2 -12 -8 15.5 5.9
 -2 -12 8 17.2 7.5
 -2 12 8 20 11.5
 -2 12 8 27.9 6.4
 -2 12 8 13.9 4.1
 -2 12 8 20.9 7.3
 1 -12 -8 88.69 12.3
 1 -12 -8 77.49 13.5
 -1 -12 8 94.49 12.2
 1 -12 -8 87.99 8.7
 -1 -12 8 102.09 14.9
 1 -12 -8 99.79 10.3
 1 12 -8 84.39 5.2
 -1 12 8 76.59 12.3
 1 12 -8 71.39 10.1
 -1 12 8 84.49 13.8
 -1 12 8 64.79 9.8
 -1 12 8 78.29 10.4
 1 12 -8 83.29 9
 0 -12 -8 40.5 8.4
 0 -12 -8 50.69 6.9
 0 -12 8 41.7 9.6
 0 -12 8 29.1 9.4
 0 -12 8 30.2 8.6
 0 -12 -8 35.5 7
 0 12 8 25.3 8.1
 0 12 -8 40.5 5
 0 12 -8 41.1 7.8
 0 12 8 33.4 7.8
 0 12 -8 49.99 9.2
 0 12 8 42.7 10.5
 1 -12 8 64.29 12.5
 1 -12 8 51.49 11.1
 -1 -12 -8 48 11.4
 -1 -12 -8 64.89 8.3
 1 12 8 42 8.5
 -1 12 -8 65.09 11.2
 -1 12 -8 37.2 8.5
 1 12 8 56.09 10.3
 -2 -12 -8 -4.7 2.5
 2 -12 8 13 4.6
 -2 -12 -8 -1.7 3.8
 2 -12 8 -3.5 6.7
 2 -12 8 -4.7 5
 2 12 8 0.5 5.2
 2 12 8 -0.7 3.3
 -2 12 -8 -8 4.3
 -2 12 -8 -1.5 5.4
 2 12 8 6.2 5.5
 -3 -12 -8 -2.2 3.7
 3 -12 8 5.3 7.2
 3 -12 8 8.5 6.9
 -3 -12 -8 -1.4 4.2
 3 12 8 2.8 5.3
 3 12 8 3.8 6.5
 -3 12 -8 -4.3 6.2
 -3 12 -8 -1.6 5.7
 -4 -12 -8 244.58 19.5
 4 -12 8 227.38 21.4
 -4 -12 -8 246.68 20.5
 4 -12 8 290.97 25.9
 4 12 8 221.58 19.6
 -4 12 -8 220.98 23.1
 -4 12 -8 246.58 21.9
 -5 -13 8 15.3 5.6
 -5 -13 8 23.5 9.6
 -5 13 8 5.8 6.3
 -5 13 8 9.2 9.2
 -5 13 8 9.1 8
 -4 -13 8 9.1 5.4
 -4 -13 8 33.5 8.8
 -4 13 8 14.5 11
 -4 13 8 -9.4 6.5
 -4 13 8 10.8 7.4
 -4 13 8 0 4.9
 -3 -13 8 13.5 5.8
 3 -13 -8 8.2 4.1
 3 -13 -8 10.8 4.9
 -3 -13 8 18.6 7.8
 -3 13 8 0.9 4.7
 -3 13 8 7 7.8
 -3 13 8 2.8 4.1
 -3 13 8 5.5 6.2
 2 -13 -8 3.5 7.6
 2 -13 -8 -3.1 4.9
 -2 -13 8 5.2 4.5
 -2 -13 8 1.5 6.4
 2 -13 -8 2.4 3.8
 -2 13 8 -0.4 3.2
 -2 13 8 -3.1 4
 2 13 -8 0.1 3.2
 -2 13 8 -0.2 5.4
 1 -13 -8 3.4 2.3
 1 -13 -8 -0.5 3.1
 -1 -13 8 -5 6.7
 -1 -13 8 2.3 3.8
 1 -13 -8 10.8 6.4
 1 -13 -8 3.8 4.2
 -1 13 8 2.9 4
 -1 13 8 7.9 6.1
 1 13 -8 -0.3 3.9
 1 13 -8 -3.3 3.3
 -1 13 8 3.7 4.1
 1 13 -8 -0.3 1.5
 0 -13 -8 46.8 8.9
 0 -13 -8 61.09 7.6
 0 -13 -8 67.59 12.4
 0 -13 8 53.99 11.8
 0 -13 -8 72.19 12.4
 0 13 8 60.09 11.5
 0 13 8 49.7 11.4
 0 13 -8 57.39 9.1
 0 13 -8 57.69 5.9
 0 13 -8 54.79 9.9
 0 13 8 47.5 8.4
 -1 -13 -8 37.3 8.5
 1 -13 8 30.4 8.9
 1 13 8 29.4 8.1
 1 13 8 32.9 7.3
 1 13 8 41.6 10.6
 -1 13 -8 35.3 9.3
 2 -13 8 10.4 6.2
 2 -13 8 18.8 10.1
 -2 -13 -8 8.5 5.3
 -2 -13 -8 11.1 4.5
 -2 13 -8 6.7 5.8
 2 13 8 8.1 5
 -2 13 -8 16.1 5.9
 2 13 8 3.6 9.5
 2 13 8 7.4 7.1
 2 13 8 15.2 6.4
 3 -13 8 20.6 10.4
 -3 -13 -8 -1.2 4.3
 3 -13 8 -8.7 4.8
 3 -13 8 4.2 6.3
 -3 13 -8 10.2 6.6
 -3 13 -8 -6.9 5.4
 3 13 8 1.2 5.6
 3 13 8 1.1 3.4
 3 13 8 -1.8 5.8
 -4 -13 -8 -2.9 4.7
 4 -13 8 3.4 7.4
 -4 -13 -8 6.7 6.8
 4 -13 8 4.7 7
 4 13 8 -1.8 9.9
 -4 13 -8 22.4 7.1
 4 13 8 15.2 7.4
 -4 13 -8 21.1 8.2
 -5 -14 8 -6.9 5
 -5 14 8 -11.4 8.4
 -5 14 8 8.3 7.4
 -4 -14 8 -0.7 4.9
 -4 -14 8 23.1 9.1
 -4 14 8 8.7 7.9
 -4 14 8 6.9 6.1
 -4 14 8 14.1 7
 -4 14 8 -2.2 4.2
 -3 -14 8 -1.1 9.2
 3 -14 -8 1.2 3.3
 -3 -14 8 -4.5 4
 3 -14 -8 -6.8 7
 -3 14 8 -8.4 3.6
 -3 14 8 0.6 5.6
 -3 14 8 6.7 5
 -3 14 8 2.9 6.2
 2 -14 -8 11.9 6.8
 -2 -14 8 -1 5.6
 -2 -14 8 2.2 4.6
 -2 -14 8 -3 6.8
 2 -14 -8 3.8 5.3
 2 -14 -8 -1.2 3.2
 2 14 -8 1.3 3
 -2 14 8 -1.2 3.3
 -2 14 8 4 4.1
 2 14 -8 1 3
 -2 14 8 10.2 6.3
 1 -14 -8 43.9 8
 -1 -14 8 61.99 11.9
 1 -14 -8 32.1 7.4
 1 -14 -8 39.6 10.3
 1 -14 -8 74.59 11
 -1 14 8 68.59 18.5
 1 14 -8 43.6 9
 1 14 -8 49.8 8.2
 -1 14 8 34 7.6
 -1 14 8 40.7 9.6
 1 14 -8 41.2 4.9
 0 -14 -8 14.2 5.6
 0 -14 -8 16.1 7
 0 -14 -8 14.2 4.5
 0 -14 8 14.6 6.7
 0 14 -8 13 3
 0 14 -8 13.1 6.1
 0 14 8 16.3 7.7
 0 14 8 21 6.6
 0 14 8 27.5 9.1
 0 14 -8 14 4.9
 1 -14 8 20.3 7.2
 -1 -14 -8 35.5 6.6
 -1 -14 -8 33.2 7.5
 -1 -14 -8 49.99 10.6
 -1 14 -8 19.3 7.5
 1 14 8 44.9 10.7
 1 14 8 55.09 9.6
 1 14 8 28.1 8.2
 2 -14 8 29 7.5
 -2 -14 -8 37.4 9.2
 -2 -14 -8 26 6.1
 2 -14 8 35.2 10.9
 -2 -14 -8 41.1 19.5
 2 -14 8 24.6 7.7
 -2 14 -8 23.5 8.9
 2 14 8 55.49 12.4
 2 14 8 27.9 7.4
 -2 14 -8 34.7 9.7
 2 14 8 36.7 9.6
 2 14 8 32.8 7.6
 -3 -14 -8 5.4 4.6
 3 -14 8 7.8 6.5
 3 -14 8 8.9 6.8
 -3 -14 -8 13.4 5.9
 3 14 8 9.4 3.9
 3 14 8 8.6 6.9
 -3 14 -8 18.8 8.1
 3 14 8 15.9 7.2
 -4 -14 -8 119.79 17.6
 -4 -14 -8 92.49 14.9
 4 -14 8 106.29 16.5
 -4 14 -8 99.59 21.3
 4 14 8 92.49 14
 -4 14 -8 73.39 14.2
 4 14 8 106.89 15.9
 -4 15 8 13.5 9.7
 -4 15 8 33 9.1
 -4 15 8 14.3 8.7
 3 -15 -8 0.5 3.1
 -3 -15 8 6.9 8.4
 3 -15 -8 -8.6 5.1
 -3 -15 8 17.2 10.8
 -3 15 8 -3.6 5
 -3 15 8 0 6.7
 -3 15 8 13 6.6
 -3 15 8 -6.1 3.5
 2 -15 -8 73.69 9.9
 -2 -15 8 69.39 12.8
 -2 -15 8 95.39 16.5
 2 -15 -8 101.09 12.6
 2 -15 -8 52.19 12.2
 2 15 -8 84.49 9.5
 -2 15 8 64.19 13.1
 2 15 -8 81.19 8.5
 -2 15 8 53.19 8.6
 -2 15 8 54.09 9.8
 -2 15 8 64.59 11.9
 2 15 -8 64.29 6
 1 -15 -8 53.19 10.7
 -1 -15 8 53.29 9.7
 -1 -15 8 32.7 22
 1 -15 -8 32 12.9
 -1 15 8 47.6 9.2
 1 15 -8 47.4 8.9
 1 15 -8 49.2 5.6
 -1 15 8 42.5 10.4
 -1 15 8 43.7 8.8
 -1 15 8 40 9.9
 1 15 -8 34.8 7.4
 0 -15 8 -9.5 4.9
 0 -15 -8 -1.7 3.9
 0 -15 -8 1.8 2.5
 0 -15 -8 -4.3 5.1
 0 -15 8 -9.9 6.3
 0 -15 8 5.1 5
 0 15 -8 -1.3 4.9
 0 15 -8 3.5 3.6
 0 15 8 -7.6 5
 0 15 8 -6.5 4.4
 0 15 8 -5.2 4.3
 0 15 -8 -1.5 1.8
 -1 -15 -8 58.39 11.9
 1 -15 8 28.6 8
 -1 -15 -8 47.7 9.5
 1 -15 8 72.09 14.4
 -1 -15 -8 58.49 12.8
 1 -15 8 51.29 12.2
 -1 -15 -8 45.9 7.9
 -1 15 -8 40.5 9.7
 -1 15 -8 80.29 11.1
 -1 15 -8 36.4 5.9
 1 15 8 50.29 10.4
 1 15 8 54.09 10.3
 1 15 8 55.59 12.2
 1 15 8 60.19 10.9
 2 -15 8 -8.3 5.9
 2 -15 8 3.9 6
 -2 -15 -8 12.8 6.5
 -2 -15 -8 5.3 3.5
 2 15 8 5.3 4.9
 2 15 8 7.8 6.9
 -2 15 -8 -3.5 5.7
 3 -15 8 3.9 6.9
 -3 -15 -8 1.8 4.2
 -3 -15 -8 3.9 6.3
 3 15 8 12.7 7.2
 -3 15 -8 10.7 8
 3 15 8 10.6 7.3
 3 15 8 5.4 4.1
 -4 -16 8 -3.2 5.3
 -4 16 8 -1.8 8.1
 -4 16 8 -0.4 6.7
 -3 -16 8 32.6 15
 -3 -16 8 6.8 4.5
 3 -16 -8 -7.9 3.8
 3 -16 -8 -6.1 4.8
 -3 16 8 -3.8 5.4
 -3 16 8 -10.9 6
 2 -16 -8 16.3 5.2
 -2 -16 8 29.1 10.2
 -2 -16 8 -1.6 6.3
 2 -16 -8 1.7 3.9
 2 -16 -8 -2.3 6.5
 -2 -16 8 -3.4 5
 -2 16 8 2.5 4.5
 -2 16 8 2.5 6
 -2 16 8 4.7 7
 2 16 -8 5.8 4.4
 2 16 -8 5.2 2.8
 -2 16 8 13.5 6.5
 1 -16 -8 9 7.4
 -1 -16 8 36.4 12.9
 -1 -16 8 13 6.4
 -1 -16 8 4 6.7
 1 -16 -8 27.1 6.7
 1 16 -8 8.5 2.9
 1 16 -8 10.9 5.9
 -1 16 8 14 4.9
 -1 16 8 10.1 7.6
 -1 16 8 3.6 5.2
 -1 16 8 23 6.6
 0 -16 8 -7.6 4.6
 0 -16 8 6.3 8.5
 0 -16 -8 3.3 4.8
 0 -16 -8 6.9 3
 0 -16 -8 14 7.5
 0 -16 8 5.7 5.5
 0 16 -8 1.8 2.3
 0 16 -8 -0.6 5.2
 0 16 8 -4.9 4.6
 0 16 8 2.6 5.2
 0 16 8 -2.4 6.3
 1 -16 8 8.1 7.3
 1 -16 8 -2.8 5.2
 -1 -16 -8 4.4 5
 -1 -16 -8 1.8 3.3
 -1 -16 -8 1.8 6.7
 1 16 8 4 6.6
 -1 16 -8 9 7.4
 1 16 8 -5.4 6.1
 1 16 8 -4 4.7
 1 16 8 -2.3 4.9
 -1 16 -8 10 5.6
 -1 16 -8 3.6 2.6
 2 -16 8 -1.8 5.8
 -2 -16 -8 2.8 5.5
 -2 -16 -8 -0.9 2.6
 2 16 8 -7.7 4.6
 -2 16 -8 11.9 6.4
 2 16 8 5 6.8
 3 -16 8 -2.1 6.7
 -3 -16 -8 3.8 5.6
 -3 -16 -8 1.1 4.3
 -3 16 -8 2.8 8.5
 3 16 8 7.3 7
 -4 -17 8 46.7 16.7
 -4 -17 8 -2.9 5.3
 -4 17 8 12.6 15.2
 -4 17 8 -0.7 7.7
 3 -17 -8 15.7 7.3
 -3 -17 8 29.2 6.1
 -3 -17 8 68.39 15.7
 3 -17 -8 23.8 6.4
 -3 17 8 30 10
 -3 17 8 14 9.7
 -2 -17 8 9.3 11.4
 2 -17 -8 0.2 6.3
 -2 -17 8 -2.5 5
 -2 17 8 -8.3 5.7
 -2 17 8 -4.3 5.5
 2 17 -8 4.9 4.7
 2 17 -8 -3.5 2.6
 2 17 -8 -6 3.4
 1 -17 -8 2.8 7.4
 1 -17 -8 6.9 8
 1 -17 -8 10.3 6
 -1 -17 8 -1.1 13.2
 -1 -17 8 8.5 6.5
 -1 17 8 8.1 7.4
 1 17 -8 17.1 6.8
 1 17 -8 10.9 5.2
 -1 17 8 2.7 5.1
 -1 17 8 12.4 7.1
 1 17 -8 4.6 3.2
 0 -17 -8 79.49 13.3
 0 -17 -8 60.59 9
 0 -17 8 53.89 11.4
 0 -17 -8 25.1 16
 0 -17 -8 46.7 9.4
 0 17 -8 46.7 12.3
 0 17 8 46.8 10.7
 0 17 -8 51.39 6.3
 0 17 -8 56.19 11
 0 17 8 35.3 9.6
 0 17 8 29.1 8.5
 -1 -17 -8 26.2 7.7
 1 -17 8 36.8 10.6
 -1 -17 -8 23.6 5.1
 -1 -17 -8 40.2 10.7
 1 17 8 37 10.9
 -1 17 -8 35.8 9.9
 -1 17 -8 25 5
 1 17 8 37.6 9.8
 -2 -17 -8 33.5 4.9
 -2 -17 -8 32 8.2
 2 -17 8 23.8 9.2
 2 17 8 24.8 7.5
 2 17 8 48 11.2
 -2 17 -8 19.6 8.9
 -3 -17 -8 22.6 7.9
 -3 -17 -8 10.6 6.3
 3 -17 8 18.1 9.1
 3 17 8 12.7 8.8
 3 17 8 28 6.3
 -3 17 -8 12.9 14.2
 3 -18 -8 -1.6 6.3
 3 -18 -8 -4.3 3.7
 -3 18 8 7.8 7.3
 3 18 -8 2.5 3.3
 -2 -18 8 -6 6
 2 -18 -8 3.8 4.8
 2 18 -8 -0.7 4.3
 2 18 -8 -4.2 2.4
 -2 18 8 -7.2 7.2
 2 18 -8 5.1 4.6
 -2 18 8 4 6.9
 -1 -18 8 1.5 5
 1 -18 -8 0.3 5.1
 1 -18 -8 -1.5 10.1
 1 -18 -8 -7.5 7.5
 1 18 -8 4.7 5.7
 -1 18 8 6.1 7.3
 1 18 -8 -5 3
 1 18 -8 0 5.4
 -1 18 8 1.1 6.7
 0 -18 -8 0.1 3.5
 0 -18 -8 -2.3 4.6
 0 -18 -8 22.6 8.2
 0 -18 8 -1.9 4.4
 0 18 8 -7.3 6.6
 0 18 -8 -4.9 5.3
 0 18 -8 11.8 5.3
 0 18 -8 -1.2 2.5
 0 18 8 -1.1 6.4
 1 -18 8 9.6 7.6
 -1 -18 -8 -3.3 9.8
 -1 -18 -8 17.6 5.8
 -1 -18 -8 30.3 7.2
 1 18 8 1.4 6.8
 1 18 8 2.4 8.2
 -1 18 -8 13.5 3.6
 -1 18 -8 10.3 7
 -2 -18 -8 81.29 10
 2 -18 8 64.19 14.4
 -2 -18 -8 99.69 14.2
 2 18 8 61.19 11.4
 -2 18 -8 71.89 13.2
 2 18 8 76.29 11.1
 -2 18 -8 63.79 9.3
 -3 -19 8 13.9 6.6
 3 -19 -8 -2.6 7.7
 3 19 -8 0.6 4.2
 -3 19 8 7.9 10.3
 -3 19 8 4.8 7.8
 2 -19 -8 12.8 8.3
 -2 -19 8 4.5 6.4
 2 -19 -8 5.1 4.9
 2 19 -8 8.9 4.4
 -2 19 8 3 7.9
 -2 19 8 2.2 8.2
 2 19 -8 1 4.3
 2 19 -8 6.1 5.5
 -1 -19 8 11.6 6.5
 1 -19 -8 10.5 5
 -1 19 8 -5.9 7.8
 1 19 -8 11.5 6.8
 -1 19 8 7.6 7.7
 1 19 -8 0.6 3.4
 0 -19 8 11 6.4
 0 -19 -8 20.3 5.6
 0 -19 -8 11.3 5.8
 0 -19 -8 21.5 9.8
 0 19 -8 14 7.6
 0 19 8 16.6 8.7
 0 19 8 9.4 6.9
 0 19 -8 6 6.5
 -1 -19 -8 11.4 6.2
 -1 -19 -8 15.9 8.5
 -1 -19 -8 13.8 5.1
 1 -19 8 12.4 6.8
 -1 19 -8 19.7 7.5
 1 19 8 4.7 6.5
 -1 19 -8 6.8 4.6
 1 19 8 1.3 6.4
 2 -19 8 14.2 8.6
 -2 -19 -8 6.3 7.9
 -2 -19 -8 10.8 4.5
 2 19 8 4.3 6.1
 -2 19 -8 2.8 4.7
 2 19 8 27.4 9.2
 -2 19 -8 12.2 8.2
 -3 20 8 -12.7 7.6
 3 20 -8 3.3 8.2
 2 -20 -8 -0.3 4.7
 -2 -20 8 6.8 7.8
 2 20 -8 2 5.1
 2 20 -8 0.6 4.1
 2 20 -8 8.5 5.7
 -2 20 8 5.2 7.4
 -2 20 8 6.8 7.7
 1 -20 -8 5.6 5
 -1 -20 8 17.6 7.8
 -1 20 8 3.6 6.8
 1 20 -8 7.5 7
 1 20 -8 0.6 3.9
 -1 20 8 1.2 6.4
 1 20 -8 21.9 7.6
 0 -20 8 28.5 9.6
 0 -20 -8 17.9 6.6
 0 -20 -8 15.3 4.8
 0 20 -8 11.3 7.8
 0 20 8 9 7.3
 0 20 8 5.8 9.2
 -1 -20 -8 -5.7 8.5
 -1 -20 -8 -2.7 3.7
 1 -20 8 9.7 7.5
 -1 -20 -8 -5.8 5
 1 20 8 4.5 6
 1 20 8 2.3 6.3
 -1 20 -8 4.2 7.5
 -2 -20 -8 19.1 5.9
 -2 -20 -8 30 9.3
 2 -20 8 20.8 11.5
 2 20 8 20.5 9.7
 2 20 8 22.2 7.9
 -2 20 -8 21.4 10.4
 2 -21 -8 7.9 5.7
 -2 -21 8 -8.4 6.3
 2 21 -8 9.5 4.7
 2 21 -8 3.4 6.1
 -2 21 8 31.8 15.5
 2 21 -8 -0.9 6
 -2 21 8 -1 10.9
 -1 -21 8 8.3 7.7
 1 -21 -8 -1 4.7
 1 21 -8 -5.3 3.9
 1 21 -8 18.7 7.1
 1 21 -8 1.3 7
 -1 21 8 4.2 10.5
 -1 21 8 -7.4 6.8
 0 -21 8 9.5 7.5
 0 -21 -8 5.3 5
 0 -21 -8 4.5 3.2
 0 21 -8 8.2 6.5
 0 21 8 8.4 6.9
 0 21 8 1.1 7.3
 -1 -21 -8 3.9 5.3
 -1 -21 -8 10.5 10.2
 1 -21 8 6.6 7.3
 1 21 8 6 6.4
 -1 21 -8 -12.5 6.2
 -1 21 -8 -0.8 4
 1 21 8 -13.9 6.8
 -6 0 9 8.2 4.6
 -6 0 9 16.3 5.7
 -5 0 9 -8.6 4.7
 -4 0 9 4.9 6.6
 -4 0 9 -0.9 4
 -4 0 9 -2.8 3.4
 -3 0 9 3.5 5.5
 -3 0 9 6.4 4.6
 -3 0 9 -4.8 4.2
 -2 0 9 -2 3.6
 -2 0 9 -3.8 3.2
 -2 0 9 -0.4 5
 -1 0 9 1.4 4.4
 -1 0 9 -2.4 3.4
 1 0 -9 0.6 1.1
 1 0 -9 -0.5 2.7
 -1 0 9 -0.3 2
 1 0 -9 -1.6 3.2
 0 0 9 1.9 4.1
 0 0 -9 0.5 1.7
 0 0 9 -0.1 4.4
 0 0 -9 -0.1 3.1
 0 0 -9 -1.8 3.3
 1 0 9 -1.3 4
 -1 0 -9 -2.1 4.1
 -1 0 -9 -2.4 3.5
 -1 0 -9 -1.5 2.4
 1 0 9 3.4 4.7
 -2 0 -9 -2 4.2
 2 0 9 -2.9 4.6
 2 0 9 -4.8 4
 -2 0 -9 -2.1 2.5
 3 0 9 -4.2 5
 -3 0 -9 -12.9 5.5
 -3 0 -9 -2 4.2
 -3 0 -9 -7.5 3.4
 3 0 9 -1.9 2.9
 -4 0 -9 12.8 4.7
 4 0 9 -5.2 2.7
 4 0 9 -4.9 5.4
 -5 0 -9 4.7 6.1
 5 0 9 9.3 7.3
 -6 -1 9 19.2 4
 -6 -1 9 13.8 4.6
 -6 -1 9 33.6 9.1
 -6 1 9 5.6 5.1
 -6 1 9 9.8 4.1
 -5 -1 9 -2.7 6.4
 -5 1 9 6.6 5.8
 -5 1 9 12.7 3.5
 -4 -1 9 16.4 5.2
 -4 -1 9 20.9 5.5
 -4 -1 9 10 6.7
 -4 1 9 16.5 3.7
 -4 1 9 28.2 8.7
 -4 1 9 9.3 4.5
 -4 1 9 27.5 4
 -4 1 9 30.8 5.7
 -3 -1 9 31.4 10
 -3 -1 9 23.4 5.9
 -3 -1 9 27.4 6.3
 -3 1 9 15.8 8.2
 -3 1 9 37 7.2
 -2 -1 9 36.4 7.2
 -2 -1 9 34.8 7.1
 -2 1 9 26.5 7.5
 -2 1 9 33.5 6.7
 -2 1 9 36.7 7.5
 -1 -1 9 -4.9 3.4
 1 -1 -9 -0.9 2.6
 -1 -1 9 -2 3.6
 1 -1 -9 -3.3 3
 1 -1 -9 2.4 1.5
 -1 1 9 -2.9 4.1
 1 1 -9 2.6 3.6
 -1 1 9 2.3 2.1
 1 1 -9 2.1 3.1
 -1 1 9 -4.4 3.4
 -1 1 9 3.2 3.9
 0 -1 9 14.2 5.8
 0 -1 -9 11.5 3.3
 0 -1 9 11.6 5.9
 0 -1 -9 23.9 6.2
 0 -1 -9 17 4.9
 0 1 9 4.2 4.5
 0 1 -9 7.7 4.2
 0 1 -9 15.3 5
 0 1 -9 16 3.1
 0 1 9 10.1 3.5
 0 1 9 8.5 5.4
 1 -1 9 30.1 8.1
 -1 -1 -9 29.5 7.3
 -1 -1 -9 29.8 7.3
 -1 -1 -9 28.7 5.3
 1 -1 9 25.2 6.3
 1 1 9 29.2 7.4
 -1 1 -9 23.2 6.8
 1 1 9 26.9 7.3
 -1 1 -9 26.5 5.2
 1 1 9 25.3 6.5
 -1 1 -9 32.7 7.2
 2 -1 9 77.19 10.5
 -2 -1 -9 67.09 10.9
 2 -1 9 65.99 11.5
 -2 -1 -9 62.49 9.5
 2 1 9 50.79 10.3
 -2 1 -9 52.59 8.7
 -2 1 -9 76.49 11.4
 2 1 9 53.09 10.1
 -3 -1 -9 1.6 4.5
 -3 -1 -9 -3.8 3.6
 3 -1 9 -3.1 5.5
 3 -1 9 -5.9 3.1
 3 1 9 -7 4.7
 3 1 9 8.1 3.9
 -3 1 -9 4.1 5.3
 3 1 9 -3.4 2.9
 3 1 9 2.8 4
 -3 1 -9 -0.6 4
 4 -1 9 -1.5 3.1
 4 -1 9 -11.4 5.2
 -4 -1 -9 -0.6 4.9
 -4 -1 -9 3.4 4.6
 -4 1 -9 5.9 5.2
 -4 1 -9 2.9 5.8
 4 1 9 1.9 6.1
 -5 -1 -9 18.6 7.8
 5 -1 9 47.1 9.5
 -5 -1 -9 19.3 9.1
 -5 1 -9 15.9 8
 -5 1 -9 16.4 8.2
 -6 -2 9 -4.2 8.2
 -6 -2 9 4.2 4
 -6 2 9 -6.5 6.4
 -6 2 9 2 4.7
 -6 2 9 0.8 4
 -5 -2 9 12.3 6.8
 -5 2 9 9.8 3.1
 -5 2 9 1.7 6.2
 -5 2 9 -0.9 2.5
 -4 -2 9 5.7 5.7
 -4 -2 9 14.7 5.2
 -4 -2 9 5.2 4.3
 -4 2 9 7 4.5
 -4 2 9 11 5.1
 -4 2 9 6.2 2.5
 -4 2 9 12.4 6.5
 -3 -2 9 16.1 5.8
 -3 -2 9 22.5 5.8
 -3 -2 9 22.8 8.5
 -3 2 9 19.3 5.4
 -3 2 9 17.5 6.8
 -3 2 9 19.5 5.8
 -3 2 9 28 4
 -2 -2 9 0.3 3.7
 2 -2 -9 6.6 3.1
 -2 -2 9 9.1 4.5
 -2 2 9 8.2 5.5
 -2 2 9 7 2.4
 -2 2 9 3.7 4.7
 -2 2 9 7.7 4.9
 1 -2 -9 33.5 6.2
 -1 -2 9 23.4 6.5
 1 -2 -9 27.3 6.4
 -1 -2 9 22.3 6.9
 1 -2 -9 32.7 3.9
 -1 2 9 27 6.7
 1 2 -9 30.6 6.3
 -1 2 9 38.1 8.8
 -1 2 9 24.8 4.8
 1 2 -9 27.1 5.5
 -1 2 9 24.9 6.8
 0 -2 -9 -1.6 2.7
 0 -2 9 -3.4 4.4
 0 -2 9 3.5 4.6
 0 -2 -9 1.1 1.7
 0 -2 -9 0.5 3.7
 0 2 -9 -0.7 1.7
 0 2 9 -4.2 3.2
 0 2 9 -0.1 4.1
 0 2 -9 1.4 3.5
 0 2 -9 0.2 3.4
 0 2 9 -0.8 2.7
 0 2 9 1.5 4.5
 -1 -2 -9 25.6 6.4
 -1 -2 -9 24.8 7.2
 -1 -2 -9 24.8 4.8
 1 -2 9 26 7
 1 -2 9 31.5 7.8
 -1 2 -9 20.9 5
 1 2 9 25.5 6.1
 -1 2 -9 25.4 7.3
 1 2 9 29.1 7.6
 1 2 9 30.7 8
 -1 2 -9 25.9 6.9
 2 -2 9 50.79 9.3
 -2 -2 -9 67.59 10.8
 -2 -2 -9 71.99 9.9
 2 -2 9 55.49 11.5
 2 2 9 51.99 10.3
 2 2 9 64.29 11
 2 2 9 66.29 10.4
 -2 2 -9 52.99 9.4
 -2 2 -9 62.49 9.9
 -3 -2 -9 16.4 6.1
 3 -2 9 2.6 3.9
 3 -2 9 18.5 7.7
 3 2 9 4.4 4.1
 3 2 9 5.4 6.8
 -3 2 -9 8.4 4.9
 -3 2 -9 8.7 5.3
 -3 2 -9 -9.5 6
 4 -2 9 0.1 6
 -4 -2 -9 6.8 4.8
 4 -2 9 4.2 4.4
 -4 -2 -9 -5.5 4.7
 -4 2 -9 -2.2 4.9
 4 2 9 3.9 6.1
 -4 2 -9 -7.4 4.5
 -5 -2 -9 61.39 11.4
 -5 -2 -9 45.1 9.3
 5 -2 9 44.4 8.7
 5 2 9 37 17.4
 -5 2 -9 39.9 10
 -5 2 -9 54.09 10.8
 -6 -3 9 -3.1 3.1
 -6 -3 9 -10.8 6.6
 -6 3 9 -6.2 3.9
 -6 3 9 -0.2 8.4
 -6 3 9 -1.9 4.5
 -5 -3 9 1.5 6.5
 -5 3 9 -4.5 2.8
 -5 3 9 7.2 7.8
 -5 3 9 -2.3 3.7
 -5 3 9 3.1 4.5
 -4 -3 9 6.2 4
 -4 -3 9 0.9 4.9
 -4 -3 9 -0.7 3.6
 -4 3 9 -3.4 2.3
 -4 3 9 4.5 5.8
 -4 3 9 2.1 5.4
 -4 3 9 -4.5 3.4
 -3 -3 9 135.29 12
 -3 -3 9 131.19 14.2
 -3 3 9 164.88 18.2
 -3 3 9 126.29 7.2
 -3 3 9 130.39 11.5
 -3 3 9 127.99 12.7
 2 -3 -9 11.2 3.8
 -2 -3 9 5.7 4.1
 -2 3 9 1.4 5.1
 -2 3 9 13.7 5
 -2 3 9 12.5 5.7
 -1 -3 9 32.7 8.3
 -1 -3 9 41.8 8.2
 1 -3 -9 47.1 7.1
 1 -3 -9 50.39 4.8
 1 -3 -9 41.1 7.9
 -1 3 9 35.7 8.5
 -1 3 9 57.19 8.7
 -1 3 9 39 5.7
 1 3 -9 45.4 7.5
 1 3 -9 45.7 7.3
 -1 3 9 38.2 10
 0 -3 -9 52.99 8.8
 0 -3 9 43.3 8.9
 0 -3 -9 56.79 5.7
 0 -3 9 54.29 9.1
 0 -3 -9 58.69 8.7
 0 3 9 55.49 9.5
 0 3 9 46.5 9.3
 0 3 9 58.89 8.2
 0 3 -9 53.29 8.8
 0 3 9 44.2 9.2
 0 3 -9 59.49 5.8
 0 3 -9 58.79 8.9
 1 -3 9 27.2 7.8
 1 -3 9 30.8 7
 -1 -3 -9 33.8 7.4
 -1 -3 -9 38.1 8.4
 -1 -3 -9 29.3 5.5
 1 3 9 26.8 7.5
 -1 3 -9 32.4 7
 1 3 9 40 10
 1 3 9 32.3 6.5
 -1 3 -9 38.7 6.5
 -1 3 -9 28.5 7.3
 1 3 9 36.7 6.8
 -2 -3 -9 22.6 5.6
 -2 -3 -9 26.3 7.4
 2 -3 9 28.8 7.9
 -2 3 -9 18.9 5.5
 2 3 9 15.8 6.2
 2 3 9 16.2 6.5
 2 3 9 28.8 7.6
 2 3 9 30.4 8.3
 -2 3 -9 20.6 7.3
 -3 -3 -9 33.3 8.3
 -3 -3 -9 45.6 10.9
 3 -3 9 31.1 11
 3 -3 9 32.3 6.8
 -3 -3 -9 30.3 8
 3 3 9 31.9 6.8
 -3 3 -9 29.6 7.7
 3 3 9 27.8 10.2
 -3 3 -9 9.1 8.2
 3 3 9 32 5.8
 -3 3 -9 38.1 9.3
 -4 -3 -9 -3.9 5
 -4 -3 -9 -6.9 3.9
 4 -3 9 1.8 3.7
 4 -3 9 5.8 5.7
 -4 3 -9 0.6 5.3
 -4 3 -9 -4.3 5.6
 4 3 9 -1.9 5.7
 -5 -3 -9 72.49 16
 -5 -3 -9 104.79 14.5
 5 -3 9 81.89 13.8
 -5 3 -9 91.49 15.6
 5 3 9 73.99 21.5
 -5 3 -9 74.79 14.8
 -6 -4 9 2.3 6.8
 -6 4 9 4.5 7.6
 -5 -4 9 3 5.1
 -5 4 9 -9.7 6.5
 -5 4 9 -2.2 4.7
 -5 4 9 -4.4 3.8
 -5 4 9 -5.5 2.7
 -4 -4 9 16 5.1
 -4 -4 9 13.8 7
 -4 -4 9 9.5 4.4
 -4 4 9 8 7.5
 -4 4 9 11 5.1
 -4 4 9 12.4 4.8
 -4 4 9 10.4 3.1
 -3 -4 9 64.99 9.9
 -3 4 9 66.79 10.6
 -3 4 9 49.99 12.7
 -3 4 9 62.29 9.4
 -3 4 9 56.09 6
 2 -4 -9 57.99 6.2
 2 -4 -9 53.59 6.7
 -2 -4 9 66.69 9.8
 -2 -4 9 60.49 9.3
 -2 4 9 49.7 8.1
 -2 4 9 68.99 10.1
 -2 4 9 67.89 6.5
 -2 4 9 54.09 11.5
 -1 -4 9 156.98 13.9
 1 -4 -9 130.19 7.6
 -1 -4 9 135.79 13.3
 1 -4 -9 142.29 10.7
 -1 4 9 155.38 14.7
 1 4 -9 140.39 11
 -1 4 9 129.89 12.5
 1 4 -9 139.99 11
 -1 4 9 144.69 10.4
 -1 4 9 152.48 16.3
 0 -4 -9 52.39 8.9
 0 -4 9 55.49 10
 0 -4 9 53.29 9.1
 0 -4 -9 57.99 9.9
 0 -4 -9 63.89 6.2
 0 4 -9 54.49 8.7
 0 4 9 70.79 9.5
 0 4 -9 53.59 8.7
 0 4 9 49.8 9.8
 0 4 9 62.39 9.9
 0 4 -9 62.99 6
 0 4 9 54.39 10.9
 -1 -4 -9 96.69 9.1
 1 -4 9 98.59 11.8
 -1 -4 -9 94.09 11.2
 -1 -4 -9 68.79 10.7
 1 -4 9 77.59 11.8
 1 4 9 93.59 13.6
 -1 4 -9 97.49 9.9
 -1 4 -9 82.19 10.7
 1 4 9 90.89 11.6
 -1 4 -9 105.69 12
 1 4 9 83.89 10.7
 1 4 9 92.99 11.5
 2 -4 9 -4.2 3.8
 -2 -4 -9 3.4 6
 -2 -4 -9 -0.9 3.2
 2 4 9 -7.4 4.1
 2 4 9 2.7 4.7
 -2 4 -9 -5.3 3.3
 2 4 9 2.7 4.3
 -2 4 -9 -0.6 4.4
 2 4 9 4.8 5.1
 -3 -4 -9 34.5 8
 3 -4 9 28.8 9.2
 3 -4 9 28.1 7
 -3 -4 -9 29.7 9
 -3 -4 -9 27 8
 3 4 9 33.6 7.2
 -3 4 -9 25.6 7.6
 3 4 9 33.6 7.4
 -3 4 -9 39.9 9.9
 -3 4 -9 41.6 10.8
 4 -4 9 41 8.7
 -4 -4 -9 16.9 6.1
 4 -4 9 39.9 10
 4 -4 9 50.99 15.2
 -4 -4 -9 36.5 9.5
 -4 4 -9 34.3 9
 4 4 9 25.6 8.2
 -4 4 -9 27.9 8.5
 -5 -4 -9 5.7 5.7
 5 -4 9 18.9 6.9
 5 -4 9 10.9 14.2
 -5 -4 -9 3.6 6.5
 5 -4 9 3.7 4.5
 -5 4 -9 -3 8.5
 -5 4 -9 8.1 7.7
 5 4 9 -15.9 12.5
 -6 -5 9 3.3 7
 -6 5 9 -0.3 5
 -6 5 9 6.2 7.6
 -5 -5 9 2.3 7.1
 -5 5 9 0.9 3.4
 -5 5 9 12.8 7.9
 -5 5 9 8.1 5.5
 -5 5 9 3.2 4.6
 -4 -5 9 17.3 5.3
 -4 -5 9 19.4 5.7
 -4 -5 9 18.9 8.2
 -4 5 9 17 5.9
 -4 5 9 25.3 8.6
 -4 5 9 25.8 6.1
 -4 5 9 17.6 3.9
 -3 -5 9 3.5 4.6
 -3 -5 9 -1.6 4.6
 -3 5 9 12.6 5.1
 -3 5 9 3.6 4.6
 -3 5 9 7 2.8
 -3 5 9 -2 7.7
 2 -5 -9 18.2 4.7
 -2 -5 9 10 4.6
 2 -5 -9 28 4.9
 -2 -5 9 23.1 6.5
 -2 5 9 19.9 6.7
 -2 5 9 19.7 4.3
 -2 5 9 9.5 5.9
 -2 5 9 33.2 6.7
 -1 -5 9 3.3 4.4
 1 -5 -9 4.7 3.2
 1 -5 -9 3.7 2
 1 -5 -9 -0.1 4.2
 -1 -5 9 -0.8 3.9
 1 5 -9 0.3 3.3
 -1 5 9 4.4 5.5
 -1 5 9 -0.4 4.3
 -1 5 9 3.3 4.1
 -1 5 9 0.1 2.4
 1 5 -9 3.4 3.2
 0 -5 -9 53.89 9
 0 -5 -9 86.29 10.5
 0 -5 9 84.79 12
 0 -5 9 65.99 10.7
 0 -5 -9 85.99 7.1
 0 5 -9 82.29 6.8
 0 5 9 83.29 10.1
 0 5 -9 96.79 11.2
 0 5 9 90.19 12.7
 0 5 9 78.19 12
 0 5 -9 87.49 10.7
 -1 -5 -9 1.6 2.7
 1 -5 9 -0.4 3.8
 -1 -5 -9 2.3 4
 -1 -5 -9 -4.7 3.4
 1 -5 9 2.4 4.9
 1 5 9 2.8 4.5
 1 5 9 2.2 4.5
 1 5 9 -6 3.3
 1 5 9 -4.7 4.6
 -1 5 -9 -2.6 2.6
 -1 5 -9 3.7 4.4
 -1 5 -9 2.6 3.6
 2 -5 9 -2.6 3.1
 -2 -5 -9 4.2 3.5
 -2 -5 -9 2.9 7.3
 2 5 9 4.8 4.1
 2 5 9 -6.2 4.1
 2 5 9 -1.5 4
 -2 5 -9 0.9 3.4
 2 5 9 4.3 5.2
 -3 -5 -9 0.1 4.7
 -3 -5 -9 6.5 4.3
 3 -5 9 5.6 5.8
 3 -5 9 6 4.9
 -3 -5 -9 7 7.2
 -3 5 -9 -2.9 6.3
 -3 5 -9 15.2 7
 -3 5 -9 0.2 3.9
 3 5 9 9.3 6.6
 3 5 9 8.7 7.7
 3 5 9 8.5 9.1
 -4 -5 -9 -0.8 4.6
 4 -5 9 12.4 5.3
 4 -5 9 22.3 9.6
 -4 -5 -9 0.4 5.8
 4 -5 9 14 7.4
 -4 5 -9 13.9 6.9
 4 5 9 -0.3 6.2
 -4 5 -9 -0.7 6.5
 -6 -6 9 15.7 7.3
 -6 6 9 -5.7 8
 -5 -6 9 -2.9 5.7
 -5 6 9 6.7 7.4
 -5 6 9 9.3 5
 -5 6 9 3.9 5
 -5 6 9 -2.3 3.2
 -4 -6 9 41.9 7.2
 -4 6 9 29.9 7.6
 -4 6 9 61.09 13.2
 -4 6 9 68.49 9.4
 -4 6 9 54.29 9.5
 -3 -6 9 2.2 3.9
 -3 -6 9 -1.9 3.6
 -3 6 9 -1.9 2.4
 -3 6 9 5.6 4.1
 -3 6 9 0.6 4.5
 -3 6 9 -3.3 6.6
 -2 -6 9 5.6 4.4
 2 -6 -9 -2.8 4.1
 -2 -6 9 -0.1 3.4
 2 -6 -9 1.4 2.3
 -2 6 9 -0.7 2.2
 -2 6 9 3.4 4.2
 -2 6 9 5.7 5.7
 -2 6 9 5 4
 1 -6 -9 32.8 6.4
 -1 -6 9 33 7.6
 -1 -6 9 21.8 5.7
 1 -6 -9 27.1 4.4
 1 -6 -9 26.9 6.9
 1 6 -9 30.8 6.3
 -1 6 9 35.6 7.7
 -1 6 9 30 8.1
 -1 6 9 25 6.9
 1 6 -9 36.2 7.1
 -1 6 9 23.7 4.9
 0 -6 -9 340.77 13.8
 0 -6 9 308.67 20
 0 -6 -9 333.97 20.3
 0 -6 -9 328.97 18.3
 0 -6 9 336.37 21.4
 0 6 9 319.47 21.8
 0 6 -9 313.77 13.1
 0 6 9 326.57 22
 0 6 9 350.76 23.5
 0 6 -9 343.67 19.2
 0 6 -9 334.17 19.1
 0 6 9 312.07 19.1
 1 -6 9 77.09 12.3
 -1 -6 -9 79.99 12
 -1 -6 -9 88.99 11
 -1 -6 -9 89.69 8.8
 -1 6 -9 100.59 12.4
 1 6 9 65.29 11.2
 -1 6 -9 73.89 10.5
 -1 6 -9 68.59 9.6
 1 6 9 104.79 12.5
 1 6 9 84.99 11.8
 1 6 9 90.19 11.3
 -2 -6 -9 34.1 8.1
 -2 -6 -9 33.9 6.5
 2 -6 9 33.1 7.7
 2 6 9 28.3 6.7
 -2 6 -9 28.6 6.8
 2 6 9 33 7.4
 2 6 9 28.8 7.9
 2 6 9 20.8 7.6
 -2 6 -9 45.9 9.4
 -3 -6 -9 1.2 4.4
 3 -6 9 10.8 6
 -3 -6 -9 3.8 5.4
 3 -6 9 -3.9 4.5
 -3 6 -9 -3.4 4.2
 3 6 9 -5.7 5.3
 3 6 9 1.3 5.6
 3 6 9 -2 3.9
 -3 6 -9 0.3 6.3
 -3 6 -9 -5.1 4.2
 4 -6 9 10.6 9.1
 4 -6 9 -3.5 5.6
 4 -6 9 1.9 4.7
 -4 -6 -9 0.7 4.3
 -4 6 -9 -4 5.1
 4 6 9 -11.1 5.4
 -4 6 -9 2.2 6.1
 -5 -7 9 2.5 5.6
 -5 7 9 6.4 5.8
 -5 7 9 -1.8 3.5
 -5 7 9 5.8 5.5
 -5 7 9 -4.6 7
 -4 -7 9 53.59 7.9
 -4 -7 9 71.49 10.5
 -4 7 9 59.79 9.9
 -4 7 9 37.7 5.5
 -4 7 9 64.39 12.4
 -4 7 9 49.2 8.3
 -3 -7 9 12 5.6
 -3 -7 9 9.9 5.5
 -3 7 9 -0.9 5.1
 -3 7 9 5.5 4.8
 -3 7 9 1.2 2.9
 -3 7 9 2.8 4.7
 -2 -7 9 1.7 4.2
 2 -7 -9 4 2.8
 2 -7 -9 3.8 3.9
 -2 -7 9 16.3 5.5
 -2 7 9 -2.9 3.8
 -2 7 9 -3.9 2.8
 -2 7 9 2.1 4.6
 -2 7 9 1.6 5.4
 1 -7 -9 12.4 4.3
 -1 -7 9 11 5.8
 1 -7 -9 10.8 5.3
 1 -7 -9 13.1 3.3
 -1 -7 9 20.3 6.8
 -1 7 9 10.1 5.7
 -1 7 9 4.8 3.4
 -1 7 9 12.3 4.7
 1 7 -9 19.2 5.6
 -1 7 9 6 5.9
 0 -7 9 78.49 12.1
 0 -7 -9 80.19 12.3
 0 -7 -9 94.09 7.8
 0 -7 -9 82.59 10.3
 0 7 9 88.29 13
 0 7 -9 91.49 11.3
 0 7 -9 88.59 10.5
 0 7 9 101.69 11.3
 0 7 9 82.29 9.7
 0 7 9 80.99 12.5
 0 7 -9 82.99 7.6
 1 -7 9 4.4 5.6
 -1 -7 -9 17.2 6
 -1 -7 -9 8.6 3.9
 -1 -7 -9 13.2 6.1
 1 7 9 15 5.7
 1 7 9 6.6 6.1
 -1 7 -9 15.9 6.4
 -1 7 -9 8.8 5.3
 1 7 9 14.3 6.6
 1 7 9 6.3 6.2
 -1 7 -9 5.7 4.2
 2 -7 9 -4.3 4.1
 2 -7 9 0.1 5.3
 -2 -7 -9 -3.8 2.8
 -2 -7 -9 0.9 4.1
 2 7 9 3.3 4.8
 2 7 9 -7.2 4.8
 -2 7 -9 -1.6 4.6
 -2 7 -9 -1.8 4.6
 2 7 9 -3.5 4
 3 -7 9 14.8 6.5
 -3 -7 -9 10.8 4.4
 -3 -7 -9 -7.5 7.2
 -3 -7 -9 14.8 5.9
 3 -7 9 1.1 5
 -3 7 -9 16.8 9.2
 3 7 9 -0.8 6.8
 3 7 9 12.8 6.8
 -3 7 -9 22.2 8
 -3 7 -9 20.3 7.7
 3 7 9 6.8 5.2
 -4 -7 -9 0.4 4.2
 -4 -7 -9 7 5.6
 4 -7 9 -10.9 4.9
 4 -7 9 -4.1 9.6
 4 -7 9 3.4 6.5
 -4 7 -9 3 6.8
 -4 7 -9 -5 4.5
 4 7 9 -12.8 5.7
 -5 -8 9 115.09 17.3
 -5 8 9 127.39 14.7
 -5 8 9 134.39 12.9
 -5 8 9 120.19 10.2
 -5 8 9 134.69 19.5
 -4 -8 9 11.5 5.2
 -4 8 9 19 6.1
 -4 8 9 16.7 4.4
 -4 8 9 19.6 6.6
 -4 8 9 2.5 5.9
 -3 -8 9 17.1 5
 -3 8 9 9.2 6
 -3 8 9 13.6 4.2
 -3 8 9 25.9 6.1
 -3 8 9 19.1 8.1
 2 -8 -9 30.8 5.8
 -2 -8 9 27.8 7.8
 2 -8 -9 38.3 6.1
 -2 8 9 22.8 7.7
 -2 8 9 21.7 6.9
 -2 8 9 16.3 5.3
 -2 8 9 23.8 8
 -1 -8 9 85.59 11.4
 1 -8 -9 71.59 10.7
 1 -8 -9 77.59 8.8
 1 -8 -9 63.19 6.7
 -1 8 9 68.59 13.5
 1 8 -9 74.69 9
 -1 8 9 52.39 10.2
 -1 8 9 74.09 10.2
 1 8 -9 82.09 9.8
 -1 8 9 79.89 10.4
 0 -8 -9 22 4.6
 0 -8 -9 17.7 6.2
 0 -8 9 20.6 6.5
 0 -8 -9 25.1 6.8
 0 -8 9 30.5 8.1
 0 8 9 14 4.8
 0 8 -9 10.5 5.6
 0 8 -9 17.5 4.1
 0 8 9 40.9 9.7
 0 8 -9 15.9 5.8
 0 8 9 28.7 6.5
 0 8 9 22.2 7.3
 1 -8 9 113.89 13.5
 -1 -8 -9 97.49 13.8
 -1 -8 -9 105.69 9.5
 -1 -8 -9 117.89 13.1
 1 -8 9 133.49 15.1
 -1 8 -9 122.29 12.2
 -1 8 -9 121.19 13.5
 1 8 9 104.19 13.4
 -1 8 -9 119.39 14
 1 8 9 109.09 12.5
 1 8 9 105.19 14
 1 8 9 121.49 14.2
 -2 -8 -9 103.49 11.5
 2 -8 9 92.59 15.3
 2 -8 9 95.89 12.1
 -2 -8 -9 88.69 12.6
 2 8 9 108.69 11.9
 -2 8 -9 77.59 12.2
 2 8 9 86.49 13.6
 -2 8 -9 89.69 13.3
 3 -8 9 0.7 4.2
 -3 -8 -9 -5.1 3.4
 -3 -8 -9 -8.2 4.5
 3 -8 9 -5.5 5
 3 -8 9 5.3 7.6
 3 8 9 -3.3 5.3
 3 8 9 -11.7 5.1
 3 8 9 0.7 5.5
 -3 8 -9 7.2 6.1
 -3 8 -9 3.4 5.9
 4 -8 9 14.1 7.3
 4 -8 9 -20.5 9.8
 -4 -8 -9 7.1 4.4
 4 -8 9 0.4 4.8
 -4 -8 -9 -3.2 4.8
 4 8 9 -10.8 5.7
 -4 8 -9 -7.8 5.7
 -4 8 -9 -4.8 6.3
 4 8 9 2.6 8.1
 -5 -9 9 -1.9 6.8
 -5 -9 9 -6 4.2
 -5 9 9 3.5 4.7
 -5 9 9 12.9 3.5
 -5 9 9 18.5 10.9
 -5 9 9 10.8 5.5
 -4 -9 9 60.69 11.3
 -4 -9 9 76.99 9.9
 -4 9 9 92.59 11.8
 -4 9 9 61.09 8.7
 -4 9 9 69.39 14.2
 -4 9 9 87.29 12.9
 -3 -9 9 11.3 5.2
 -3 9 9 6 3.4
 -3 9 9 4.2 5.6
 -3 9 9 11.5 6.9
 -3 9 9 10.1 4.6
 2 -9 -9 19.7 4.9
 -2 -9 9 26.2 6.5
 -2 9 9 17.4 4.8
 -2 9 9 22.9 7.3
 -2 9 9 25.8 9.9
 -2 9 9 13.8 5.1
 1 -9 -9 22.9 6.8
 -1 -9 9 18.5 6.3
 -1 -9 9 33.6 9.6
 1 -9 -9 19.9 5.3
 1 -9 -9 21.1 4.4
 -1 9 9 35.6 9.7
 -1 9 9 17.2 4.4
 -1 9 9 25 7.4
 1 9 -9 23.9 6
 1 9 -9 31.9 6.8
 -1 9 9 16.2 5.8
 0 -9 9 8 5.5
 0 -9 -9 6.4 2.9
 0 -9 9 5 5.9
 0 -9 -9 11.1 5.2
 0 -9 -9 9.5 4.9
 0 9 -9 6 4.3
 0 9 -9 8.4 5
 0 9 9 15.4 6.9
 0 9 9 5.2 3.9
 0 9 -9 4.8 3.4
 0 9 9 11.7 6.2
 -1 -9 -9 18.4 6.4
 1 -9 9 33.4 15.4
 -1 -9 -9 24.3 5.2
 -1 -9 -9 31.5 9.5
 1 -9 9 23.8 7
 1 9 9 19.3 5.2
 -1 9 -9 31.2 7
 1 9 9 16.1 6.3
 -1 9 -9 39.3 8.1
 -1 9 -9 36.3 8.4
 1 9 9 15.9 6
 -2 -9 -9 12.2 6.5
 2 -9 9 2.1 5.4
 2 -9 9 0.5 9
 -2 -9 -9 1.1 3.7
 2 -9 9 -3.8 3.6
 -2 9 -9 -1 4.7
 2 9 9 8.5 4.8
 2 9 9 1.1 6
 -2 9 -9 -2 5.3
 2 9 9 0.2 5.2
 -2 9 -9 2.1 4.5
 3 -9 9 1.3 6
 3 -9 9 -4.7 7.8
 3 -9 9 -6.1 5.1
 -3 -9 -9 8.2 6.5
 -3 -9 -9 6.6 4.7
 -3 9 -9 10.7 5.8
 -3 9 -9 11.4 7.5
 3 9 9 0.4 5.5
 3 9 9 9.2 6.8
 3 9 9 17.2 7.9
 4 -9 9 -3.6 5.8
 -4 -9 -9 -0.9 5.2
 -4 -9 -9 7.3 6.3
 4 -9 9 -3.2 6.1
 -4 9 -9 3 6.2
 4 9 9 13.7 6.9
 -4 9 -9 3.4 6.6
 -5 -10 9 39.5 7.7
 -5 10 9 60.09 8.6
 -5 10 9 38.8 10.8
 -4 -10 9 9.2 5.2
 -4 -10 9 -9.9 6.2
 -4 10 9 10.9 6.1
 -4 10 9 8.9 7.8
 -4 10 9 -3.1 4.6
 -4 10 9 -5.1 3.3
 -3 -10 9 21.7 7.7
 -3 -10 9 -1.5 4.1
 -3 10 9 5.1 4.6
 -3 10 9 6 3.7
 -3 10 9 7 6.3
 -3 10 9 2.8 5.3
 2 -10 -9 -2.1 4.3
 2 -10 -9 1.2 3.2
 -2 -10 9 13.9 6.5
 -2 -10 9 3.1 4.7
 -2 10 9 2.1 3.3
 -2 10 9 7.1 7.3
 -2 10 9 -0.6 4.6
 -2 10 9 -6.2 5
 -1 -10 9 0.9 4.4
 1 -10 -9 -0.3 1.9
 -1 -10 9 -4.8 6.4
 1 -10 -9 -7 3.9
 1 -10 -9 4.9 3.4
 1 10 -9 3 3.7
 1 10 -9 -0.9 3.6
 -1 10 9 -5.3 4.8
 -1 10 9 -1.7 5.6
 -1 10 9 1.4 3.4
 -1 10 9 -1.3 3.4
 0 -10 9 38.6 10.6
 0 -10 -9 48.5 6.5
 0 -10 -9 59.29 9
 0 -10 9 52.99 10.7
 0 -10 -9 31.5 7.5
 0 10 -9 50.69 9.6
 0 10 9 39.3 9.5
 0 10 -9 34.8 7.4
 0 10 9 42.1 8.2
 0 10 9 43 11.6
 0 10 -9 52.09 7.6
 -1 -10 -9 55.59 8
 -1 -10 -9 56.09 10.3
 1 -10 9 44 10.6
 1 -10 9 39.9 8.3
 1 10 9 48.2 10.2
 -1 10 -9 61.59 17.9
 1 10 9 50.99 9.6
 -1 10 -9 33.5 7.2
 1 10 9 34.7 8.7
 -2 -10 -9 1.5 3.4
 2 -10 9 0.6 3.5
 2 -10 9 -1.8 7.2
 2 -10 9 -1.8 4.6
 -2 -10 -9 5.7 5.2
 -2 10 -9 8.1 5.7
 -2 10 -9 2 4.9
 2 10 9 12 10.1
 2 10 9 0.9 4.5
 2 10 9 -7.5 9.1
 2 10 9 1.4 5.3
 -2 10 -9 -5.3 4.4
 -3 -10 -9 11.4 5
 -3 -10 -9 19.7 7.6
 3 -10 9 13.8 6.7
 3 -10 9 25 8.4
 -3 10 -9 26 9.1
 -3 10 -9 13.7 7.1
 3 10 9 19.5 7.9
 3 10 9 13.6 7.2
 3 10 9 16.7 6.3
 -4 -10 -9 -7.1 5
 -4 -10 -9 -8.2 4.8
 4 -10 9 -3.5 6.5
 -4 10 -9 -9.7 5.5
 -4 10 -9 -6.2 5.5
 4 10 9 -5.6 8.2
 4 10 9 4.4 7.4
 -5 -11 9 30.2 7.4
 -5 -11 9 29.5 10.5
 -5 11 9 37 9.6
 -5 11 9 28.3 12.2
 -5 11 9 31.1 5.5
 -5 11 9 55.99 9.7
 -4 -11 9 34.8 7.6
 -4 -11 9 59.19 12.3
 -4 11 9 22.7 5.2
 -4 11 9 59.99 16.7
 -4 11 9 62.39 13.3
 -4 11 9 43.9 9.1
 -3 -11 9 -5.2 6.2
 -3 -11 9 1.2 4.1
 -3 11 9 1.1 6.4
 -3 11 9 -1 3.5
 -3 11 9 -5 4.5
 -3 11 9 10.5 7.1
 2 -11 -9 80.49 11.4
 -2 -11 9 103.39 12.4
 2 -11 -9 84.69 9.1
 -2 -11 9 95.39 15.1
 -2 11 9 105.59 12.6
 -2 11 9 96.69 17.3
 -2 11 9 79.29 10.1
 -2 11 9 80.49 14.5
 1 -11 -9 6.1 3.3
 1 -11 -9 14.6 5.2
 -1 -11 9 8.4 4.3
 -1 -11 9 9.9 7.7
 1 -11 -9 19.6 5.6
 -1 11 9 10.7 6.7
 -1 11 9 5.1 3.7
 1 11 -9 10.2 4.8
 -1 11 9 0.8 4.9
 1 11 -9 8.4 4.3
 0 -11 9 14.1 8.5
 0 -11 -9 12.7 4.9
 0 -11 9 4.3 8.1
 0 -11 -9 10 5.6
 0 -11 -9 9.1 3.9
 0 -11 9 -1.8 5.6
 0 11 -9 9.2 2.5
 0 11 9 12.4 6.2
 0 11 -9 16 5.2
 0 11 -9 8.3 5
 0 11 -9 4.2 4.5
 0 11 9 10.1 7.6
 0 11 9 8.6 4.6
 -1 -11 -9 392.86 22.4
 1 -11 9 398.06 26.3
 -1 -11 -9 394.76 18.6
 1 11 9 396.06 24.9
 1 11 9 396.76 26.1
 1 11 9 403.06 24.6
 -1 11 -9 423.16 25.2
 -1 11 -9 396.96 21.8
 2 -11 9 88.29 13.5
 -2 -11 -9 73.39 10
 -2 -11 -9 90.19 12.9
 -2 -11 -9 63.29 15.9
 2 -11 9 79.59 13.4
 -2 11 -9 55.99 11
 -2 11 -9 47.1 9.3
 -2 11 -9 60.69 10.5
 2 11 9 58.49 9.5
 2 11 9 73.89 12.7
 2 11 9 57.19 10.9
 2 11 9 70.39 12.5
 -3 -11 -9 -4.4 3.1
 3 -11 9 6.4 6.5
 -3 -11 -9 2.5 4.8
 -3 11 -9 -0.6 5.9
 3 11 9 0.6 3.1
 3 11 9 -6 6.3
 3 11 9 3.1 5.8
 4 -11 9 -4.9 6.1
 4 -11 9 -12 7.6
 -4 -11 -9 7.6 6.9
 -4 -11 -9 4.8 5.6
 4 11 9 0 6.7
 -4 11 -9 0.9 7.4
 -4 11 -9 -4.7 8.6
 -5 -12 9 9.1 8.1
 -5 -12 9 2 5.2
 -5 12 9 -2.2 8.1
 -5 12 9 -11.7 7.2
 -5 12 9 16.3 7.1
 -4 -12 9 15.7 7.4
 -4 12 9 -5.7 6.9
 -4 12 9 -2 5.9
 -4 12 9 18.6 6.5
 -3 -12 9 18.4 6
 -3 -12 9 29.5 10.1
 -3 12 9 11 5.4
 -3 12 9 3.1 6.9
 -3 12 9 4.5 6.6
 -3 12 9 16.4 11.3
 2 -12 -9 9.9 6.1
 2 -12 -9 18.2 5.2
 -2 -12 9 34.1 8.5
 -2 -12 9 25.6 10.4
 -2 12 9 17.4 8.1
 2 12 -9 16.6 4.8
 -2 12 9 7.3 4.6
 -2 12 9 26.6 9.6
 -2 12 9 30.5 7.5
 1 -12 -9 30.6 6.9
 -1 -12 9 19.6 10.8
 1 -12 -9 63.39 10.1
 1 -12 -9 42.2 6.7
 -1 -12 9 41.7 11
 -1 12 9 32.5 12.3
 1 12 -9 38.3 8.1
 -1 12 9 30.9 9
 1 12 -9 43.4 8.1
 -1 12 9 21.5 8.2
 -1 12 9 33 6.5
 0 -12 -9 12.6 4.2
 0 -12 -9 2.8 9.2
 0 -12 -9 29.2 10.4
 0 -12 9 12.4 6.2
 0 12 9 13.8 7
 0 12 -9 25.3 5.7
 0 12 9 12.3 5
 0 12 -9 13.4 4.3
 0 12 -9 15.8 3.3
 0 12 -9 14.5 6.7
 0 12 9 20.4 8.2
 -1 -12 -9 78.49 11.1
 -1 -12 -9 74.09 9.9
 1 -12 9 69.79 12.8
 -1 -12 -9 67.09 13.3
 1 12 9 65.69 12
 1 12 9 70.59 11.4
 1 12 9 65.39 12.6
 -1 12 -9 45.4 9.6
 -1 12 -9 46 8.3
 1 12 9 78.69 12.7
 2 -12 9 19.9 8
 -2 -12 -9 31.4 8.1
 -2 -12 -9 26.9 6.4
 2 -12 9 51.39 12.2
 2 -12 9 20.6 8.9
 -2 12 -9 10.4 8
 2 12 9 23 8.5
 -2 12 -9 23.3 7.1
 2 12 9 25.1 7.9
 2 12 9 16.9 6.8
 -2 12 -9 37.4 9.6
 2 12 9 45.4 10.3
 3 -12 9 3.2 7.2
 3 -12 9 -1.4 4.8
 -3 -12 -9 -5.1 3.5
 -3 -12 -9 14.5 6.2
 3 12 9 11.9 7.7
 3 12 9 10 6.6
 -3 12 -9 -1.7 6
 3 12 9 4.3 3.4
 -3 12 -9 13.9 7.4
 -4 -12 -9 -4.8 6.2
 4 -12 9 -1.9 6.8
 4 -12 9 -15.7 7.9
 -4 12 -9 18.2 5.9
 -4 12 -9 10.2 7.9
 4 12 9 -0.6 9.2
 4 12 9 -6.5 6.5
 -4 -13 9 4.9 5.1
 -4 -13 9 2.3 8.8
 -4 13 9 15.3 6.8
 -4 13 9 -8.2 4.6
 -4 13 9 7.6 8
 -4 13 9 5.9 5.4
 3 -13 -9 9.1 3.9
 -3 -13 9 26.6 10.9
 -3 -13 9 -0.5 4.9
 -3 13 9 1.8 4.2
 -3 13 9 8.4 7.8
 -3 13 9 -5.3 5.6
 -3 13 9 10 6.9
 2 -13 -9 37.4 7.5
 2 -13 -9 34.3 8.2
 -2 -13 9 61.09 13.3
 -2 13 9 34.9 9.9
 -2 13 9 31.9 10.6
 -2 13 9 42.5 8.6
 2 13 -9 32.6 5.4
 1 -13 -9 13 4.7
 1 -13 -9 13.6 4.6
 1 -13 -9 2.6 5.9
 -1 -13 9 11.1 6
 -1 -13 9 6.9 15.6
 1 13 -9 12 5.3
 -1 13 9 2.9 6.3
 -1 13 9 4.1 6.1
 -1 13 9 13.6 6.1
 1 13 -9 14.5 5.9
 1 13 -9 13.6 2.6
 0 -13 9 17 5.6
 0 -13 9 -1.1 4.6
 0 -13 9 -1.2 7.5
 0 -13 -9 -1.7 2.5
 0 -13 -9 1.2 3.6
 0 13 -9 1.2 4
 0 13 -9 -1.7 1.7
 0 13 9 6.1 6.3
 0 13 -9 1.3 4.6
 0 13 9 1 5.2
 0 13 9 -4.6 3.9
 -1 -13 -9 16.3 6.1
 -1 -13 -9 6.1 5.7
 -1 -13 -9 5.6 4
 1 -13 9 0.4 5.3
 1 -13 9 -4.2 4
 1 13 9 -6.4 6
 -1 13 -9 11.5 5
 1 13 9 2.3 5.3
 -1 13 -9 1.5 5.7
 1 13 9 1.5 5.6
 1 13 9 4.7 5.8
 2 -13 9 -1.5 5.9
 2 -13 9 11.7 7.2
 -2 -13 -9 0.7 5.6
 -2 -13 -9 -4.1 3
 -2 13 -9 4.5 6.1
 2 13 9 -3.7 6.1
 2 13 9 11.3 7.9
 2 13 9 -1.1 3.7
 2 13 9 9.8 6.8
 -2 13 -9 -0.4 5.6
 3 -13 9 21 9
 -3 -13 -9 8.2 7.1
 -3 -13 -9 8.6 4.9
 3 -13 9 8.7 7.3
 3 13 9 5.2 4.2
 -3 13 -9 10.1 8.6
 -3 13 -9 14.5 7.6
 3 13 9 7.6 7.9
 -4 -14 9 -1.1 6.3
 -4 14 9 -2.2 4.7
 -4 14 9 4.6 8.1
 -3 -14 9 12.1 12.2
 3 -14 -9 2 4.8
 -3 -14 9 11.2 5.6
 3 -14 -9 9.9 4.7
 -3 14 9 11.3 6.1
 -3 14 9 0.4 8.2
 -3 14 9 -2 6.6
 2 -14 -9 17.4 8.1
 2 -14 -9 3.6 4.2
 -2 -14 9 59.89 20
 -2 -14 9 2.4 6.1
 2 -14 -9 8.5 5.8
 -2 -14 9 -9.6 5.7
 -2 14 9 3.5 5.8
 -2 14 9 1.8 6.2
 -2 14 9 -6.6 5.6
 2 14 -9 8.3 4.2
 -1 -14 9 2 5.5
 -1 -14 9 3.7 9.8
 1 -14 -9 -6.9 6.2
 -1 14 9 4 6.3
 1 14 -9 -0.1 4.3
 1 14 -9 -1.5 1.6
 1 14 -9 3.1 4.5
 -1 14 9 -5.6 5
 -1 14 9 -1.3 3.8
 -1 14 9 -11.4 5.3
 0 -14 -9 11.9 5.4
 0 -14 9 -4.9 4.8
 0 -14 -9 9.5 6
 0 -14 -9 4.5 3.1
 0 -14 9 14.2 7.5
 0 14 9 -3 5.5
 0 14 9 -3.8 3.9
 0 14 -9 2.4 6.2
 0 14 -9 5.3 2.3
 0 14 9 -5 5.5
 -1 -14 -9 22.7 8.8
 -1 -14 -9 9.6 5.4
 1 -14 9 20.4 8.1
 1 -14 9 5.5 6.1
 -1 -14 -9 17.7 5.2
 1 14 9 9.7 6.6
 1 14 9 23.2 7.2
 -1 14 -9 19.7 7.3
 -1 14 -9 16 6.7
 1 14 9 11.3 7.2
 1 14 9 5.5 5.5
 -2 -14 -9 -1.4 4.9
 2 -14 9 2.9 6
 -2 -14 -9 -1 3.4
 2 -14 9 12 6.8
 2 14 9 -0.1 4.9
 -2 14 -9 -3 5.3
 -2 14 -9 -0.2 5.7
 3 -14 9 18.8 10.3
 -3 -14 -9 7.2 6
 -3 -14 -9 13.1 6.8
 -3 14 -9 23.8 9
 3 14 9 15.9 4.8
 3 14 9 19.3 8.4
 -3 14 -9 20.4 9.6
 -4 -15 9 3.5 6.7
 -4 -15 9 34.2 12.8
 -4 15 9 4.6 8.6
 -4 15 9 17.7 6.2
 -3 -15 9 -0.9 5.2
 3 -15 -9 -10.1 5
 -3 -15 9 -15.5 11.3
 3 -15 -9 -0.8 3.3
 -3 15 9 -1.8 7.3
 -3 15 9 -5.2 6.4
 -2 -15 9 15.1 6.8
 -2 -15 9 31 13.1
 2 -15 -9 16.4 5.4
 2 -15 -9 10.5 7.1
 -2 15 9 23.7 7.4
 -2 15 9 -3.1 12.6
 -2 15 9 13 6.8
 -2 15 9 3.8 5.6
 2 15 -9 18.1 5.2
 -1 -15 9 8.2 6
 1 -15 -9 3.9 7.3
 -1 -15 9 9 13.3
 -1 -15 9 5.3 12.5
 1 -15 -9 10.1 4.7
 -1 15 9 3.7 7
 -1 15 9 1 7
 -1 15 9 7.6 7.4
 1 15 -9 5.5 2.6
 1 15 -9 11.1 5.5
 -1 15 9 4.3 6.6
 1 15 -9 4.1 4.4
 0 -15 9 0 5.9
 0 -15 -9 3.6 3.5
 0 -15 9 3.7 8.2
 0 -15 9 4.2 13.4
 0 -15 -9 12.6 5.6
 0 15 -9 -0.5 2.1
 0 15 9 2.3 5.8
 0 15 9 -0.7 6.3
 0 15 -9 0.7 4.9
 0 15 9 5.4 6.5
 -1 -15 -9 -2.1 3
 -1 -15 -9 -5.8 3.7
 1 -15 9 -0.8 5.3
 1 15 9 12.1 6.5
 -1 15 -9 -4.5 5.4
 -1 15 -9 -8.4 4.5
 1 15 9 2.8 6
 1 15 9 1.6 6.1
 -1 15 -9 -1.2 2.7
 -2 -15 -9 23.2 6.5
 2 -15 9 11 6.4
 -2 -15 -9 14.8 7.1
 2 15 9 9.4 7.4
 -2 15 -9 26.3 8.6
 2 15 9 12.4 6
 -3 -15 -9 -1.4 4.6
 -3 -15 -9 6 7
 3 -15 9 -8.7 5.7
 -3 15 -9 10.7 8.6
 3 15 9 8.6 7.2
 -3 15 -9 6.6 8.2
 -4 -16 9 12.6 6.8
 -4 -16 9 -13.7 16.6
 -4 16 9 7.9 7.6
 -4 16 9 -1.8 9.3
 3 -16 -9 3.5 7
 -3 -16 9 25.6 7.1
 3 -16 -9 20.2 5.7
 -3 16 9 26.6 9.3
 -3 16 9 26.9 10.2
 2 -16 -9 44.4 10.4
 -2 -16 9 48.2 9.7
 -2 -16 9 89.69 20.1
 -2 16 9 26.1 7.4
 -2 16 9 50.09 12.3
 2 16 -9 42.3 7.2
 2 16 -9 44 6.9
 -2 16 9 53.69 10.7
 -1 -16 9 4.3 6.1
 1 -16 -9 23.6 9
 1 -16 -9 -2.6 7.1
 1 -16 -9 3.5 3.7
 -1 16 9 9.9 7.3
 -1 16 9 -4.1 6.1
 -1 16 9 -4.8 4.8
 1 16 -9 3.5 5.1
 1 16 -9 -2 4.1
 0 -16 -9 20.9 6.7
 0 -16 -9 32.1 10.3
 0 -16 -9 21.9 5.4
 0 -16 9 29.9 9.7
 0 -16 -9 34 11.8
 0 16 9 32.8 9.5
 0 16 -9 16.1 6.8
 0 16 9 4.3 6.8
 0 16 9 6 7.6
 0 16 -9 9.4 6.4
 0 16 -9 18.4 3.6
 1 -16 9 10.8 6.3
 -1 -16 -9 2.7 4.6
 -1 -16 -9 0.3 3.2
 -1 16 -9 0.9 6
 -1 16 -9 3.3 2
 1 16 9 4 6.4
 1 16 9 1.7 6.3
 -2 -16 -9 -7.4 5.2
 2 -16 9 -1.8 6.5
 -2 -16 -9 3.8 4
 2 16 9 -1.7 4.5
 2 16 9 11.4 7.2
 -2 16 -9 0.7 6.1
 -3 -16 -9 -5 6.1
 -3 -16 -9 -3.7 4.9
 3 -16 9 29.8 8.4
 -3 16 -9 9.2 7.8
 3 16 9 8.8 8.2
 3 16 9 5.4 5.1
 -3 16 -9 23.7 8.9
 3 -17 -9 4.4 4.8
 3 -17 -9 7.4 6.7
 -3 -17 9 3 4.7
 -3 17 9 -6.7 7.4
 -3 17 9 15.1 8.8
 -2 -17 9 0.2 6.3
 2 -17 -9 0.2 4.2
 2 17 -9 -3.4 4.3
 -2 17 9 -10.3 7
 2 17 -9 -3.8 3.8
 -2 17 9 1.8 5.4
 1 -17 -9 -5.8 4.2
 1 -17 -9 -11.5 6.4
 -1 -17 9 3.5 6
 1 17 -9 -2.8 5.4
 1 17 -9 -1.1 2.3
 -1 17 9 1.2 9.4
 -1 17 9 -1.1 6.6
 -1 17 9 10.7 6.9
 0 -17 -9 11.2 10.3
 0 -17 -9 6.8 5.1
 0 -17 -9 7.6 4
 0 -17 9 6.5 6.7
 0 17 -9 15.4 6.7
 0 17 9 14.3 8.2
 0 17 9 21.3 8.9
 0 17 -9 11.4 7.3
 0 17 -9 11.7 3.7
 1 -17 9 5.1 6.3
 -1 -17 -9 4.7 3.2
 -1 -17 -9 -1.4 5
 -1 17 -9 8.9 6.4
 1 17 9 5 5.9
 1 17 9 3.6 7.1
 2 -17 9 38.1 10.6
 -2 -17 -9 34.2 7.5
 2 17 9 18 7.4
 2 17 9 37.1 10.6
 -2 17 -9 47.6 11.7
 -3 -18 9 5.7 6.7
 3 -18 -9 9.6 7.2
 3 -18 -9 3.8 4.2
 -3 18 9 19.9 8.1
 -2 -18 9 2.3 6.5
 2 -18 -9 3.6 7.9
 2 -18 -9 7.7 5.8
 -2 18 9 -0.2 7.1
 2 18 -9 5 5.1
 2 18 -9 -8.4 4.6
 -2 18 9 18.8 7.5
 1 -18 -9 0 4.4
 -1 -18 9 1.4 6.7
 -1 18 9 1.8 6.9
 1 18 -9 -1.5 5.4
 -1 18 9 1.9 6.7
 0 -18 -9 8.2 11.2
 0 -18 -9 -4.1 4.6
 0 -18 9 0.4 7.6
 0 -18 -9 -1.1 2.7
 0 18 -9 -6.9 5.8
 0 18 9 -5.5 6.4
 0 18 -9 9.8 7.5
 0 18 9 6.6 7.4
 -1 -18 -9 2.1 4.1
 -1 -18 -9 2.9 4.4
 1 -18 9 0.5 7
 1 18 9 -3.3 6.4
 -1 18 -9 10.7 7.5
 1 18 9 5.9 8.9
 -2 -18 -9 4.8 6.1
 -2 -18 -9 -1.1 7.6
 2 -18 9 -2.4 11.9
 -2 18 -9 -16.1 7.7
 2 18 9 -0.3 6.2
 -2 18 -9 3.6 4.9
 2 18 9 13.8 8.2
 2 -19 -9 16.6 10.7
 2 -19 -9 16.2 6.8
 -2 -19 9 10 8.1
 2 19 -9 8.8 5.8
 2 19 -9 9.3 3.8
 -2 19 9 12 7.9
 2 19 -9 17.1 5.9
 -2 19 9 13.1 8.3
 -1 -19 9 13.3 9
 1 -19 -9 10.5 6.5
 1 19 -9 6.1 4.2
 1 19 -9 17.9 7.1
 -1 19 9 22.5 8.4
 1 19 -9 8.4 6.4
 -1 19 9 22.4 8.4
 0 -19 -9 0.4 5.6
 0 -19 9 4.8 6.8
 0 19 -9 -7.1 5.5
 0 19 9 -8.1 5.5
 0 19 -9 -2.3 2.9
 0 19 9 0.9 7.4
 1 -19 9 2.3 8.5
 -1 -19 -9 -0.2 5.2
 -1 -19 -9 4 3.4
 1 19 9 11.8 7.1
 -1 19 -9 -1.6 7
 1 19 9 1.6 6.9
 -2 -20 9 21.4 8.5
 2 -20 -9 -2.9 4.9
 2 20 -9 7.4 5.5
 -2 20 9 -11.2 7.1
 -2 20 9 -18.1 10.1
 2 20 -9 -0.2 4.5
 2 20 -9 -2.1 5.8
 -1 -20 9 -3.2 6.7
 1 -20 -9 -2.7 5.3
 1 20 -9 -7.2 3.1
 1 20 -9 2.5 6.3
 -1 20 9 -1.9 7.2
 1 20 -9 -5.3 7.2
 0 -20 -9 24 5.6
 0 -20 -9 18.7 7.2
 0 20 -9 29.4 8.4
 0 20 9 20.1 9.3
 -5 0 10 -6.6 5.3
 -4 0 10 19.7 5.9
 -4 0 10 7.9 5.2
 -4 0 10 7.3 6.6
 -3 0 10 44.7 7.9
 -3 0 10 41.3 11.8
 -3 0 10 38.6 8.3
 -2 0 10 52.39 8.6
 -2 0 10 40.3 8.5
 -2 0 10 42.2 11.6
 1 0 -10 59.19 8.2
 1 0 -10 63.39 4.3
 -1 0 10 59.99 10.2
 1 0 -10 66.99 9.6
 -1 0 10 70.59 10.3
 0 0 -10 13.3 5.2
 0 0 10 16.4 6.6
 0 0 -10 17.9 5.3
 0 0 -10 14.1 3.1
 0 0 10 14.8 6.8
 1 0 10 10.4 6.1
 -1 0 -10 14.2 4.2
 -1 0 -10 12.1 5.4
 -1 0 -10 11.7 5.6
 -2 0 -10 229.68 16.5
 2 0 10 259.07 21.4
 -2 0 -10 273.17 19.6
 -3 0 -10 6.5 5
 3 0 10 0.5 6
 3 0 10 -4 4.9
 3 0 10 0.3 6.2
 -3 0 -10 -0.9 4.4
 4 0 10 6.7 3.5
 -4 0 -10 -5.8 5
 -4 0 -10 9.2 5.8
 4 0 10 -2.5 4.6
 4 0 10 -2.3 6.8
 4 0 10 32.9 10.2
 -5 -1 10 0.6 4.7
 -5 -1 10 -2.4 6.8
 -5 1 10 2.5 5.2
 -5 1 10 6.3 8
 -4 -1 10 -1 4.1
 -4 -1 10 -4.6 4.7
 -4 -1 10 0.3 4.7
 -4 1 10 7.5 6.2
 -4 1 10 3 4.2
 -4 1 10 4.8 5.2
 -3 -1 10 -1.8 4.2
 -3 -1 10 -3.1 4.1
 -3 -1 10 -7 4.7
 -3 1 10 -4.1 5
 -3 1 10 -3.7 4.3
 -2 -1 10 28.4 7.4
 -2 -1 10 34.2 7
 2 -1 -10 28.6 5.2
 -2 -1 10 33.3 10.5
 -2 1 10 36.9 7.8
 -2 1 10 31.9 10
 -2 1 10 27.4 7.6
 1 -1 -10 118.29 6.2
 -1 -1 10 104.99 12.2
 1 -1 -10 121.99 10.5
 -1 -1 10 117.09 13.4
 1 -1 -10 113.69 11.4
 -1 1 10 119.59 15.9
 -1 1 10 136.59 13.2
 -1 1 10 133.39 14.1
 -1 1 10 100.49 8.3
 1 1 -10 117.59 11.1
 1 1 -10 124.09 10.3
 0 -1 10 -1.1 4.3
 0 -1 -10 -2.8 1.4
 0 -1 -10 -0.8 2.9
 0 -1 10 -1.5 4.3
 0 -1 -10 -5.1 3.3
 0 1 10 4.2 3.6
 0 1 10 -2.7 4.1
 0 1 -10 -2 2.7
 0 1 -10 -3.8 3.1
 0 1 10 3.6 4.7
 0 1 -10 -1.2 3.4
 0 1 10 -0.6 4.2
 1 -1 10 2.8 4.6
 -1 -1 -10 3.6 4.3
 -1 -1 -10 3.1 3
 -1 -1 -10 15.1 5
 1 1 10 -3 4.3
 -1 1 -10 2.7 4.7
 -1 1 -10 6 3.1
 -1 1 -10 0.3 4.6
 1 1 10 5.9 5.6
 -2 -1 -10 73.59 10.4
 2 -1 10 95.29 14.1
 -2 -1 -10 74.09 11.1
 -2 1 -10 72.49 10.8
 2 1 10 85.79 12.8
 2 1 10 72.69 12.7
 -2 1 -10 53.19 9.8
 -3 -1 -10 1.7 5
 3 -1 10 -5.3 3.6
 3 -1 10 -10.6 5.5
 3 1 10 -2.1 5
 3 1 10 -6.9 5.4
 3 1 10 1.4 4.4
 3 1 10 -2.2 3.4
 -3 1 -10 1.1 5
 -3 1 -10 -1.8 4.5
 -4 -1 -10 2 4.5
 4 -1 10 -3.3 3.9
 4 -1 10 6.1 7.9
 4 -1 10 -10.1 8.6
 4 -1 10 3.3 5
 -4 -1 -10 -0.7 5.2
 -4 1 -10 -1.1 5.4
 4 1 10 26 9.7
 4 1 10 4.9 3.4
 -4 1 -10 -4 5.4
 4 1 10 1.7 7.1
 -5 -2 10 -0.3 7.2
 -5 2 10 -0.9 7.5
 -5 2 10 -8.1 4.9
 -5 2 10 -3.9 2.4
 -5 2 10 11.4 6
 -5 2 10 -1.3 3.6
 -4 -2 10 -6.7 4.9
 -4 -2 10 5.7 5.2
 -4 -2 10 -0.5 4.5
 -4 2 10 12.9 4.8
 -4 2 10 8.2 6.3
 -4 2 10 8.8 5.2
 -3 -2 10 4.6 4.7
 -3 -2 10 -2.6 5.7
 -3 -2 10 -1.3 4.1
 -3 2 10 -5.3 6
 -3 2 10 4.8 5.4
 -3 2 10 6.6 4.6
 2 -2 -10 33.8 6.1
 -2 -2 10 22.6 7
 -2 -2 10 27.7 6.4
 2 -2 -10 34 5.3
 -2 2 10 28.3 4.2
 -2 2 10 30 6.8
 -2 2 10 25.9 8.8
 -2 2 10 40.6 8.4
 -1 -2 10 4.8 4.9
 -1 -2 10 2.6 4.2
 1 -2 -10 0.8 3
 1 -2 -10 1.3 4.1
 1 -2 -10 1.6 1.4
 -1 2 10 5.9 4.1
 1 2 -10 2 3.1
 1 2 -10 1.2 3.7
 -1 2 10 1.8 5.6
 -1 2 10 -0.4 4.1
 -1 2 10 9.9 3.3
 0 -2 -10 1.2 2
 0 -2 10 2.5 3.9
 0 -2 10 0.2 4.2
 0 -2 -10 4.5 5
 0 -2 -10 -3.2 3.4
 0 2 -10 -0.1 1.8
 0 2 -10 0.2 3.2
 0 2 10 -2.7 2.9
 0 2 10 -6.4 3.9
 0 2 10 -2.7 5
 0 2 -10 -2.9 3.3
 -1 -2 -10 12.1 5.7
 1 -2 10 20.6 7.8
 -1 -2 -10 26.3 6.7
 -1 -2 -10 15.2 4
 1 2 10 11.7 6.7
 1 2 10 13.7 5.6
 1 2 10 22.7 7.9
 -1 2 -10 23.8 7.1
 -1 2 -10 19.9 6.8
 -1 2 -10 17 4.5
 -2 -2 -10 89.19 11.9
 -2 -2 -10 73.59 10.4
 2 -2 10 95.09 13.9
 2 2 10 91.89 13.7
 -2 2 -10 80.09 11.2
 2 2 10 83.29 12.5
 -2 2 -10 62.29 10.6
 3 -2 10 5.3 7
 -3 -2 -10 0.1 4.9
 3 -2 10 14.1 6.4
 3 -2 10 -3.4 3.5
 -3 -2 -10 2.8 4.7
 3 2 10 -0.5 5.8
 -3 2 -10 8.3 6.1
 -3 2 -10 3.9 4.9
 3 2 10 21 7.7
 3 2 10 0.2 4
 -4 -2 -10 22.2 7.3
 4 -2 10 32.4 6.5
 4 -2 10 39.6 11.2
 4 -2 10 36.9 12.7
 -4 -2 -10 20.2 7.5
 -4 2 -10 26.9 8.2
 4 2 10 31.1 11.7
 -4 2 -10 17.4 7.2
 4 2 10 35.8 10.4
 -5 -3 10 -1.3 7
 -5 3 10 -5.5 2.4
 -5 3 10 5.3 3.4
 -5 3 10 6.6 4.6
 -5 3 10 -1.6 5.2
 -4 -3 10 10.9 5.6
 -4 -3 10 5.2 4.6
 -4 -3 10 -3.3 4.9
 -4 3 10 1.7 2.4
 -4 3 10 7.6 7.1
 -4 3 10 -0.3 5.7
 -4 3 10 22.9 5.8
 -3 -3 10 21.9 5.8
 -3 -3 10 12.9 5.8
 -3 3 10 9.5 6.8
 -3 3 10 16.5 3.2
 -3 3 10 32.2 6.8
 -3 3 10 20.4 5.7
 -2 -3 10 29.4 7
 2 -3 -10 38.4 5.7
 2 -3 -10 40.4 6.4
 -2 -3 10 31.4 7.4
 -2 3 10 37.9 7.7
 -2 3 10 23.9 8
 -2 3 10 39.1 9.3
 -2 3 10 35.7 5.6
 -1 -3 10 9.1 5.1
 -1 -3 10 20.7 6.4
 1 -3 -10 16.5 5
 1 -3 -10 12.5 5.6
 1 -3 -10 16.7 4.9
 -1 3 10 10 5.5
 -1 3 10 18.7 5.1
 1 3 -10 19.2 4.9
 -1 3 10 11.3 7
 1 3 -10 18.3 5.8
 -1 3 10 16.4 4.4
 0 -3 -10 1.2 4.1
 0 -3 10 0.4 4.1
 0 -3 -10 -0.5 3.9
 0 -3 -10 -0.9 1.9
 0 -3 10 4 4.1
 0 3 -10 -2.8 3.2
 0 3 10 1 3.4
 0 3 10 -6.3 4.3
 0 3 -10 -2.4 1.7
 0 3 -10 4.9 4.5
 0 3 10 -3.1 4.7
 0 3 10 -8.6 4.1
 1 -3 10 29.5 10.4
 -1 -3 -10 33.2 7.8
 -1 -3 -10 34.7 6
 -1 3 -10 37.3 8.4
 1 3 10 28.4 8
 1 3 10 29.9 8.8
 1 3 10 37.9 8.8
 -1 3 -10 39.5 8.4
 -1 3 -10 40 6.4
 2 -3 10 24.6 8.5
 -2 -3 -10 23.5 5.6
 -2 -3 -10 25.2 6.9
 -2 3 -10 23.8 6.7
 -2 3 -10 28.1 8.3
 2 3 10 24.8 7.9
 2 3 10 25.8 8.4
 -2 3 -10 21.1 7.1
 2 3 10 17.2 6.5
 -3 -3 -10 32.7 8.2
 3 -3 10 45.7 10.5
 -3 -3 -10 17.6 5.9
 3 -3 10 33.2 9.6
 3 3 10 23.1 8.3
 3 3 10 34.3 8.4
 3 3 10 23.7 6.7
 -3 3 -10 26.8 8.8
 -3 3 -10 22.6 7.1
 4 -3 10 11.7 4.9
 -4 -3 -10 -4.3 5.2
 4 -3 10 3.5 12.3
 -4 -3 -10 -0.6 4.9
 4 -3 10 5.4 6.5
 -4 3 -10 -4.1 5.2
 4 3 10 -3.1 7
 -4 3 -10 -2.2 5.5
 -5 -4 10 -6.4 6.9
 -5 4 10 7.2 8.6
 -5 4 10 6.1 5.5
 -5 4 10 7.5 5.6
 -4 -4 10 47.8 8
 -4 -4 10 52.49 8.7
 -4 -4 10 43.4 11.3
 -4 4 10 48 7.7
 -4 4 10 49.2 12.9
 -4 4 10 49 9.5
 -4 4 10 40.8 6
 -3 -4 10 39.2 8
 -3 -4 10 21.4 6.7
 -3 4 10 20.9 3.9
 -3 4 10 27.1 6.3
 -3 4 10 20.3 8.3
 -3 4 10 29.9 7.5
 2 -4 -10 8.2 3.4
 -2 -4 10 6 5.8
 2 -4 -10 4.5 3.8
 -2 -4 10 2.7 3.8
 -2 4 10 -1.6 2.7
 -2 4 10 7.8 6.2
 -2 4 10 -1.9 4.2
 -2 4 10 -2.3 4.4
 -1 -4 10 222.58 17.6
 -1 -4 10 229.08 18
 1 -4 -10 206.08 15.1
 1 -4 -10 224.38 10
 1 -4 -10 205.98 13.5
 -1 4 10 201.58 19.5
 1 4 -10 226.38 13.9
 -1 4 10 222.98 16.5
 1 4 -10 214.88 14.4
 -1 4 10 229.28 18.9
 -1 4 10 237.78 14
 0 -4 10 9.4 5.6
 0 -4 -10 5.5 4.1
 0 -4 -10 6.7 5
 0 -4 10 6.5 4.6
 0 -4 -10 10.9 3
 0 4 10 -1.9 4.8
 0 4 -10 3.9 4.2
 0 4 10 0.3 4.2
 0 4 10 0.2 5.3
 0 4 -10 9.5 5.1
 0 4 -10 2.8 2.4
 0 4 10 7.8 5.6
 -1 -4 -10 12.4 3.8
 -1 -4 -10 28.6 5.9
 -1 -4 -10 8.1 5.1
 -1 4 -10 13.1 4.8
 -1 4 -10 11.2 4.9
 1 4 10 13.3 6.1
 1 4 10 12.1 5.2
 -1 4 -10 11.8 6.5
 2 -4 10 17.7 7.5
 -2 -4 -10 12.4 5.3
 -2 -4 -10 11.8 5.9
 2 4 10 16.8 6.9
 -2 4 -10 8 5
 -2 4 -10 14.6 5.8
 2 4 10 18.6 8.3
 -2 4 -10 16.2 7.8
 2 4 10 7.1 5.7
 -3 -4 -10 -6.6 4
 3 -4 10 -4.7 3.9
 -3 -4 -10 1.4 4.2
 3 -4 10 11.6 8
 3 -4 10 -0.5 6.3
 3 4 10 -3.1 4.3
 3 4 10 9 6.4
 3 4 10 0.7 6.1
 -3 4 -10 3.8 6.3
 -3 4 -10 8.4 5.2
 -4 -4 -10 1.3 6.4
 4 -4 10 0.2 5
 -4 -4 -10 -6.8 4.4
 4 -4 10 5.1 7.1
 -4 4 -10 3 6.8
 -4 4 -10 -1.7 5.1
 4 4 10 4.5 6.7
 -5 -5 10 -12.3 7
 -5 5 10 -2.4 7.6
 -5 5 10 2.9 5.9
 -4 -5 10 3.6 7.4
 -4 -5 10 13 6.2
 -4 -5 10 20.7 6.2
 -4 5 10 14.7 6.1
 -4 5 10 26.9 7.6
 -4 5 10 13.1 3.3
 -4 5 10 25.1 7
 -3 -5 10 3.1 5.4
 -3 -5 10 1.9 4.6
 -3 5 10 -5.9 3.6
 -3 5 10 -2.6 2.6
 -3 5 10 4.9 6.3
 -3 5 10 0.1 4.6
 2 -5 -10 3.6 3.5
 -2 -5 10 7.7 5.1
 2 -5 -10 6.2 3.2
 -2 -5 10 4 5.2
 -2 5 10 13.6 6
 -2 5 10 -0.7 4.6
 -2 5 10 5.2 8.6
 -2 5 10 4 2.9
 1 -5 -10 0.8 1.8
 -1 -5 10 4.6 5.2
 1 -5 -10 3.1 3.1
 1 -5 -10 5.4 4.6
 -1 -5 10 -0.7 4.2
 -1 5 10 7.1 4.5
 1 5 -10 1.9 4.1
 1 5 -10 5.7 3.8
 -1 5 10 -0.5 5.3
 -1 5 10 3.6 3.2
 -1 5 10 -1.2 5.4
 0 -5 -10 167.48 14
 0 -5 -10 162.08 9.7
 0 -5 -10 190.58 15
 0 -5 10 173.18 16.3
 0 -5 10 168.08 15.7
 0 5 -10 166.38 9.1
 0 5 10 184.18 17.5
 0 5 -10 168.18 14.4
 0 5 10 161.38 14.6
 0 5 -10 157.88 14.2
 0 5 10 147.39 16.8
 1 -5 10 -1.8 5.6
 -1 -5 -10 2.8 2.7
 -1 -5 -10 2.6 5.7
 -1 -5 -10 5.8 4.2
 1 5 10 4.7 4.5
 -1 5 -10 -3.3 4.2
 -1 5 -10 -2.7 3
 1 5 10 -4.2 4.3
 -1 5 -10 0.2 4.5
 1 5 10 -1.1 4.2
 -2 -5 -10 5.4 3.7
 2 -5 10 9.6 7.6
 2 -5 10 5.1 5.1
 2 -5 10 4.9 6
 -2 -5 -10 11.5 6.2
 -2 5 -10 11.7 6.7
 -2 5 -10 10.9 5.8
 2 5 10 2.2 5.9
 2 5 10 1 5.2
 2 5 10 1.8 5.2
 2 5 10 12.9 6.1
 -2 5 -10 8.1 6.1
 3 -5 10 -7.7 4.1
 3 -5 10 -2.7 7.9
 -3 -5 -10 -5.5 4.4
 3 -5 10 3.3 5.8
 -3 -5 -10 -0.9 4.2
 3 5 10 -3.5 4.1
 3 5 10 32.5 10.6
 -3 5 -10 -2.9 4.2
 3 5 10 2 5.6
 -3 5 -10 -4.3 5.9
 -4 -5 -10 6.6 6.1
 4 -5 10 0.8 7.8
 4 -5 10 20.8 5.9
 -4 -5 -10 -6.3 6.2
 4 5 10 8.2 6.6
 -4 5 -10 -7.7 5.6
 -4 5 -10 6.8 5.6
 -5 -6 10 2.5 7
 -5 -6 10 17.2 6.8
 -5 6 10 14.1 4.6
 -5 6 10 18.4 10.7
 -5 6 10 24.9 7.2
 -5 6 10 22.2 5.7
 -4 -6 10 1.9 4.8
 -4 -6 10 0.1 5.1
 -4 6 10 -3 4.3
 -4 6 10 -0.6 3.3
 -4 6 10 15.2 5.6
 -3 -6 10 13.7 5.6
 -3 -6 10 4.5 4.5
 -3 6 10 -2.9 5.2
 -3 6 10 6 4.3
 -3 6 10 -1.8 2.7
 -3 6 10 -5.2 4.2
 -2 -6 10 24 7.4
 2 -6 -10 13.4 5
 2 -6 -10 20.9 4.7
 -2 -6 10 17 5.9
 -2 6 10 11.9 6
 -2 6 10 18.6 6
 -2 6 10 8.7 3.7
 -2 6 10 23.3 11.1
 -1 -6 10 152.48 14.9
 1 -6 -10 138.99 13.7
 1 -6 -10 143.29 11.4
 1 -6 -10 144.09 9.1
 -1 -6 10 147.39 15.3
 -1 6 10 125.89 14.7
 -1 6 10 135.99 17.2
 -1 6 10 139.79 11.7
 1 6 -10 136.99 12
 -1 6 10 137.09 14
 1 6 -10 125.69 11.6
 0 -6 -10 458.15 16.7
 0 -6 -10 435.36 21.8
 0 -6 10 436.56 25.3
 0 -6 10 459.45 26.7
 0 -6 -10 419.46 23
 0 6 -10 436.96 22.6
 0 6 -10 463.15 15.5
 0 6 -10 434.26 22.6
 0 6 10 467.15 27.9
 0 6 10 432.06 27.6
 0 6 10 481.45 23.6
 -1 -6 -10 -6.2 3.9
 1 -6 10 6.9 5.5
 -1 -6 -10 -3.3 2.1
 -1 6 -10 0.2 3.4
 -1 6 -10 -6.1 4.9
 -1 6 -10 -5 4.2
 1 6 10 0 3.9
 1 6 10 1.5 5
 1 6 10 -2.4 4.8
 2 -6 10 37.7 8.1
 -2 -6 -10 32.7 6.4
 2 -6 10 31.9 8.8
 2 -6 10 39.7 11
 -2 -6 -10 33 7.8
 2 6 10 30.2 8.5
 -2 6 -10 38.4 9
 2 6 10 31.8 9
 2 6 10 45.5 9.7
 -2 6 -10 44 9.3
 -2 6 -10 26.1 6.6
 2 6 10 33.9 8.5
 -3 -6 -10 14.6 5.5
 3 -6 10 20.4 6.9
 -3 -6 -10 19.5 7.5
 3 -6 10 15 8.6
 3 -6 10 24.6 8.9
 3 6 10 18.5 7.6
 -3 6 -10 38.6 9.9
 3 6 10 30.7 9
 -3 6 -10 19.4 7.2
 3 6 10 17.1 9
 4 -6 10 118.19 17.9
 -4 -6 -10 111.99 16.1
 4 -6 10 105.79 13
 -4 -6 -10 98.49 15.7
 4 6 10 106.99 15.4
 4 6 10 151.28 18
 -4 6 -10 125.69 16.6
 -4 6 -10 84.19 14.4
 -5 -7 10 51.59 8.5
 -5 7 10 50.49 6.8
 -5 7 10 45.5 9.2
[truncated: 62,733 more chars]
